# Supplementary material for: Comparison of multi-lineage differentiation of hiPSCs reveals novel miRNAs that regulate lineage specification
Source: Sci Rep. 2018 Jun 25;8:9630. doi: 10.1038/s41598-018-27719-0 (PMC6018499; doi:10.1038/s41598-018-27719-0)
Supplement: Supplementary file 2 — Table S1 [file 41598_2018_27719_MOESM2_ESM.xlsx]

## Sheet: Hepatocytes
Column #	Column ID	Sequence Type	Transcript ID(Array Design)	Species Scientific Name	p-value(Attribute)	p-value(HD 3 vs. HD 0)	Ratio(HD 3 vs. HD 0)	Fold-Change(HD 3 vs. HD 0)	Fold-Change(HD 3 vs. HD 0) (Description)	p-value(HD 6 vs. HD 0)	Ratio(HD 6 vs. HD 0)	Fold-Change(HD 6 vs. HD 0)	Fold-Change(HD 6 vs. HD 0) (Description)	p-value(HD 10 vs. HD 0)	Ratio(HD 10 vs. HD 0)	Fold-Change(HD 10 vs. HD 0)	Fold-Change(HD 10 vs. HD 0) (Description)	p-value(HD 6 vs. HD 3)	Ratio(HD 6 vs. HD 3)	Fold-Change(HD 6 vs. HD 3)	Fold-Change(HD 6 vs. HD 3) (Description)	p-value(HD 10 vs. HD 6)	Ratio(HD 10 vs. HD 6)	Fold-Change(HD 10 vs. HD 6)	Fold-Change(HD 10 vs. HD 6) (Description)	p-value(HD 10 vs. HD 3)	Ratio(HD 10 vs. HD 3)	Fold-Change(HD 10 vs. HD 3)	Fold-Change(HD 10 vs. HD 3) (Description)
8405	MIMAT0002805_st	miRNA	hsa-miR-489-3p	Homo sapiens	9.91014e-05	2.97193e-05	46.268	46.268	HD 3 up vs HD 0	5.51461e-05	26.6004	26.6004	HD 6 up vs HD 0	0.000831174	5.15804	5.15804	HD 10 up vs HD 0	0.0380813	0.574919	-1.73937	HD 6 down vs HD 3	0.000831544	0.193909	-5.15706	HD 10 down vs HD 6	0.000269078	0.111482	-8.97007	HD 10 down vs HD 3
30741	MIMAT0026484_st	miRNA	hsa-miR-372-5p	Homo sapiens	0.000374661	0.000177531	21.6158	21.6158	HD 3 up vs HD 0	0.0164662	2.48273	2.48273	HD 6 up vs HD 0	0.138716	0.655629	-1.52525	HD 10 down vs HD 0	0.000696431	0.114858	-8.70643	HD 6 down vs HD 3	0.0043379	0.264075	-3.7868	HD 10 down vs HD 6	0.000106969	0.0303311	-32.9695	HD 10 down vs HD 3
10436	MIMAT0004926_st	miRNA	hsa-miR-708-5p	Homo sapiens	1.44497e-05	4.5459e-06	20.7689	20.7689	HD 3 up vs HD 0	1.79171e-05	8.58336	8.58336	HD 6 up vs HD 0	0.00213163	1.88153	1.88153	HD 10 up vs HD 0	0.000593734	0.413279	-2.41968	HD 6 down vs HD 3	7.12978e-05	0.219207	-4.5619	HD 10 down vs HD 6	1.15354e-05	0.0905935	-11.0383	HD 10 down vs HD 3
8474	MIMAT0002875_st	miRNA	hsa-miR-504-5p	Homo sapiens	0.000330207	0.000105503	7.77566	7.77566	HD 3 up vs HD 0	0.000142219	6.69448	6.69448	HD 6 up vs HD 0	0.000318863	4.69922	4.69922	HD 10 up vs HD 0	0.325665	0.860954	-1.1615	HD 6 down vs HD 3	0.0572282	0.701954	-1.42459	HD 10 down vs HD 6	0.0196858	0.60435	-1.65467	HD 10 down vs HD 3
6401	MIMAT0000723_st	miRNA	hsa-miR-371a-3p	Homo sapiens	6.94947e-05	4.18096e-05	6.44356	6.44356	HD 3 up vs HD 0	0.000117263	4.20113	4.20113	HD 6 up vs HD 0	0.289352	0.88929	-1.12449	HD 10 down vs HD 0	0.0112576	0.651988	-1.53377	HD 6 down vs HD 3	8.60043e-05	0.211679	-4.72414	HD 10 down vs HD 6	3.28139e-05	0.138012	-7.24574	HD 10 down vs HD 3
19371	MIMAT0014991_st	miRNA	hsa-miR-3128	Homo sapiens	0.000275607	0.000100879	5.25476	5.25476	HD 3 up vs HD 0	0.88599	0.983792	-1.01647	HD 6 down vs HD 0	0.0139595	1.56324	1.56324	HD 10 up vs HD 0	9.70526e-05	0.187219	-5.34134	HD 6 down vs HD 3	0.0123586	1.589	1.589	HD 10 up vs HD 6	0.000345552	0.29749	-3.36145	HD 10 down vs HD 3
23356	MIMAT0019019_st	miRNA	hsa-miR-4485	Homo sapiens	0.00024045	0.000139589	3.86173	3.86173	HD 3 up vs HD 0	0.0741865	0.796734	-1.25512	HD 6 down vs HD 0	0.97441	1.00323	1.00323	HD 10 up vs HD 0	7.56029e-05	0.206315	-4.84695	HD 6 down vs HD 3	0.071498	1.25918	1.25918	HD 10 up vs HD 6	0.000140909	0.259789	-3.84928	HD 10 down vs HD 3
36274	U77_st	CDBox	U77	Homo sapiens	0.000448138	0.00016776	3.59937	3.59937	HD 3 up vs HD 0	0.670541	1.044	1.044	HD 6 up vs HD 0	0.185182	1.16206	1.16206	HD 10 up vs HD 0	0.000191876	0.290052	-3.44766	HD 6 down vs HD 3	0.317844	1.11309	1.11309	HD 10 up vs HD 6	0.000273569	0.322852	-3.09739	HD 10 down vs HD 3
4021	MI0015824_st	stem-loop	hsa-mir-4297	Homo sapiens	0.000291885	0.000136282	3.49567	3.49567	HD 3 up vs HD 0	0.000654862	2.3098	2.3098	HD 6 up vs HD 0	0.82586	0.979754	-1.02066	HD 10 down vs HD 0	0.00892023	0.66076	-1.51341	HD 6 down vs HD 3	0.000596536	0.424173	-2.35753	HD 10 down vs HD 6	0.000127855	0.280276	-3.56791	HD 10 down vs HD 3
36275	U77_x_st	CDBox	U77	Homo sapiens	0.000505694	0.000189691	3.1637	3.1637	HD 3 up vs HD 0	0.701762	1.03653	1.03653	HD 6 up vs HD 0	0.191142	1.14685	1.14685	HD 10 up vs HD 0	0.000214767	0.327633	-3.0522	HD 6 down vs HD 3	0.310555	1.10643	1.10643	HD 10 up vs HD 6	0.000311464	0.362501	-2.75861	HD 10 down vs HD 3
1611	ENSG00000252722_st	snoRNA	ENSG00000252722	Homo sapiens	0.000191019	0.000111787	2.95022	2.95022	HD 3 up vs HD 0	0.212428	1.11195	1.11195	HD 6 up vs HD 0	0.0331975	0.795782	-1.25663	HD 10 down vs HD 0	0.000167832	0.376905	-2.65319	HD 6 down vs HD 3	0.00949873	0.715663	-1.39731	HD 10 down vs HD 6	5.24313e-05	0.269736	-3.70732	HD 10 down vs HD 3
36130	SNORD123_st	CDBox	SNORD123	Homo sapiens	7.2058e-05	0.000139293	2.48354	2.48354	HD 3 up vs HD 0	3.57745e-05	3.60735	3.60735	HD 6 up vs HD 0	1.99956e-05	4.41647	4.41647	HD 10 up vs HD 0	0.00422206	1.4525	1.4525	HD 6 up vs HD 3	0.0335667	1.2243	1.2243	HD 10 up vs HD 6	0.000828486	1.7783	1.7783	HD 10 up vs HD 3
6136	MIMAT0000450_st	miRNA	hsa-miR-149-5p	Homo sapiens	6.79382e-05	0.000160366	2.18161	2.18161	HD 3 up vs HD 0	1.95258e-05	3.77372	3.77372	HD 6 up vs HD 0	3.20764e-05	3.22867	3.22867	HD 10 up vs HD 0	0.000635858	1.72978	1.72978	HD 6 up vs HD 3	0.0509998	0.855567	-1.16882	HD 10 down vs HD 6	0.00227784	1.47995	1.47995	HD 10 up vs HD 3
6112	MIMAT0000426_st	miRNA	hsa-miR-132-3p	Homo sapiens	0.000235543	0.000405811	3.81804	3.81804	HD 3 up vs HD 0	4.98931e-05	9.80664	9.80664	HD 6 up vs HD 0	0.00137492	2.65326	2.65326	HD 10 up vs HD 0	0.00156321	2.5685	2.5685	HD 6 up vs HD 3	0.000446421	0.270557	-3.69608	HD 10 down vs HD 6	0.0417904	0.694927	-1.439	HD 10 down vs HD 3
10193	MIMAT0004671_st	miRNA	hsa-miR-194-3p	Homo sapiens	8.27373e-05	0.0712336	1.57726	1.57726	HD 3 up vs HD 0	0.000110403	16.97	16.97	HD 6 up vs HD 0	3.18454e-05	48.2563	48.2563	HD 10 up vs HD 0	0.000220098	10.7591	10.7591	HD 6 up vs HD 3	0.00500789	2.84363	2.84363	HD 10 up vs HD 6	5.22876e-05	30.5949	30.5949	HD 10 up vs HD 3
1842	HBII-52-16_x_st	CDBox	HBII-52-16	Homo sapiens	0.000620006	0.0887467	1.40723	1.40723	HD 3 up vs HD 0	0.00020671	7.18667	7.18667	HD 6 up vs HD 0	0.000810965	4.00536	4.00536	HD 10 up vs HD 0	0.000434502	5.10697	5.10697	HD 6 up vs HD 3	0.0186024	0.557332	-1.79426	HD 10 down vs HD 6	0.00237108	2.84627	2.84627	HD 10 up vs HD 3
1816	HBII-239_st	CDBox	HBII-239	Homo sapiens	0.000263017	0.0209785	1.29676	1.29676	HD 3 up vs HD 0	0.000166019	2.61665	2.61665	HD 6 up vs HD 0	0.000109033	2.91628	2.91628	HD 10 up vs HD 0	0.000567591	2.01784	2.01784	HD 6 up vs HD 3	0.198316	1.11451	1.11451	HD 10 up vs HD 6	0.000324782	2.2489	2.2489	HD 10 up vs HD 3
8986	MIMAT0003393_st	miRNA	hsa-miR-425-5p	Homo sapiens	0.000726279	0.010878	1.27788	1.27788	HD 3 up vs HD 0	0.000185114	2.06556	2.06556	HD 6 up vs HD 0	0.000787904	1.64866	1.64866	HD 10 up vs HD 0	0.000919974	1.6164	1.6164	HD 6 up vs HD 3	0.0144805	0.798169	-1.25287	HD 10 down vs HD 6	0.00952817	1.29016	1.29016	HD 10 up vs HD 3
1849	HBII-52-22_x_st	CDBox	HBII-52-22	Homo sapiens	0.000188192	0.227949	1.23448	1.23448	HD 3 up vs HD 0	0.000106197	9.65041	9.65041	HD 6 up vs HD 0	0.000147665	8.04467	8.04467	HD 10 up vs HD 0	0.000155927	7.81737	7.81737	HD 6 up vs HD 3	0.286437	0.833609	-1.1996	HD 10 down vs HD 6	0.000224339	6.51663	6.51663	HD 10 up vs HD 3
4101	MI0015903_x_st	stem-loop	hsa-mir-500b	Homo sapiens	6.0411e-05	0.0708171	1.16369	1.16369	HD 3 up vs HD 0	3.43216e-05	3.53494	3.53494	HD 6 up vs HD 0	4.2428e-05	3.31006	3.31006	HD 10 up vs HD 0	5.69819e-05	3.0377	3.0377	HD 6 up vs HD 3	0.348854	0.936386	-1.06794	HD 10 down vs HD 6	7.2529e-05	2.84445	2.84445	HD 10 up vs HD 3
26996	MIMAT0022711_st	miRNA	hsa-miR-660-3p	Homo sapiens	0.000261129	0.128427	1.15545	1.15545	HD 3 up vs HD 0	8.0672e-05	3.45651	3.45651	HD 6 up vs HD 0	0.0307204	1.28054	1.28054	HD 10 up vs HD 0	0.0001315	2.99148	2.99148	HD 6 up vs HD 3	0.000193686	0.370471	-2.69927	HD 10 down vs HD 6	0.24537	1.10825	1.10825	HD 10 up vs HD 3
1820	HBII-289_st	CDBox	HBII-289	Homo sapiens	0.000175414	0.331012	1.07482	1.07482	HD 3 up vs HD 0	9.21058e-05	2.81796	2.81796	HD 6 up vs HD 0	0.000168862	2.43088	2.43088	HD 10 up vs HD 0	0.000122444	2.6218	2.6218	HD 6 up vs HD 3	0.0863338	0.862639	-1.15923	HD 10 down vs HD 6	0.000235441	2.26166	2.26166	HD 10 up vs HD 3
5910	MIMAT0000222_st	miRNA	hsa-miR-192-5p	Homo sapiens	0.00056379	0.00775861	7.02085	7.02085	HD 3 up vs HD 0	0.000570268	50.4988	50.4988	HD 6 up vs HD 0	0.000144269	263.969	263.969	HD 10 up vs HD 0	0.00742774	7.19269	7.19269	HD 6 up vs HD 3	0.0136835	5.22724	5.22724	HD 10 up vs HD 6	0.000771225	37.5979	37.5979	HD 10 up vs HD 3
315	ENSG00000199411_s_st	snoRNA	ENSG00000199411	Homo sapiens	0.00259203	0.00127029	3.45321	3.45321	HD 3 up vs HD 0	0.00158046	3.222	3.222	HD 6 up vs HD 0	0.000873393	3.92297	3.92297	HD 10 up vs HD 0	0.674537	0.933046	-1.07176	HD 6 down vs HD 3	0.268289	1.21756	1.21756	HD 10 up vs HD 6	0.452028	1.13604	1.13604	HD 10 up vs HD 3
6105	MIMAT0000419_st	miRNA	hsa-miR-27b-3p	Homo sapiens	0.0002129	0.00214988	2.1888	2.1888	HD 3 up vs HD 0	0.00123406	2.47742	2.47742	HD 6 up vs HD 0	4.49332e-05	8.31799	8.31799	HD 10 up vs HD 0	0.32823	1.13186	1.13186	HD 6 up vs HD 3	0.000405162	3.35752	3.35752	HD 10 up vs HD 6	0.000277133	3.80026	3.80026	HD 10 up vs HD 3
11388	MIMAT0005899_st	miRNA	hsa-miR-1247-5p	Homo sapiens	0.00243186	0.0515737	2.11898	2.11898	HD 3 up vs HD 0	0.0105862	3.45005	3.45005	HD 6 up vs HD 0	0.000566816	15.3083	15.3083	HD 10 up vs HD 0	0.149219	1.62817	1.62817	HD 6 up vs HD 3	0.00550979	4.43713	4.43713	HD 10 up vs HD 6	0.00193975	7.22439	7.22439	HD 10 up vs HD 3
6129	MIMAT0000443_st	miRNA	hsa-miR-125a-5p	Homo sapiens	0.00086565	0.00170658	2.09305	2.09305	HD 3 up vs HD 0	0.00109271	2.29462	2.29462	HD 6 up vs HD 0	0.000183911	3.723	3.723	HD 10 up vs HD 0	0.404392	1.09631	1.09631	HD 6 up vs HD 3	0.00803152	1.62249	1.62249	HD 10 up vs HD 6	0.00430331	1.77875	1.77875	HD 10 up vs HD 3
6370	MIMAT0000689_st	miRNA	hsa-miR-99b-5p	Homo sapiens	0.000865037	0.00532156	1.96832	1.96832	HD 3 up vs HD 0	0.00237577	2.32391	2.32391	HD 6 up vs HD 0	0.00018009	5.19471	5.19471	HD 10 up vs HD 0	0.248569	1.18065	1.18065	HD 6 up vs HD 3	0.00283231	2.23533	2.23533	HD 10 up vs HD 6	0.00139902	2.63916	2.63916	HD 10 up vs HD 3
8409	MIMAT0002809_st	miRNA	hsa-miR-146b-5p	Homo sapiens	0.00155427	0.272254	1.93439	1.93439	HD 3 up vs HD 0	0.00222369	37.2171	37.2171	HD 6 up vs HD 0	0.000559888	179.758	179.758	HD 10 up vs HD 0	0.00467809	19.2397	19.2397	HD 6 up vs HD 3	0.0385379	4.83	4.83	HD 10 up vs HD 6	0.000945312	92.9275	92.9275	HD 10 up vs HD 3
22347	MIMAT0018000_st	miRNA	hsa-miR-23c	Homo sapiens	0.00204971	0.0371299	1.91058	1.91058	HD 3 up vs HD 0	0.215487	1.36283	1.36283	HD 6 up vs HD 0	0.00057198	8.13512	8.13512	HD 10 up vs HD 0	0.18389	0.713303	-1.40193	HD 6 down vs HD 3	0.0010579	5.9693	5.9693	HD 10 up vs HD 6	0.00233853	4.25792	4.25792	HD 10 up vs HD 3
1807	HBII-142_x_st	CDBox	HBII-142	Homo sapiens	0.00254995	0.00346022	1.68692	1.68692	HD 3 up vs HD 0	0.00171649	1.87939	1.87939	HD 6 up vs HD 0	0.000628753	2.27155	2.27155	HD 10 up vs HD 0	0.269997	1.1141	1.1141	HD 6 up vs HD 3	0.0882478	1.20867	1.20867	HD 10 up vs HD 6	0.0243839	1.34657	1.34657	HD 10 up vs HD 3
2398	MI0000738_st	stem-loop	hsa-mir-302a	Homo sapiens	0.00059596	0.030315	1.51201	1.51201	HD 3 up vs HD 0	0.0967932	1.31237	1.31237	HD 6 up vs HD 0	0.000567483	0.285121	-3.50729	HD 10 down vs HD 0	0.323294	0.867967	-1.15212	HD 6 down vs HD 3	0.000264522	0.217256	-4.60287	HD 10 down vs HD 6	0.000186852	0.188571	-5.30305	HD 10 down vs HD 3
6131	MIMAT0000445_st	miRNA	hsa-miR-126-3p	Homo sapiens	0.000107253	0.0327783	1.37524	1.37524	HD 3 up vs HD 0	0.000977974	2.36618	2.36618	HD 6 up vs HD 0	2.91183e-05	8.25681	8.25681	HD 10 up vs HD 0	0.00548251	1.72057	1.72057	HD 6 up vs HD 3	0.000230743	3.48951	3.48951	HD 10 up vs HD 6	5.57104e-05	6.00392	6.00392	HD 10 up vs HD 3
8916	MIMAT0003322_st	miRNA	hsa-miR-652-3p	Homo sapiens	0.00131285	0.220364	1.33078	1.33078	HD 3 up vs HD 0	0.000958724	5.55301	5.55301	HD 6 up vs HD 0	0.000636683	6.73106	6.73106	HD 10 up vs HD 0	0.00191705	4.17274	4.17274	HD 6 up vs HD 3	0.383896	1.21215	1.21215	HD 10 up vs HD 6	0.00118765	5.05797	5.05797	HD 10 up vs HD 3
5915	MIMAT0000227_st	miRNA	hsa-miR-197-3p	Homo sapiens	0.00255546	0.0568208	1.31315	1.31315	HD 3 up vs HD 0	0.00374407	1.86326	1.86326	HD 6 up vs HD 0	0.000664596	2.67354	2.67354	HD 10 up vs HD 0	0.0271025	1.41892	1.41892	HD 6 up vs HD 3	0.0245413	1.43487	1.43487	HD 10 up vs HD 6	0.00228501	2.03597	2.03597	HD 10 up vs HD 3
1871	HBII-52-43_x_st	CDBox	HBII-52-43	Homo sapiens	0.000669898	0.318618	1.25301	1.25301	HD 3 up vs HD 0	0.000402079	8.67379	8.67379	HD 6 up vs HD 0	0.000463375	8.02753	8.02753	HD 10 up vs HD 0	0.000616682	6.92239	6.92239	HD 6 up vs HD 3	0.715929	0.925493	-1.08051	HD 10 down vs HD 6	0.000721989	6.40662	6.40662	HD 10 up vs HD 3
1862	HBII-52-36_x_st	CDBox	HBII-52-36	Homo sapiens	0.000669898	0.318618	1.25301	1.25301	HD 3 up vs HD 0	0.000402079	8.67379	8.67379	HD 6 up vs HD 0	0.000463375	8.02753	8.02753	HD 10 up vs HD 0	0.000616682	6.92239	6.92239	HD 6 up vs HD 3	0.715929	0.925493	-1.08051	HD 10 down vs HD 6	0.000721989	6.40662	6.40662	HD 10 up vs HD 3
1854	HBII-52-29_x_st	CDBox	HBII-52-29	Homo sapiens	0.000669898	0.318618	1.25301	1.25301	HD 3 up vs HD 0	0.000402079	8.67379	8.67379	HD 6 up vs HD 0	0.000463375	8.02753	8.02753	HD 10 up vs HD 0	0.000616682	6.92239	6.92239	HD 6 up vs HD 3	0.715929	0.925493	-1.08051	HD 10 down vs HD 6	0.000721989	6.40662	6.40662	HD 10 up vs HD 3
1837	HBII-52-11_x_st	CDBox	HBII-52-11	Homo sapiens	0.000669898	0.318618	1.25301	1.25301	HD 3 up vs HD 0	0.000402079	8.67379	8.67379	HD 6 up vs HD 0	0.000463375	8.02753	8.02753	HD 10 up vs HD 0	0.000616682	6.92239	6.92239	HD 6 up vs HD 3	0.715929	0.925493	-1.08051	HD 10 down vs HD 6	0.000721989	6.40662	6.40662	HD 10 up vs HD 3
1838	HBII-52-12_x_st	CDBox	HBII-52-12	Homo sapiens	0.000896029	0.35781	1.2452	1.2452	HD 3 up vs HD 0	0.000538214	8.46513	8.46513	HD 6 up vs HD 0	0.000620882	7.83442	7.83442	HD 10 up vs HD 0	0.000817651	6.79823	6.79823	HD 6 up vs HD 3	0.732505	0.925493	-1.08051	HD 10 down vs HD 6	0.000957899	6.29171	6.29171	HD 10 up vs HD 3
1853	HBII-52-26_x_st	CDBox	HBII-52-26	Homo sapiens	0.000896029	0.35781	1.2452	1.2452	HD 3 up vs HD 0	0.000538214	8.46513	8.46513	HD 6 up vs HD 0	0.000620882	7.83442	7.83442	HD 10 up vs HD 0	0.000817651	6.79823	6.79823	HD 6 up vs HD 3	0.732505	0.925493	-1.08051	HD 10 down vs HD 6	0.000957899	6.29171	6.29171	HD 10 up vs HD 3
1880	HBII-52-9_x_st	CDBox	HBII-52-9	Homo sapiens	0.000896029	0.35781	1.2452	1.2452	HD 3 up vs HD 0	0.000538214	8.46513	8.46513	HD 6 up vs HD 0	0.000620882	7.83442	7.83442	HD 10 up vs HD 0	0.000817651	6.79823	6.79823	HD 6 up vs HD 3	0.732505	0.925493	-1.08051	HD 10 down vs HD 6	0.000957899	6.29171	6.29171	HD 10 up vs HD 3
10303	MIMAT0004784_st	miRNA	hsa-miR-455-3p	Homo sapiens	0.00145035	0.115648	1.22326	1.22326	HD 3 up vs HD 0	0.0134535	1.52909	1.52909	HD 6 up vs HD 0	0.000378968	3.04416	3.04416	HD 10 up vs HD 0	0.0907438	1.25002	1.25002	HD 6 up vs HD 3	0.00238275	1.99083	1.99083	HD 10 up vs HD 6	0.000821001	2.48857	2.48857	HD 10 up vs HD 3
6384	MIMAT0000703_st	miRNA	hsa-miR-361-5p	Homo sapiens	0.000819476	0.0625225	1.21463	1.21463	HD 3 up vs HD 0	0.000436529	2.24808	2.24808	HD 6 up vs HD 0	0.00040718	2.28121	2.28121	HD 10 up vs HD 0	0.00125613	1.85084	1.85084	HD 6 up vs HD 3	0.856548	1.01474	1.01474	HD 10 up vs HD 6	0.00114854	1.87812	1.87812	HD 10 up vs HD 3
5941	MIMAT0000253_st	miRNA	hsa-miR-10a-5p	Homo sapiens	0.00120281	0.682042	1.21031	1.21031	HD 3 up vs HD 0	0.0758441	2.80395	2.80395	HD 6 up vs HD 0	0.000411726	108.876	108.876	HD 10 up vs HD 0	0.12426	2.31672	2.31672	HD 6 up vs HD 3	0.0010731	38.8293	38.8293	HD 10 up vs HD 6	0.000483858	89.9569	89.9569	HD 10 up vs HD 3
8471	MIMAT0002872_st	miRNA	hsa-miR-501-5p	Homo sapiens	0.000776172	0.468685	1.19781	1.19781	HD 3 up vs HD 0	0.000577835	9.4017	9.4017	HD 6 up vs HD 0	0.000479434	10.501	10.501	HD 10 up vs HD 0	0.000798969	7.84908	7.84908	HD 6 up vs HD 3	0.649833	1.11693	1.11693	HD 10 up vs HD 6	0.000653156	8.76685	8.76685	HD 10 up vs HD 3
10106	MIMAT0004584_st	miRNA	hsa-let-7g-3p	Homo sapiens	0.000319208	0.0756113	1.14759	1.14759	HD 3 up vs HD 0	0.0459456	0.84782	-1.1795	HD 6 down vs HD 0	0.000181238	2.16312	2.16312	HD 10 up vs HD 0	0.00632197	0.738785	-1.35357	HD 6 down vs HD 3	8.44383e-05	2.55139	2.55139	HD 10 up vs HD 6	0.000390886	1.88493	1.88493	HD 10 up vs HD 3
11375	MIMAT0005885_st	miRNA	hsa-miR-1295a	Homo sapiens	0.000116073	0.195837	1.14086	1.14086	HD 3 up vs HD 0	0.0462216	1.27439	1.27439	HD 6 up vs HD 0	3.96037e-05	5.3073	5.3073	HD 10 up vs HD 0	0.262616	1.11704	1.11704	HD 6 up vs HD 3	7.37368e-05	4.16458	4.16458	HD 10 up vs HD 6	5.48639e-05	4.65201	4.65201	HD 10 up vs HD 3
10485	MIMAT0004977_st	miRNA	hsa-miR-934	Homo sapiens	0.000332031	0.514684	1.14083	1.14083	HD 3 up vs HD 0	0.484218	1.1527	1.1527	HD 6 up vs HD 0	0.000130723	14.5847	14.5847	HD 10 up vs HD 0	0.95797	1.0104	1.0104	HD 6 up vs HD 3	0.000161974	12.6527	12.6527	HD 10 up vs HD 6	0.000159404	12.7843	12.7843	HD 10 up vs HD 3
2786	MI0003184_x_st	stem-loop	hsa-mir-500a	Homo sapiens	0.000715506	0.413001	1.12983	1.12983	HD 3 up vs HD 0	0.000488297	4.00168	4.00168	HD 6 up vs HD 0	0.000464212	4.07513	4.07513	HD 10 up vs HD 0	0.000697445	3.54184	3.54184	HD 6 up vs HD 3	0.898388	1.01835	1.01835	HD 10 up vs HD 6	0.000660053	3.60685	3.60685	HD 10 up vs HD 3
6394	MIMAT0000716_st	miRNA	hsa-miR-302c-5p	Homo sapiens	1.86718e-06	0.0226897	1.10722	1.10722	HD 3 up vs HD 0	0.048161	0.923563	-1.08276	HD 6 down vs HD 0	8.75496e-07	0.235674	-4.24314	HD 10 down vs HD 0	0.0030318	0.834127	-1.19886	HD 6 down vs HD 3	1.09755e-06	0.25518	-3.91881	HD 10 down vs HD 6	6.66952e-07	0.212852	-4.69809	HD 10 down vs HD 3
6435	MIMAT0000757_st	miRNA	hsa-miR-151a-3p	Homo sapiens	0.000237733	0.123087	1.10268	1.10268	HD 3 up vs HD 0	0.00333154	1.36846	1.36846	HD 6 up vs HD 0	6.85842e-05	2.35751	2.35751	HD 10 up vs HD 0	0.0125867	1.24103	1.24103	HD 6 up vs HD 3	0.000410055	1.72275	1.72275	HD 10 up vs HD 6	0.000110603	2.13798	2.13798	HD 10 up vs HD 3
8419	MIMAT0002819_st	miRNA	hsa-miR-193b-3p	Homo sapiens	8.38985e-06	0.110884	1.08155	1.08155	HD 3 up vs HD 0	0.552749	1.02518	1.02518	HD 6 up vs HD 0	3.43189e-06	4.03629	4.03629	HD 10 up vs HD 0	0.235981	0.947878	-1.05499	HD 6 down vs HD 3	3.68717e-06	3.93715	3.93715	HD 10 up vs HD 6	4.32234e-06	3.73194	3.73194	HD 10 up vs HD 3
10207	MIMAT0004685_st	miRNA	hsa-miR-302d-5p	Homo sapiens	0.000340123	0.807751	1.03425	1.03425	HD 3 up vs HD 0	0.00334363	0.445053	-2.24692	HD 6 down vs HD 0	0.000128276	0.150992	-6.62286	HD 10 down vs HD 0	0.00287558	0.430316	-2.32388	HD 6 down vs HD 3	0.00112777	0.339268	-2.94752	HD 10 down vs HD 6	0.000119657	0.145992	-6.84968	HD 10 down vs HD 3
10201	MIMAT0004679_st	miRNA	hsa-miR-296-3p	Homo sapiens	0.000227008	0.860799	1.01294	1.01294	HD 3 up vs HD 0	0.000383287	0.468185	-2.13591	HD 6 down vs HD 0	0.000115715	0.356983	-2.80125	HD 10 down vs HD 0	0.000359008	0.462205	-2.16354	HD 6 down vs HD 3	0.0169106	0.762482	-1.31151	HD 10 down vs HD 6	0.000110193	0.352423	-2.8375	HD 10 down vs HD 3
6104	MIMAT0000418_st	miRNA	hsa-miR-23b-3p	Homo sapiens	0.000109946	0.66988	0.967255	-1.03385	HD 3 down vs HD 0	0.0126136	1.36606	1.36606	HD 6 up vs HD 0	4.19883e-05	4.068	4.068	HD 10 up vs HD 0	0.00888893	1.41231	1.41231	HD 6 up vs HD 3	0.00011348	2.9779	2.9779	HD 10 up vs HD 6	3.82597e-05	4.20571	4.20571	HD 10 up vs HD 3
36206	U44_st	CDBox	U44	Homo sapiens	0.00160947	0.340323	0.915521	-1.09227	HD 3 down vs HD 0	0.00303122	0.59233	-1.68825	HD 6 down vs HD 0	0.000559532	0.441735	-2.2638	HD 10 down vs HD 0	0.00594364	0.646987	-1.54563	HD 6 down vs HD 3	0.02287	0.745759	-1.34091	HD 10 down vs HD 6	0.000869567	0.482496	-2.07255	HD 10 down vs HD 3
10418	MIMAT0004902_st	miRNA	hsa-miR-891a-5p	Homo sapiens	1.90955e-05	0.404447	0.903266	-1.10709	HD 3 down vs HD 0	0.000422469	3.24101	3.24101	HD 6 up vs HD 0	7.24903e-06	26.8221	26.8221	HD 10 up vs HD 0	0.00030574	3.5881	3.5881	HD 6 up vs HD 3	4.20985e-05	8.27584	8.27584	HD 10 up vs HD 6	6.42023e-06	29.6945	29.6945	HD 10 up vs HD 3
5760	MIMAT0000072_st	miRNA	hsa-miR-18a-5p	Homo sapiens	0.00203841	0.244677	0.884155	-1.13102	HD 3 down vs HD 0	0.00928785	0.653802	-1.52952	HD 6 down vs HD 0	0.000583146	0.408608	-2.44733	HD 10 down vs HD 0	0.0288259	0.739465	-1.35233	HD 6 down vs HD 3	0.00650696	0.624973	-1.60007	HD 10 down vs HD 6	0.00103076	0.462146	-2.16382	HD 10 down vs HD 3
5950	MIMAT0000262_st	miRNA	hsa-miR-187-3p	Homo sapiens	0.000298733	0.369873	0.864017	-1.15738	HD 3 down vs HD 0	0.00461263	0.436603	-2.29041	HD 6 down vs HD 0	9.41873e-05	0.101758	-9.82727	HD 10 down vs HD 0	0.00921273	0.505318	-1.97895	HD 6 down vs HD 3	0.000549474	0.233067	-4.29062	HD 10 down vs HD 6	0.000122237	0.117773	-8.49093	HD 10 down vs HD 3
23395	MIMAT0019058_st	miRNA	hsa-miR-4521	Homo sapiens	0.000965952	0.204545	0.862372	-1.15959	HD 3 down vs HD 0	0.00165132	0.47806	-2.09179	HD 6 down vs HD 0	0.000326692	0.324871	-3.07814	HD 10 down vs HD 0	0.00380537	0.554354	-1.8039	HD 6 down vs HD 3	0.0168119	0.679562	-1.47154	HD 10 down vs HD 6	0.000565635	0.376718	-2.6545	HD 10 down vs HD 3
10029	MIMAT0004507_st	miRNA	hsa-miR-92a-1-5p	Homo sapiens	0.00219379	0.39707	0.859095	-1.16402	HD 3 down vs HD 0	0.0091659	0.469181	-2.13137	HD 6 down vs HD 0	0.000679981	0.217421	-4.59938	HD 10 down vs HD 0	0.0195467	0.546134	-1.83105	HD 6 down vs HD 3	0.00866002	0.463404	-2.15794	HD 10 down vs HD 6	0.00101742	0.253081	-3.95131	HD 10 down vs HD 3
5765	MIMAT0000077_st	miRNA	hsa-miR-22-3p	Homo sapiens	0.000201904	0.142671	0.814104	-1.22834	HD 3 down vs HD 0	0.0010813	2.59263	2.59263	HD 6 up vs HD 0	0.000103853	5.6894	5.6894	HD 10 up vs HD 0	0.000509296	3.18464	3.18464	HD 6 up vs HD 3	0.00224011	2.19445	2.19445	HD 10 up vs HD 6	6.67742e-05	6.98855	6.98855	HD 10 up vs HD 3
2788	MI0003185_x_st	stem-loop	hsa-mir-501	Homo sapiens	0.000122327	0.0374033	0.769283	-1.29991	HD 3 down vs HD 0	0.000168812	3.20228	3.20228	HD 6 up vs HD 0	0.000137843	3.40557	3.40557	HD 10 up vs HD 0	7.57655e-05	4.16268	4.16268	HD 6 up vs HD 3	0.511536	1.06348	1.06348	HD 10 up vs HD 6	6.41071e-05	4.42694	4.42694	HD 10 up vs HD 3
22338	MIMAT0017991_st	miRNA	hsa-miR-3613-3p	Homo sapiens	0.00143968	0.0195779	0.742879	-1.34611	HD 3 down vs HD 0	0.00427141	0.630871	-1.58511	HD 6 down vs HD 0	0.000320477	0.402304	-2.48568	HD 10 down vs HD 0	0.106763	0.849224	-1.17755	HD 6 down vs HD 3	0.00465539	0.637697	-1.56814	HD 10 down vs HD 6	0.00146986	0.541547	-1.84656	HD 10 down vs HD 3
21202	MIMAT0016847_st	miRNA	hsa-miR-378c	Homo sapiens	0.00187655	0.0251375	0.735363	-1.35987	HD 3 down vs HD 0	0.000743498	0.440712	-2.26906	HD 6 down vs HD 0	0.000848836	0.453107	-2.20698	HD 10 down vs HD 0	0.00436259	0.599312	-1.66858	HD 6 down vs HD 3	0.76861	1.02813	1.02813	HD 10 up vs HD 6	0.00533929	0.616168	-1.62293	HD 10 down vs HD 3
8931	MIMAT0003338_st	miRNA	hsa-miR-660-5p	Homo sapiens	8.01773e-05	0.127552	0.719349	-1.39015	HD 3 down vs HD 0	6.76016e-05	19.0609	19.0609	HD 6 up vs HD 0	9.89946e-05	14.5321	14.5321	HD 10 up vs HD 0	4.44404e-05	26.4975	26.4975	HD 6 up vs HD 3	0.189348	0.762405	-1.31164	HD 10 down vs HD 6	6.25753e-05	20.2018	20.2018	HD 10 up vs HD 3
10293	MIMAT0004774_st	miRNA	hsa-miR-501-3p	Homo sapiens	0.000586742	0.156349	0.696532	-1.43568	HD 3 down vs HD 0	0.000808253	6.61102	6.61102	HD 6 up vs HD 0	0.000558515	7.9929	7.9929	HD 10 up vs HD 0	0.000410347	9.49133	9.49133	HD 6 up vs HD 3	0.412109	1.20903	1.20903	HD 10 up vs HD 6	0.00029926	11.4753	11.4753	HD 10 up vs HD 3
1834	HBII-438A_s_st	CDBox	HBII-438A	Homo sapiens	0.000706744	0.00744607	0.649751	-1.53905	HD 3 down vs HD 0	0.00124218	0.49642	-2.01442	HD 6 down vs HD 0	0.000158322	0.303966	-3.28984	HD 10 down vs HD 0	0.0353002	0.764016	-1.30887	HD 6 down vs HD 3	0.00468865	0.612316	-1.63314	HD 10 down vs HD 6	0.00091019	0.46782	-2.13758	HD 10 down vs HD 3
1835	HBII-438B_s_st	CDBox	HBII-438B	Homo sapiens	0.000706744	0.00744607	0.649751	-1.53905	HD 3 down vs HD 0	0.00124218	0.49642	-2.01442	HD 6 down vs HD 0	0.000158322	0.303966	-3.28984	HD 10 down vs HD 0	0.0353002	0.764016	-1.30887	HD 6 down vs HD 3	0.00468865	0.612316	-1.63314	HD 10 down vs HD 6	0.00091019	0.46782	-2.13758	HD 10 down vs HD 3
1886	HBII-85-11_x_st	CDBox	HBII-85-11	Homo sapiens	0.000670415	0.0131684	0.636335	-1.5715	HD 3 down vs HD 0	0.000907875	0.390864	-2.55843	HD 6 down vs HD 0	0.000167867	0.234609	-4.26241	HD 10 down vs HD 0	0.0101746	0.614243	-1.62802	HD 6 down vs HD 3	0.00866052	0.600232	-1.66602	HD 10 down vs HD 6	0.0007199	0.368688	-2.71232	HD 10 down vs HD 3
6301	MIMAT0000617_st	miRNA	hsa-miR-200c-3p	Homo sapiens	1.41291e-06	2.54954e-05	0.634524	-1.57598	HD 3 down vs HD 0	1.63994e-05	1.66243	1.66243	HD 6 up vs HD 0	2.07437e-06	2.34858	2.34858	HD 10 up vs HD 0	1.28205e-06	2.61996	2.61996	HD 6 up vs HD 3	7.58131e-05	1.41274	1.41274	HD 10 up vs HD 6	3.76671e-07	3.70132	3.70132	HD 10 up vs HD 3
10292	MIMAT0004773_st	miRNA	hsa-miR-500a-5p	Homo sapiens	0.00039748	0.0344213	0.601384	-1.66283	HD 3 down vs HD 0	0.000491909	5.30858	5.30858	HD 6 up vs HD 0	0.000758344	4.44821	4.44821	HD 10 up vs HD 0	0.000174093	8.82727	8.82727	HD 6 up vs HD 3	0.334526	0.837929	-1.19342	HD 10 down vs HD 6	0.000242669	7.39662	7.39662	HD 10 up vs HD 3
8834	MIMAT0003239_st	miRNA	hsa-miR-574-3p	Homo sapiens	0.0002441	0.011853	0.585205	-1.7088	HD 3 down vs HD 0	0.00243069	2.2991	2.2991	HD 6 up vs HD 0	0.000209313	4.83136	4.83136	HD 10 up vs HD 0	0.000362907	3.92872	3.92872	HD 6 up vs HD 3	0.00371189	2.10141	2.10141	HD 10 up vs HD 6	6.60338e-05	8.25585	8.25585	HD 10 up vs HD 3
10294	MIMAT0004775_st	miRNA	hsa-miR-502-3p	Homo sapiens	0.000123187	0.00940445	0.544394	-1.8369	HD 3 down vs HD 0	0.000236746	5.05324	5.05324	HD 6 up vs HD 0	0.000181457	5.66161	5.66161	HD 10 up vs HD 0	6.74871e-05	9.28232	9.28232	HD 6 up vs HD 3	0.430458	1.12039	1.12039	HD 10 up vs HD 6	5.54238e-05	10.3998	10.3998	HD 10 up vs HD 3
14856	MIMAT0009447_st	miRNA	hsa-miR-1972	Homo sapiens	0.000364338	0.0132352	0.525799	-1.90187	HD 3 down vs HD 0	0.000603699	0.22596	-4.42555	HD 6 down vs HD 0	9.37198e-05	0.0912446	-10.9596	HD 10 down vs HD 0	0.00507676	0.429746	-2.32695	HD 6 down vs HD 3	0.00391846	0.403808	-2.47643	HD 10 down vs HD 6	0.000319968	0.173535	-5.76253	HD 10 down vs HD 3
6415	MIMAT0000737_st	miRNA	hsa-miR-382-5p	Homo sapiens	0.000196421	0.00119538	0.514673	-1.94298	HD 3 down vs HD 0	0.157634	1.15061	1.15061	HD 6 up vs HD 0	0.000345711	2.49922	2.49922	HD 10 up vs HD 0	0.000572329	2.23562	2.23562	HD 6 up vs HD 3	0.000659072	2.17207	2.17207	HD 10 up vs HD 6	4.03722e-05	4.85593	4.85593	HD 10 up vs HD 3
11412	MIMAT0005924_st	miRNA	hsa-miR-1270	Homo sapiens	0.000525666	0.00652115	0.456109	-2.19246	HD 3 down vs HD 0	0.013446	1.89204	1.89204	HD 6 up vs HD 0	0.000682133	4.20457	4.20457	HD 10 up vs HD 0	0.000707428	4.14822	4.14822	HD 6 up vs HD 3	0.0061358	2.22224	2.22224	HD 10 up vs HD 6	0.000124289	9.21834	9.21834	HD 10 up vs HD 3
2878	MI0003560_st	stem-loop	hsa-mir-92b	Homo sapiens	0.00254484	0.00777863	0.428363	-2.33447	HD 3 down vs HD 0	0.00194943	0.290042	-3.44778	HD 6 down vs HD 0	0.000609453	0.1867	-5.3562	HD 10 down vs HD 0	0.0852229	0.677094	-1.4769	HD 6 down vs HD 3	0.0619473	0.643699	-1.55352	HD 10 down vs HD 6	0.00836466	0.435844	-2.2944	HD 10 down vs HD 3
2751	MI0003152_st	stem-loop	hsa-mir-525	Homo sapiens	0.00251889	0.010243	0.419534	-2.38359	HD 3 down vs HD 0	0.0013683	0.221651	-4.51159	HD 6 down vs HD 0	0.000713772	0.167672	-5.96402	HD 10 down vs HD 0	0.0283417	0.528326	-1.89277	HD 6 down vs HD 3	0.215728	0.756468	-1.32193	HD 10 down vs HD 6	0.00847525	0.399662	-2.50211	HD 10 down vs HD 3
2759	MI0003158_x_st	stem-loop	hsa-mir-520c	Homo sapiens	0.00197322	0.00297686	0.399175	-2.50516	HD 3 down vs HD 0	0.00122721	0.312776	-3.19717	HD 6 down vs HD 0	0.000497514	0.229999	-4.34785	HD 10 down vs HD 0	0.161937	0.783556	-1.27623	HD 6 down vs HD 3	0.0970473	0.735345	-1.35991	HD 10 down vs HD 6	0.0179752	0.576184	-1.73556	HD 10 down vs HD 3
8815	MIMAT0003218_st	miRNA	hsa-miR-92b-3p	Homo sapiens	0.00117091	0.00382405	0.389923	-2.56461	HD 3 down vs HD 0	0.00206738	0.329078	-3.0388	HD 6 down vs HD 0	0.000242559	0.143768	-6.95565	HD 10 down vs HD 0	0.33882	0.843957	-1.18489	HD 6 down vs HD 3	0.00609769	0.436881	-2.28895	HD 10 down vs HD 6	0.00309168	0.368709	-2.71217	HD 10 down vs HD 3
5777	MIMAT0000089_st	miRNA	hsa-miR-31-5p	Homo sapiens	0.000879894	0.000245209	0.389873	-2.56494	HD 3 down vs HD 0	0.000635754	0.478366	-2.09045	HD 6 down vs HD 0	0.000560916	0.466896	-2.1418	HD 10 down vs HD 0	0.0548264	1.22698	1.22698	HD 6 up vs HD 3	0.765839	0.976024	-1.02457	HD 10 down vs HD 6	0.0769677	1.19756	1.19756	HD 10 up vs HD 3
8457	MIMAT0002857_st	miRNA	hsa-miR-517b-3p	Homo sapiens	0.00356642	0.072135	0.365955	-2.73258	HD 3 down vs HD 0	0.00959907	0.145326	-6.88109	HD 6 down vs HD 0	0.000857953	0.0244749	-40.8582	HD 10 down vs HD 0	0.089546	0.397114	-2.51817	HD 6 down vs HD 3	0.0126202	0.168414	-5.93775	HD 10 down vs HD 6	0.00283588	0.0668795	-14.9523	HD 10 down vs HD 3
8452	MIMAT0002852_st	miRNA	hsa-miR-517a-3p	Homo sapiens	0.00356642	0.072135	0.365955	-2.73258	HD 3 down vs HD 0	0.00959907	0.145326	-6.88109	HD 6 down vs HD 0	0.000857953	0.0244749	-40.8582	HD 10 down vs HD 0	0.089546	0.397114	-2.51817	HD 6 down vs HD 3	0.0126202	0.168414	-5.93775	HD 10 down vs HD 6	0.00283588	0.0668795	-14.9523	HD 10 down vs HD 3
11288	MIMAT0005795_st	miRNA	hsa-miR-1323	Homo sapiens	0.00010856	0.00112558	0.352942	-2.83333	HD 3 down vs HD 0	9.39529e-05	0.139444	-7.17134	HD 6 down vs HD 0	2.76958e-05	0.0684378	-14.6118	HD 10 down vs HD 0	0.00173965	0.39509	-2.53107	HD 6 down vs HD 3	0.00466656	0.490791	-2.03753	HD 10 down vs HD 6	0.000193214	0.193907	-5.15712	HD 10 down vs HD 3
13333	MIMAT0007887_st	miRNA	hsa-miR-1912	Homo sapiens	0.000899099	0.0184597	0.339789	-2.94301	HD 3 down vs HD 0	0.00273931	0.156656	-6.3834	HD 6 down vs HD 0	0.000206129	0.0263651	-37.929	HD 10 down vs HD 0	0.0511428	0.461041	-2.169	HD 6 down vs HD 3	0.00317065	0.168299	-5.94181	HD 10 down vs HD 6	0.000810868	0.0775926	-12.8878	HD 10 down vs HD 3
6386	MIMAT0000705_st	miRNA	hsa-miR-362-5p	Homo sapiens	5.81539e-05	0.00071254	0.327613	-3.05238	HD 3 down vs HD 0	0.000135643	5.51349	5.51349	HD 6 up vs HD 0	0.000349942	3.82088	3.82088	HD 10 up vs HD 0	1.85088e-05	16.8293	16.8293	HD 6 up vs HD 3	0.0365591	0.693007	-1.44299	HD 10 down vs HD 6	3.21712e-05	11.6628	11.6628	HD 10 up vs HD 3
8438	MIMAT0002838_st	miRNA	hsa-miR-525-5p	Homo sapiens	0.00169004	0.0262608	0.308345	-3.24312	HD 3 down vs HD 0	0.00146003	0.0695671	-14.3746	HD 6 down vs HD 0	0.000473157	0.0280445	-35.6577	HD 10 down vs HD 0	0.0121083	0.225614	-4.43235	HD 6 down vs HD 3	0.0565454	0.403128	-2.4806	HD 10 down vs HD 6	0.00217753	0.0909515	-10.9949	HD 10 down vs HD 3
6108	MIMAT0000422_st	miRNA	hsa-miR-124-3p	Homo sapiens	0.000283933	0.00647407	0.286543	-3.48988	HD 3 down vs HD 0	0.000809307	0.112714	-8.87201	HD 6 down vs HD 0	6.49269e-05	0.0156048	-64.0828	HD 10 down vs HD 0	0.0177073	0.393359	-2.54221	HD 6 down vs HD 3	0.00118223	0.138446	-7.22303	HD 10 down vs HD 6	0.000265008	0.0544589	-18.3625	HD 10 down vs HD 3
8447	MIMAT0002847_st	miRNA	hsa-miR-518c-5p	Homo sapiens	0.00139997	0.00042979	0.279942	-3.57217	HD 3 down vs HD 0	0.00129059	0.384085	-2.60359	HD 6 down vs HD 0	0.000647055	0.318029	-3.14436	HD 10 down vs HD 0	0.0562731	1.37201	1.37201	HD 6 up vs HD 3	0.1874	0.828019	-1.2077	HD 10 down vs HD 6	0.343442	1.13605	1.13605	HD 10 up vs HD 3
5965	MIMAT0000278_st	miRNA	hsa-miR-221-3p	Homo sapiens	7.97329e-05	5.12482e-05	0.271901	-3.67781	HD 3 down vs HD 0	2.038e-05	0.19341	-5.17036	HD 6 down vs HD 0	0.000317215	0.440606	-2.2696	HD 10 down vs HD 0	0.00855708	0.711326	-1.40583	HD 6 down vs HD 3	0.000311638	2.27809	2.27809	HD 10 up vs HD 6	0.00241278	1.62046	1.62046	HD 10 up vs HD 3
5966	MIMAT0000279_st	miRNA	hsa-miR-222-3p	Homo sapiens	1.03684e-05	1.00309e-05	0.265919	-3.76054	HD 3 down vs HD 0	2.30606e-06	0.147336	-6.78722	HD 6 down vs HD 0	3.44765e-05	0.378701	-2.64061	HD 10 down vs HD 0	0.000245401	0.554062	-1.80485	HD 6 down vs HD 3	3.85538e-05	2.57033	2.57033	HD 10 up vs HD 6	0.00177235	1.42412	1.42412	HD 10 up vs HD 3
2163	MI0000445_s_st	stem-loop	hsa-mir-124-3	Homo sapiens	0.000317795	0.00182252	0.257933	-3.87698	HD 3 down vs HD 0	0.000173487	0.0828511	-12.0698	HD 6 down vs HD 0	9.19109e-05	0.053576	-18.6651	HD 10 down vs HD 0	0.00352059	0.321212	-3.11321	HD 6 down vs HD 3	0.0772062	0.646654	-1.54642	HD 10 down vs HD 6	0.00103772	0.207713	-4.81433	HD 10 down vs HD 3
2161	MI0000444_s_st	stem-loop	hsa-mir-124-2	Homo sapiens	0.000317795	0.00182252	0.257933	-3.87698	HD 3 down vs HD 0	0.000173487	0.0828511	-12.0698	HD 6 down vs HD 0	9.19109e-05	0.053576	-18.6651	HD 10 down vs HD 0	0.00352059	0.321212	-3.11321	HD 6 down vs HD 3	0.0772062	0.646654	-1.54642	HD 10 down vs HD 6	0.00103772	0.207713	-4.81433	HD 10 down vs HD 3
2158	MI0000443_s_st	stem-loop	hsa-mir-124-1	Homo sapiens	0.000317795	0.00182252	0.257933	-3.87698	HD 3 down vs HD 0	0.000173487	0.0828511	-12.0698	HD 6 down vs HD 0	9.19109e-05	0.053576	-18.6651	HD 10 down vs HD 0	0.00352059	0.321212	-3.11321	HD 6 down vs HD 3	0.0772062	0.646654	-1.54642	HD 10 down vs HD 6	0.00103772	0.207713	-4.81433	HD 10 down vs HD 3
8435	MIMAT0002835_st	miRNA	hsa-miR-526b-5p	Homo sapiens	6.29454e-06	5.47044e-05	0.205831	-4.85836	HD 3 down vs HD 0	4.95713e-06	0.0555075	-18.0156	HD 6 down vs HD 0	1.61159e-06	0.0216785	-46.1286	HD 10 down vs HD 0	0.000114727	0.269675	-3.70816	HD 6 down vs HD 3	0.000421472	0.390551	-2.56048	HD 10 down vs HD 6	1.3445e-05	0.105322	-9.49469	HD 10 down vs HD 3
8445	MIMAT0002845_st	miRNA	hsa-miR-526a	Homo sapiens	0.0019178	0.00537155	0.202418	-4.94027	HD 3 down vs HD 0	0.00118767	0.0910722	-10.9803	HD 6 down vs HD 0	0.00049111	0.0490951	-20.3686	HD 10 down vs HD 0	0.0517066	0.449921	-2.22261	HD 6 down vs HD 3	0.10104	0.53908	-1.85501	HD 10 down vs HD 6	0.00824117	0.242543	-4.12298	HD 10 down vs HD 3
10953	MIMAT0005455_st	miRNA	hsa-miR-520c-5p	Homo sapiens	0.0019178	0.00537155	0.202418	-4.94027	HD 3 down vs HD 0	0.00118767	0.0910722	-10.9803	HD 6 down vs HD 0	0.00049111	0.0490951	-20.3686	HD 10 down vs HD 0	0.0517066	0.449921	-2.22261	HD 6 down vs HD 3	0.10104	0.53908	-1.85501	HD 10 down vs HD 6	0.00824117	0.242543	-4.12298	HD 10 down vs HD 3
10954	MIMAT0005456_st	miRNA	hsa-miR-518d-5p	Homo sapiens	0.0019178	0.00537155	0.202418	-4.94027	HD 3 down vs HD 0	0.00118767	0.0910722	-10.9803	HD 6 down vs HD 0	0.00049111	0.0490951	-20.3686	HD 10 down vs HD 0	0.0517066	0.449921	-2.22261	HD 6 down vs HD 3	0.10104	0.53908	-1.85501	HD 10 down vs HD 6	0.00824117	0.242543	-4.12298	HD 10 down vs HD 3
5750	MIMAT0000062_st	miRNA	hsa-let-7a-5p	Homo sapiens	0.000488661	0.000188346	0.199977	-5.00057	HD 3 down vs HD 0	0.000198576	0.204333	-4.89398	HD 6 down vs HD 0	0.000308471	0.241954	-4.13302	HD 10 down vs HD 0	0.86799	1.02178	1.02178	HD 6 up vs HD 3	0.237002	1.18412	1.18412	HD 10 up vs HD 6	0.192239	1.20991	1.20991	HD 10 up vs HD 3
5954	MIMAT0000266_st	miRNA	hsa-miR-205-5p	Homo sapiens	1.09688e-05	5.32581e-06	0.147503	-6.77953	HD 3 down vs HD 0	3.71755e-06	0.123141	-8.1208	HD 6 down vs HD 0	6.82042e-06	0.165503	-6.04218	HD 10 down vs HD 0	0.037363	0.834835	-1.19784	HD 6 down vs HD 3	0.00735944	1.34402	1.34402	HD 10 up vs HD 6	0.121986	1.12203	1.12203	HD 10 up vs HD 3
10952	MIMAT0005454_st	miRNA	hsa-miR-519b-5p	Homo sapiens	0.000805249	0.00114177	0.133362	-7.4984	HD 3 down vs HD 0	0.000380281	0.0686484	-14.567	HD 6 down vs HD 0	0.000231816	0.047805	-20.9183	HD 10 down vs HD 0	0.0518344	0.514754	-1.94268	HD 6 down vs HD 3	0.209523	0.696374	-1.43601	HD 10 down vs HD 6	0.013315	0.358461	-2.7897	HD 10 down vs HD 3
8431	MIMAT0002831_st	miRNA	hsa-miR-519c-5p	Homo sapiens	0.000805249	0.00114177	0.133362	-7.4984	HD 3 down vs HD 0	0.000380281	0.0686484	-14.567	HD 6 down vs HD 0	0.000231816	0.047805	-20.9183	HD 10 down vs HD 0	0.0518344	0.514754	-1.94268	HD 6 down vs HD 3	0.209523	0.696374	-1.43601	HD 10 down vs HD 6	0.013315	0.358461	-2.7897	HD 10 down vs HD 3
10951	MIMAT0005452_st	miRNA	hsa-miR-519a-5p	Homo sapiens	0.000805249	0.00114177	0.133362	-7.4984	HD 3 down vs HD 0	0.000380281	0.0686484	-14.567	HD 6 down vs HD 0	0.000231816	0.047805	-20.9183	HD 10 down vs HD 0	0.0518344	0.514754	-1.94268	HD 6 down vs HD 3	0.209523	0.696374	-1.43601	HD 10 down vs HD 6	0.013315	0.358461	-2.7897	HD 10 down vs HD 3
10949	MIMAT0005450_st	miRNA	hsa-miR-518e-5p	Homo sapiens	0.000805249	0.00114177	0.133362	-7.4984	HD 3 down vs HD 0	0.000380281	0.0686484	-14.567	HD 6 down vs HD 0	0.000231816	0.047805	-20.9183	HD 10 down vs HD 0	0.0518344	0.514754	-1.94268	HD 6 down vs HD 3	0.209523	0.696374	-1.43601	HD 10 down vs HD 6	0.013315	0.358461	-2.7897	HD 10 down vs HD 3
10948	MIMAT0005449_st	miRNA	hsa-miR-523-5p	Homo sapiens	0.000805249	0.00114177	0.133362	-7.4984	HD 3 down vs HD 0	0.000380281	0.0686484	-14.567	HD 6 down vs HD 0	0.000231816	0.047805	-20.9183	HD 10 down vs HD 0	0.0518344	0.514754	-1.94268	HD 6 down vs HD 3	0.209523	0.696374	-1.43601	HD 10 down vs HD 6	0.013315	0.358461	-2.7897	HD 10 down vs HD 3
10950	MIMAT0005451_st	miRNA	hsa-miR-522-5p	Homo sapiens	0.000805249	0.00114177	0.133362	-7.4984	HD 3 down vs HD 0	0.000380281	0.0686484	-14.567	HD 6 down vs HD 0	0.000231816	0.047805	-20.9183	HD 10 down vs HD 0	0.0518344	0.514754	-1.94268	HD 6 down vs HD 3	0.209523	0.696374	-1.43601	HD 10 down vs HD 6	0.013315	0.358461	-2.7897	HD 10 down vs HD 3
5786	MIMAT0000098_st	miRNA	hsa-miR-100-5p	Homo sapiens	0.000163586	7.92558e-05	0.0642422	-15.5661	HD 3 down vs HD 0	4.63715e-05	0.0431431	-23.1787	HD 6 down vs HD 0	0.000229071	0.12291	-8.13606	HD 10 down vs HD 0	0.075072	0.67157	-1.48905	HD 6 down vs HD 3	0.00326794	2.84888	2.84888	HD 10 up vs HD 6	0.0175926	1.91322	1.91322	HD 10 up vs HD 3
24310	MIMAT0019978_st	miRNA	hsa-miR-4800-5p	Homo sapiens	0.000305928	0.000279424	9.01836	9.01836	HD 3 up vs HD 0	0.0274371	0.535968	-1.86578	HD 6 down vs HD 0	0.0487712	0.597664	-1.67318	HD 10 down vs HD 0	0.000104796	0.0594308	-16.8263	HD 6 down vs HD 3	0.585173	1.11511	1.11511	HD 10 up vs HD 6	0.000122386	0.0662719	-15.0893	HD 10 down vs HD 3
10209	MIMAT0004687_st	miRNA	hsa-miR-371a-5p	Homo sapiens	0.000397193	0.000304127	5.58742	5.58742	HD 3 up vs HD 0	0.0114688	1.91572	1.91572	HD 6 up vs HD 0	0.0169344	0.56038	-1.7845	HD 10 down vs HD 0	0.00188637	0.342864	-2.91661	HD 6 down vs HD 3	0.0011161	0.292516	-3.41862	HD 10 down vs HD 6	9.73051e-05	0.100293	-9.97077	HD 10 down vs HD 3
28888	MIMAT0024616_st	miRNA	hsa-miR-6132	Homo sapiens	0.00161865	0.000856463	5.43221	5.43221	HD 3 up vs HD 0	0.405253	1.19179	1.19179	HD 6 up vs HD 0	0.212845	0.756183	-1.32243	HD 10 down vs HD 0	0.00130161	0.219393	-4.55803	HD 6 down vs HD 3	0.0735552	0.634494	-1.57606	HD 10 down vs HD 6	0.000474579	0.139204	-7.18372	HD 10 down vs HD 3
6402	MIMAT0000724_st	miRNA	hsa-miR-372-3p	Homo sapiens	0.00179551	0.0014449	5.23192	5.23192	HD 3 up vs HD 0	0.0036428	3.6409	3.6409	HD 6 up vs HD 0	0.201891	0.724091	-1.38104	HD 10 down vs HD 0	0.161901	0.695901	-1.43699	HD 6 down vs HD 3	0.00158422	0.198877	-5.02824	HD 10 down vs HD 6	0.000730657	0.138399	-7.22551	HD 10 down vs HD 3
6404	MIMAT0000726_st	miRNA	hsa-miR-373-3p	Homo sapiens	0.000589932	0.000643963	4.68622	4.68622	HD 3 up vs HD 0	0.0012639	3.65344	3.65344	HD 6 up vs HD 0	0.0500142	0.641351	-1.55921	HD 10 down vs HD 0	0.194689	0.779614	-1.28269	HD 6 down vs HD 3	0.000405935	0.175547	-5.69647	HD 10 down vs HD 6	0.000240835	0.136859	-7.30679	HD 10 down vs HD 3
4301	MI0016801_st	stem-loop	hsa-mir-4455	Homo sapiens	0.0011665	0.000768414	4.3516	4.3516	HD 3 up vs HD 0	0.199341	0.782753	-1.27754	HD 6 down vs HD 0	0.327484	0.837165	-1.19451	HD 10 down vs HD 0	0.000423303	0.179877	-5.55935	HD 6 down vs HD 3	0.695099	1.06951	1.06951	HD 10 up vs HD 6	0.000494381	0.192381	-5.19801	HD 10 down vs HD 3
4374	MI0016871_st	stem-loop	hsa-mir-4507	Homo sapiens	0.00234817	0.00134626	4.22111	4.22111	HD 3 up vs HD 0	0.604927	0.903592	-1.10669	HD 6 down vs HD 0	0.401657	0.844107	-1.18468	HD 10 down vs HD 0	0.0010386	0.214065	-4.67147	HD 6 down vs HD 3	0.725571	0.934168	-1.07047	HD 10 down vs HD 6	0.000880015	0.199973	-5.00067	HD 10 down vs HD 3
2431	MI0000779_st	stem-loop	hsa-mir-371a	Homo sapiens	0.00152359	0.00145585	3.93036	3.93036	HD 3 up vs HD 0	0.00294877	3.10834	3.10834	HD 6 up vs HD 0	0.133612	0.71934	-1.39016	HD 10 down vs HD 0	0.252024	0.790853	-1.26446	HD 6 down vs HD 3	0.00112833	0.231422	-4.3211	HD 10 down vs HD 6	0.000637269	0.183021	-5.46385	HD 10 down vs HD 3
27975	MIMAT0023700_st	miRNA	hsa-miR-6075	Homo sapiens	0.000749722	0.000513137	3.5277	3.5277	HD 3 up vs HD 0	0.0174694	1.61744	1.61744	HD 6 up vs HD 0	0.0411036	0.693609	-1.44173	HD 10 down vs HD 0	0.00318304	0.458496	-2.18104	HD 6 down vs HD 3	0.00234398	0.428832	-2.33191	HD 10 down vs HD 6	0.000189808	0.196618	-5.08601	HD 10 down vs HD 3
31824	MIMAT0027572_st	miRNA	hsa-miR-6780b-5p	Homo sapiens	0.000966033	0.000663474	3.42302	3.42302	HD 3 up vs HD 0	0.417453	1.12303	1.12303	HD 6 up vs HD 0	0.0482637	0.69692	-1.43488	HD 10 down vs HD 0	0.000971101	0.328081	-3.04803	HD 6 down vs HD 3	0.0205753	0.620573	-1.61141	HD 10 down vs HD 6	0.000243849	0.203598	-4.91163	HD 10 down vs HD 3
23378	MIMAT0019041_st	miRNA	hsa-miR-4505	Homo sapiens	0.00197719	0.000906305	3.13776	3.13776	HD 3 up vs HD 0	0.851817	1.02612	1.02612	HD 6 up vs HD 0	0.758295	0.958243	-1.04358	HD 10 down vs HD 0	0.000989115	0.327024	-3.05788	HD 6 down vs HD 3	0.624973	0.93385	-1.07084	HD 10 down vs HD 6	0.000787331	0.305391	-3.27449	HD 10 down vs HD 3
1612	ENSG00000252722_x_st	snoRNA	ENSG00000252722	Homo sapiens	0.000755563	0.000494575	2.94033	2.94033	HD 3 up vs HD 0	0.317513	1.12646	1.12646	HD 6 up vs HD 0	0.0480454	0.745417	-1.34153	HD 10 down vs HD 0	0.000777318	0.383105	-2.61025	HD 6 down vs HD 3	0.0167249	0.661737	-1.51117	HD 10 down vs HD 6	0.0001931	0.253515	-3.94454	HD 10 down vs HD 3
27005	MIMAT0022721_st	miRNA	hsa-miR-1247-3p	Homo sapiens	0.000424678	0.000245089	2.85936	2.85936	HD 3 up vs HD 0	0.728517	0.968882	-1.03212	HD 6 down vs HD 0	0.144972	0.857742	-1.16585	HD 10 down vs HD 0	0.000218216	0.338846	-2.95119	HD 6 down vs HD 3	0.224578	0.885291	-1.12957	HD 10 down vs HD 6	0.000143518	0.299977	-3.33358	HD 10 down vs HD 3
23406	MIMAT0019069_st	miRNA	hsa-miR-4530	Homo sapiens	0.00158205	0.000962571	2.84332	2.84332	HD 3 up vs HD 0	0.706131	0.952488	-1.04988	HD 6 down vs HD 0	0.207892	0.835025	-1.19757	HD 10 down vs HD 0	0.000808196	0.334992	-2.98514	HD 6 down vs HD 3	0.334895	0.876678	-1.14067	HD 10 down vs HD 6	0.000521112	0.29368	-3.40506	HD 10 down vs HD 3
2432	MI0000780_st	stem-loop	hsa-mir-372	Homo sapiens	0.00343365	0.0024426	2.69387	2.69387	HD 3 up vs HD 0	0.0484265	1.50555	1.50555	HD 6 up vs HD 0	0.104391	0.737048	-1.35676	HD 10 down vs HD 0	0.0162288	0.558879	-1.7893	HD 6 down vs HD 3	0.00803537	0.489555	-2.04267	HD 10 down vs HD 6	0.000883058	0.273602	-3.65494	HD 10 down vs HD 3
31710	MIMAT0027458_st	miRNA	hsa-miR-6779-5p	Homo sapiens	0.00345291	0.00358517	2.53959	2.53959	HD 3 up vs HD 0	0.242025	0.811787	-1.23185	HD 6 down vs HD 0	0.0689853	0.687043	-1.45551	HD 10 down vs HD 0	0.00168792	0.319653	-3.12839	HD 6 down vs HD 3	0.333998	0.846335	-1.18157	HD 10 down vs HD 6	0.0010041	0.270533	-3.6964	HD 10 down vs HD 3
24024	MIMAT0019691_st	miRNA	hsa-miR-4634	Homo sapiens	0.00144055	0.00115923	2.18499	2.18499	HD 3 up vs HD 0	0.0134387	1.48961	1.48961	HD 6 up vs HD 0	0.0534824	0.774303	-1.29148	HD 10 down vs HD 0	0.0153458	0.681747	-1.46682	HD 6 down vs HD 3	0.00227058	0.519804	-1.9238	HD 10 down vs HD 6	0.000388883	0.354374	-2.82187	HD 10 down vs HD 3
3274	MI0005762_st	stem-loop	hsa-mir-940	Homo sapiens	0.00242134	0.0011426	2.04596	2.04596	HD 3 up vs HD 0	0.047648	1.27519	1.27519	HD 6 up vs HD 0	0.323344	0.907652	-1.10174	HD 10 down vs HD 0	0.00535781	0.623273	-1.60443	HD 6 down vs HD 3	0.0168293	0.711778	-1.40493	HD 10 down vs HD 6	0.000701974	0.443632	-2.25412	HD 10 down vs HD 3
13330	MIMAT0007884_st	miRNA	hsa-miR-1910-5p	Homo sapiens	0.000902681	0.000683933	2.04296	2.04296	HD 3 up vs HD 0	0.00478359	1.53096	1.53096	HD 6 up vs HD 0	0.065171	0.827281	-1.20878	HD 10 down vs HD 0	0.0184854	0.749385	-1.33443	HD 6 down vs HD 3	0.00121128	0.540366	-1.8506	HD 10 down vs HD 6	0.000273979	0.404942	-2.46949	HD 10 down vs HD 3
3546	MI0008331_st	stem-loop	hsa-mir-1910	Homo sapiens	0.000905537	0.00109932	1.98076	1.98076	HD 3 up vs HD 0	0.00963699	1.4603	1.4603	HD 6 up vs HD 0	0.0151535	0.717756	-1.39323	HD 10 down vs HD 0	0.0200101	0.737242	-1.35641	HD 6 down vs HD 3	0.000948915	0.491512	-2.03454	HD 10 down vs HD 6	0.000237447	0.362364	-2.75966	HD 10 down vs HD 3
3264	MI0005714_st	stem-loop	hsa-mir-922	Homo sapiens	0.00129262	0.00178125	1.91881	1.91881	HD 3 up vs HD 0	0.0310785	0.75035	-1.33271	HD 6 down vs HD 0	0.0411021	0.769703	-1.2992	HD 10 down vs HD 0	0.00043902	0.39105	-2.55722	HD 6 down vs HD 3	0.786908	1.02579	1.02579	HD 10 up vs HD 6	0.000488492	0.401136	-2.49292	HD 10 down vs HD 3
34032	MIMAT0029782_st	miRNA	hsa-miR-7641	Homo sapiens	0.00141735	0.00266688	1.91845	1.91845	HD 3 up vs HD 0	0.00925584	0.630166	-1.58688	HD 6 down vs HD 0	0.111954	0.819287	-1.22057	HD 10 down vs HD 0	0.000343609	0.328476	-3.04437	HD 6 down vs HD 3	0.0554809	1.30011	1.30011	HD 10 up vs HD 6	0.000972125	0.427055	-2.34162	HD 10 down vs HD 3
4445	MI0017259_st	stem-loop	hsa-mir-4632	Homo sapiens	0.00265185	0.00274048	1.89047	1.89047	HD 3 up vs HD 0	0.00836908	1.59672	1.59672	HD 6 up vs HD 0	0.088324	0.805222	-1.24189	HD 10 down vs HD 0	0.155282	0.844613	-1.18397	HD 6 down vs HD 3	0.00209163	0.504298	-1.98296	HD 10 down vs HD 6	0.000905314	0.425936	-2.34777	HD 10 down vs HD 3
5208	MI0022716_st	stem-loop	hsa-mir-6869	Homo sapiens	0.0037798	0.00465779	1.86272	1.86272	HD 3 up vs HD 0	0.0294677	1.4354	1.4354	HD 6 up vs HD 0	0.0462282	0.732736	-1.36475	HD 10 down vs HD 0	0.075062	0.770595	-1.2977	HD 6 down vs HD 3	0.00350312	0.510475	-1.95896	HD 10 down vs HD 6	0.00102194	0.39337	-2.54214	HD 10 down vs HD 3
31734	MIMAT0027482_st	miRNA	hsa-miR-6791-5p	Homo sapiens	0.0026595	0.00274652	1.78679	1.78679	HD 3 up vs HD 0	0.127165	1.18433	1.18433	HD 6 up vs HD 0	0.0313521	0.751015	-1.33153	HD 10 down vs HD 0	0.00952536	0.662824	-1.5087	HD 6 down vs HD 3	0.00664499	0.634126	-1.57697	HD 10 down vs HD 6	0.000598073	0.420314	-2.37917	HD 10 down vs HD 3
24272	MIMAT0019940_st	miRNA	hsa-miR-4436b-5p	Homo sapiens	0.00116432	0.00241393	1.6876	1.6876	HD 3 up vs HD 0	0.00662858	1.48733	1.48733	HD 6 up vs HD 0	0.011933	0.714975	-1.39865	HD 10 down vs HD 0	0.174932	0.881324	-1.13466	HD 6 down vs HD 3	0.000671799	0.480711	-2.08025	HD 10 down vs HD 6	0.000362401	0.423663	-2.36037	HD 10 down vs HD 3
4511	MI0017320_st	stem-loop	hsa-mir-1343	Homo sapiens	0.00194791	0.00405137	1.65665	1.65665	HD 3 up vs HD 0	0.00374384	1.67496	1.67496	HD 6 up vs HD 0	0.0438293	0.780831	-1.28069	HD 10 down vs HD 0	0.903479	1.01105	1.01105	HD 6 up vs HD 3	0.000856066	0.466177	-2.14511	HD 10 down vs HD 6	0.000905104	0.47133	-2.12166	HD 10 down vs HD 3
36199	U3_s_st	CDBox	U3	Homo sapiens	0.00429702	0.0102496	1.54603	1.54603	HD 3 up vs HD 0	0.422704	0.918481	-1.08875	HD 6 down vs HD 0	0.013467	0.668786	-1.49525	HD 10 down vs HD 0	0.00545709	0.594089	-1.68325	HD 6 down vs HD 3	0.0291391	0.728144	-1.37335	HD 10 down vs HD 6	0.000922921	0.432582	-2.3117	HD 10 down vs HD 3
8490	MIMAT0002891_st	miRNA	hsa-miR-18a-3p	Homo sapiens	0.00189223	0.0166437	1.44266	1.44266	HD 3 up vs HD 0	0.0142156	0.680999	-1.46843	HD 6 down vs HD 0	0.00357063	0.566801	-1.76429	HD 10 down vs HD 0	0.00125313	0.472044	-2.11845	HD 6 down vs HD 3	0.118186	0.832309	-1.20148	HD 10 down vs HD 6	0.000540583	0.392886	-2.54527	HD 10 down vs HD 3
36181	U3-3_s_st	CDBox	U3-3	Homo sapiens	0.000484862	0.00471916	1.38714	1.38714	HD 3 up vs HD 0	0.0335132	0.83276	-1.20083	HD 6 down vs HD 0	0.000658267	0.57561	-1.73729	HD 10 down vs HD 0	0.000893021	0.600341	-1.66572	HD 6 down vs HD 3	0.00302815	0.691208	-1.44674	HD 10 down vs HD 6	0.000106805	0.414961	-2.40987	HD 10 down vs HD 3
36180	U3-2_s_st	CDBox	U3-2	Homo sapiens	0.000484862	0.00471916	1.38714	1.38714	HD 3 up vs HD 0	0.0335132	0.83276	-1.20083	HD 6 down vs HD 0	0.000658267	0.57561	-1.73729	HD 10 down vs HD 0	0.000893021	0.600341	-1.66572	HD 6 down vs HD 3	0.00302815	0.691208	-1.44674	HD 10 down vs HD 6	0.000106805	0.414961	-2.40987	HD 10 down vs HD 3
36179	U3-2B_s_st	CDBox	U3-2B	Homo sapiens	0.000484862	0.00471916	1.38714	1.38714	HD 3 up vs HD 0	0.0335132	0.83276	-1.20083	HD 6 down vs HD 0	0.000658267	0.57561	-1.73729	HD 10 down vs HD 0	0.000893021	0.600341	-1.66572	HD 6 down vs HD 3	0.00302815	0.691208	-1.44674	HD 10 down vs HD 6	0.000106805	0.414961	-2.40987	HD 10 down vs HD 3
36182	U3-4_s_st	CDBox	U3-4	Homo sapiens	0.000484862	0.00471916	1.38714	1.38714	HD 3 up vs HD 0	0.0335132	0.83276	-1.20083	HD 6 down vs HD 0	0.000658267	0.57561	-1.73729	HD 10 down vs HD 0	0.000893021	0.600341	-1.66572	HD 6 down vs HD 3	0.00302815	0.691208	-1.44674	HD 10 down vs HD 6	0.000106805	0.414961	-2.40987	HD 10 down vs HD 3
6364	MIMAT0000683_st	miRNA	hsa-miR-302a-5p	Homo sapiens	0.00236882	0.209375	1.36388	1.36388	HD 3 up vs HD 0	0.853186	1.04183	1.04183	HD 6 up vs HD 0	0.00144937	0.197472	-5.06402	HD 10 down vs HD 0	0.264359	0.763872	-1.30912	HD 6 down vs HD 3	0.00131831	0.189543	-5.27585	HD 10 down vs HD 6	0.000741972	0.144787	-6.90672	HD 10 down vs HD 3
13338	MIMAT0007892_st	miRNA	hsa-miR-1915-3p	Homo sapiens	0.00166753	0.0195656	1.27589	1.27589	HD 3 up vs HD 0	0.0888256	0.865417	-1.15551	HD 6 down vs HD 0	0.00183109	0.622325	-1.60688	HD 10 down vs HD 0	0.00385838	0.678283	-1.47431	HD 6 down vs HD 3	0.00695643	0.719104	-1.39062	HD 10 down vs HD 6	0.000372683	0.487756	-2.0502	HD 10 down vs HD 3
1912	HBII-85-6_x_st	CDBox	HBII-85-6	Homo sapiens	0.00147436	0.0750041	1.18126	1.18126	HD 3 up vs HD 0	0.00510447	0.678681	-1.47345	HD 6 down vs HD 0	0.00135468	0.574775	-1.73981	HD 10 down vs HD 0	0.00135087	0.574539	-1.74053	HD 6 down vs HD 3	0.0754861	0.8469	-1.18078	HD 10 down vs HD 6	0.000492998	0.486577	-2.05518	HD 10 down vs HD 3
22416	MIMAT0018071_st	miRNA	hsa-miR-3651	Homo sapiens	0.000398185	0.0277474	1.17605	1.17605	HD 3 up vs HD 0	0.00964556	0.800038	-1.24994	HD 6 down vs HD 0	0.000267042	0.559582	-1.78705	HD 10 down vs HD 0	0.0013029	0.680277	-1.46999	HD 6 down vs HD 3	0.00173038	0.699444	-1.42971	HD 10 down vs HD 6	0.000101438	0.475816	-2.10165	HD 10 down vs HD 3
4100	MI0015903_st	stem-loop	hsa-mir-500b	Homo sapiens	0.00110537	0.951164	1.00724	1.00724	HD 3 up vs HD 0	0.000797511	2.74972	2.74972	HD 6 up vs HD 0	0.000912415	2.65561	2.65561	HD 10 up vs HD 0	0.000819783	2.72994	2.72994	HD 6 up vs HD 3	0.76891	0.965776	-1.03544	HD 10 down vs HD 6	0.000938746	2.63651	2.63651	HD 10 up vs HD 3
6148	MIMAT0000462_st	miRNA	hsa-miR-206	Homo sapiens	0.000563689	0.789908	0.921773	-1.08487	HD 3 down vs HD 0	0.00029054	29.6141	29.6141	HD 6 up vs HD 0	0.000990144	11.8071	11.8071	HD 10 up vs HD 0	0.000264771	32.1273	32.1273	HD 6 up vs HD 3	0.0324187	0.398698	-2.50817	HD 10 down vs HD 6	0.000874241	12.8091	12.8091	HD 10 up vs HD 3
10219	MIMAT0004697_st	miRNA	hsa-miR-151a-5p	Homo sapiens	0.000205958	0.0060006	0.764032	-1.30885	HD 3 down vs HD 0	0.0018311	1.4498	1.4498	HD 6 up vs HD 0	0.000224672	1.89642	1.89642	HD 10 up vs HD 0	0.000223848	1.89756	1.89756	HD 6 up vs HD 3	0.00604881	1.30806	1.30806	HD 10 up vs HD 6	5.63212e-05	2.48212	2.48212	HD 10 up vs HD 3
10024	MIMAT0004502_st	miRNA	hsa-miR-28-3p	Homo sapiens	0.000462241	0.00120645	0.631452	-1.58365	HD 3 down vs HD 0	0.0134187	0.789014	-1.2674	HD 6 down vs HD 0	0.00231315	1.47252	1.47252	HD 10 up vs HD 0	0.0165097	1.24952	1.24952	HD 6 up vs HD 3	0.000371367	1.86629	1.86629	HD 10 up vs HD 6	0.000112175	2.33197	2.33197	HD 10 up vs HD 3
5768	MIMAT0000080_st	miRNA	hsa-miR-24-3p	Homo sapiens	1.06555e-05	3.52501e-05	0.560699	-1.78349	HD 3 down vs HD 0	0.00729699	0.865834	-1.15496	HD 6 down vs HD 0	3.53904e-05	1.78245	1.78245	HD 10 up vs HD 0	0.000109444	1.5442	1.5442	HD 6 up vs HD 3	1.46158e-05	2.05866	2.05866	HD 10 up vs HD 6	2.23452e-06	3.17898	3.17898	HD 10 up vs HD 3
5773	MIMAT0000085_st	miRNA	hsa-miR-28-5p	Homo sapiens	0.000963223	0.00236643	0.535183	-1.86852	HD 3 down vs HD 0	0.0504395	0.777014	-1.28698	HD 6 down vs HD 0	0.00415396	1.7107	1.7107	HD 10 up vs HD 0	0.0149694	1.45187	1.45187	HD 6 up vs HD 3	0.00097901	2.20163	2.20163	HD 10 up vs HD 6	0.00021812	3.19647	3.19647	HD 10 up vs HD 3
11432	MIMAT0005948_st	miRNA	hsa-miR-664a-5p	Homo sapiens	0.0020914	0.0186814	0.531425	-1.88173	HD 3 down vs HD 0	0.403247	1.16685	1.16685	HD 6 up vs HD 0	0.00248838	3.05901	3.05901	HD 10 up vs HD 0	0.00890593	2.19569	2.19569	HD 6 up vs HD 3	0.0043051	2.62161	2.62161	HD 10 up vs HD 6	0.000449517	5.75624	5.75624	HD 10 up vs HD 3
5754	MIMAT0000066_st	miRNA	hsa-let-7e-5p	Homo sapiens	0.000561322	0.00106243	0.463602	-2.15702	HD 3 down vs HD 0	0.000402267	0.37208	-2.6876	HD 6 down vs HD 0	0.20288	1.14794	1.14794	HD 10 up vs HD 0	0.0724049	0.802584	-1.24598	HD 6 down vs HD 3	0.000241558	3.0852	3.0852	HD 10 up vs HD 6	0.000562833	2.47613	2.47613	HD 10 up vs HD 3
5766	MIMAT0000078_st	miRNA	hsa-miR-23a-3p	Homo sapiens	4.23417e-06	2.30641e-06	0.453472	-2.20521	HD 3 down vs HD 0	1.28091e-05	0.597844	-1.67268	HD 6 down vs HD 0	0.0202216	1.07639	1.07639	HD 10 up vs HD 0	0.000150084	1.31837	1.31837	HD 6 up vs HD 3	7.51955e-06	1.80044	1.80044	HD 10 up vs HD 6	1.61668e-06	2.37365	2.37365	HD 10 up vs HD 3
7262	MIMAT0001639_st	miRNA	hsa-miR-409-3p	Homo sapiens	0.000141756	0.000190987	0.394601	-2.53421	HD 3 down vs HD 0	0.0637565	0.835829	-1.19642	HD 6 down vs HD 0	0.00138134	1.74686	1.74686	HD 10 up vs HD 0	0.000441095	2.11816	2.11816	HD 6 up vs HD 3	0.000473059	2.08997	2.08997	HD 10 up vs HD 6	2.98292e-05	4.42691	4.42691	HD 10 up vs HD 3
6411	MIMAT0000733_st	miRNA	hsa-miR-379-5p	Homo sapiens	0.0043751	0.00400769	0.39065	-2.55984	HD 3 down vs HD 0	0.755773	0.948722	-1.05405	HD 6 down vs HD 0	0.0583033	1.51481	1.51481	HD 10 up vs HD 0	0.00494359	2.42857	2.42857	HD 6 up vs HD 3	0.041505	1.59668	1.59668	HD 10 up vs HD 6	0.00101525	3.87766	3.87766	HD 10 up vs HD 3
8414	MIMAT0002814_st	miRNA	hsa-miR-432-5p	Homo sapiens	0.000393406	0.000444882	0.350966	-2.84928	HD 3 down vs HD 0	0.0921868	0.804663	-1.24276	HD 6 down vs HD 0	0.00504397	1.73412	1.73412	HD 10 up vs HD 0	0.00109098	2.29271	2.29271	HD 6 up vs HD 3	0.00146568	2.15509	2.15509	HD 10 up vs HD 6	8.48401e-05	4.94099	4.94099	HD 10 up vs HD 3
5944	MIMAT0000256_st	miRNA	hsa-miR-181a-5p	Homo sapiens	0.00205096	0.00756153	0.286768	-3.48715	HD 3 down vs HD 0	0.0190367	0.385634	-2.59313	HD 6 down vs HD 0	0.00879298	3.30898	3.30898	HD 10 up vs HD 0	0.302468	1.34476	1.34476	HD 6 up vs HD 3	0.00101297	8.58061	8.58061	HD 10 up vs HD 6	0.000616416	11.5389	11.5389	HD 10 up vs HD 3
6433	MIMAT0000755_st	miRNA	hsa-miR-323a-3p	Homo sapiens	0.000326721	0.000259918	0.275369	-3.6315	HD 3 down vs HD 0	0.11254	0.806956	-1.23922	HD 6 down vs HD 0	0.0109329	1.60747	1.60747	HD 10 up vs HD 0	0.000527883	2.93046	2.93046	HD 6 up vs HD 3	0.00286668	1.99202	1.99202	HD 10 up vs HD 6	7.57388e-05	5.83752	5.83752	HD 10 up vs HD 3
7261	MIMAT0001638_st	miRNA	hsa-miR-409-5p	Homo sapiens	6.04118e-05	6.90537e-05	0.268543	-3.7238	HD 3 down vs HD 0	0.0230399	0.758672	-1.31809	HD 6 down vs HD 0	0.000863989	1.99148	1.99148	HD 10 up vs HD 0	0.000174962	2.82514	2.82514	HD 6 up vs HD 3	0.000233336	2.62496	2.62496	HD 10 up vs HD 6	1.29686e-05	7.41588	7.41588	HD 10 up vs HD 3
6400	MIMAT0000722_st	miRNA	hsa-miR-370-3p	Homo sapiens	0.000857889	0.000529667	0.255804	-3.90924	HD 3 down vs HD 0	0.202667	0.815178	-1.22673	HD 6 down vs HD 0	0.062891	1.40946	1.40946	HD 10 up vs HD 0	0.000990329	3.18673	3.18673	HD 6 up vs HD 3	0.015121	1.72902	1.72902	HD 10 up vs HD 6	0.000220702	5.50992	5.50992	HD 10 up vs HD 3
6107	MIMAT0000421_st	miRNA	hsa-miR-122-5p	Homo sapiens	0.00139042	0.175569	0.202507	-4.93811	HD 3 down vs HD 0	0.00204361	1021.6	1021.6	HD 6 up vs HD 0	0.00139316	2140.36	2140.36	HD 10 up vs HD 0	0.000929607	5044.77	5044.77	HD 6 up vs HD 3	0.488903	2.09511	2.09511	HD 10 up vs HD 6	0.000674988	10569.3	10569.3	HD 10 up vs HD 3
10270	MIMAT0004749_st	miRNA	hsa-miR-424-3p	Homo sapiens	2.86376e-05	2.33908e-05	0.179767	-5.56277	HD 3 down vs HD 0	5.25028e-05	0.246667	-4.05405	HD 6 down vs HD 0	0.020415	1.32957	1.32957	HD 10 up vs HD 0	0.0144312	1.37215	1.37215	HD 6 up vs HD 3	2.51787e-05	5.39016	5.39016	HD 10 up vs HD 6	1.26991e-05	7.39611	7.39611	HD 10 up vs HD 3
6138	MIMAT0000452_st	miRNA	hsa-miR-154-5p	Homo sapiens	0.00118753	0.000733996	0.12351	-8.0965	HD 3 down vs HD 0	0.940613	0.982388	-1.01793	HD 6 down vs HD 0	0.120137	1.55512	1.55512	HD 10 up vs HD 0	0.000758522	7.95391	7.95391	HD 6 up vs HD 3	0.10975	1.583	1.583	HD 10 up vs HD 6	0.000349255	12.591	12.591	HD 10 up vs HD 3
6140	MIMAT0000454_st	miRNA	hsa-miR-184	Homo sapiens	7.80689e-05	0.000325778	0.0504315	-19.8289	HD 3 down vs HD 0	0.000146	0.0255786	-39.0951	HD 6 down vs HD 0	0.00163105	7.14056	7.14056	HD 10 up vs HD 0	0.0591201	0.507196	-1.97163	HD 6 down vs HD 3	2.67171e-05	279.161	279.161	HD 10 up vs HD 6	4.44776e-05	141.589	141.589	HD 10 up vs HD 3
5947	MIMAT0000259_st	miRNA	hsa-miR-182-5p	Homo sapiens	0.00015741	8.21403e-05	0.448821	-2.22806	HD 3 down vs HD 0	0.149219	1.09135	1.09135	HD 6 up vs HD 0	0.000675529	0.626537	-1.59607	HD 10 down vs HD 0	5.45332e-05	2.43158	2.43158	HD 6 up vs HD 3	0.000347395	0.574096	-1.74187	HD 10 down vs HD 6	0.00243904	1.39596	1.39596	HD 10 up vs HD 3
5943	MIMAT0000255_st	miRNA	hsa-miR-34a-5p	Homo sapiens	0.000617188	0.000134107	0.34779	-2.8753	HD 3 down vs HD 0	0.00479161	0.660624	-1.51372	HD 6 down vs HD 0	0.00109379	0.540286	-1.85087	HD 10 down vs HD 0	0.000934009	1.89949	1.89949	HD 6 up vs HD 3	0.0515252	0.817843	-1.22273	HD 10 down vs HD 6	0.0038403	1.55348	1.55348	HD 10 up vs HD 3
6135	MIMAT0000449_st	miRNA	hsa-miR-146a-5p	Homo sapiens	0.000185678	0.000101822	0.137423	-7.27682	HD 3 down vs HD 0	5.27998e-05	0.0960045	-10.4162	HD 6 down vs HD 0	0.000973083	0.328797	-3.04139	HD 10 down vs HD 0	0.048999	0.698608	-1.43142	HD 6 down vs HD 3	0.000658752	3.42481	3.42481	HD 10 up vs HD 6	0.00244151	2.3926	2.3926	HD 10 up vs HD 3
6109	MIMAT0000423_st	miRNA	hsa-miR-125b-5p	Homo sapiens	0.00113521	0.00103354	0.218318	-4.58047	HD 3 down vs HD 0	0.00027281	0.116894	-8.55473	HD 6 down vs HD 0	0.00101087	0.216396	-4.62116	HD 10 down vs HD 0	0.0248039	0.535431	-1.86765	HD 6 down vs HD 3	0.0259479	1.85121	1.85121	HD 10 up vs HD 6	0.962812	0.991195	-1.00888	HD 10 down vs HD 3

## Sheet: Nephron Progenitors
Column #	Column ID	Transcript ID(Array Design)	Sequence Type	Species Scientific Name	p-value(Attribute)	p-value(KD 3 vs. KD 0)	Ratio(KD 3 vs. KD 0)	Fold-Change(KD 3 vs. KD 0)	Fold-Change(KD 3 vs. KD 0) (Description)	p-value(KD 6 vs. KD 0)	Ratio(KD 6 vs. KD 0)	Fold-Change(KD 6 vs. KD 0)	Fold-Change(KD 6 vs. KD 0) (Description)	p-value(KD 10 vs. KD 0)	Ratio(KD 10 vs. KD 0)	Fold-Change(KD 10 vs. KD 0)	Fold-Change(KD 10 vs. KD 0) (Description)	p-value(KD 6 vs. KD 3)	Ratio(KD 6 vs. KD 3)	Fold-Change(KD 6 vs. KD 3)	Fold-Change(KD 6 vs. KD 3) (Description)	p-value(KD 10 vs. KD 3)	Ratio(KD 10 vs. KD 3)	Fold-Change(KD 10 vs. KD 3)	Fold-Change(KD 10 vs. KD 3) (Description)	p-value(KD 10 vs. KD 6)	Ratio(KD 10 vs. KD 6)	Fold-Change(KD 10 vs. KD 6)	Fold-Change(KD 10 vs. KD 6) (Description)
47	14qII-28_x_st	14qII-28	CDBox	Homo sapiens	0.000845951	0.000342207	0.153526	-6.51355	KD 3 down vs KD 0	0.000358337	0.156942	-6.37176	KD 6 down vs KD 0	0.00045953	0.176014	-5.68137	KD 10 down vs KD 0	0.900287	1.02225	1.02225	KD 6 up vs KD 3	0.453815	1.14648	1.14648	KD 10 up vs KD 3	0.525121	1.12152	1.12152	KD 10 up vs KD 6
1799	HBI-6_x_st	HBI-6	HAcaBox	Homo sapiens	0.000498243	0.000265455	0.188895	-5.29396	KD 3 down vs KD 0	0.000163473	0.151696	-6.59212	KD 6 down vs KD 0	0.000292302	0.196715	-5.08349	KD 10 down vs KD 0	0.185817	0.803073	-1.24522	KD 6 down vs KD 3	0.78257	1.0414	1.0414	KD 10 up vs KD 3	0.131643	1.29677	1.29677	KD 10 up vs KD 6
6400	MIMAT0000722_st	hsa-miR-370-3p	miRNA	Homo sapiens	0.00114698	0.000239429	0.225111	-4.44226	KD 3 down vs KD 0	0.00206733	0.426695	-2.34359	KD 6 down vs KD 0	0.00471126	0.505816	-1.977	KD 10 down vs KD 0	0.00593072	1.89549	1.89549	KD 6 up vs KD 3	0.00249935	2.24696	2.24696	KD 10 up vs KD 3	0.228605	1.18543	1.18543	KD 10 up vs KD 6
10131	MIMAT0004609_st	hsa-miR-149-3p	miRNA	Homo sapiens	0.00119786	0.000354834	0.434402	-2.30202	KD 3 down vs KD 0	0.242363	0.903457	-1.10686	KD 6 down vs KD 0	0.045612	0.808679	-1.23658	KD 10 down vs KD 0	0.000587536	2.07977	2.07977	KD 6 up vs KD 3	0.0011044	1.86159	1.86159	KD 10 up vs KD 3	0.208931	0.895094	-1.1172	KD 10 down vs KD 6
31647	MIMAT0027395_st	hsa-miR-6747-3p	miRNA	Homo sapiens	0.00181108	0.000376463	3.30204	3.30204	KD 3 up vs KD 0	0.00947931	1.65493	1.65493	KD 6 up vs KD 0	0.00526273	1.81235	1.81235	KD 10 up vs KD 0	0.00304094	0.501184	-1.99528	KD 6 down vs KD 3	0.00509673	0.548856	-1.82197	KD 10 down vs KD 3	0.44652	1.09512	1.09512	KD 10 up vs KD 6
31748	MIMAT0027496_st	hsa-miR-6798-5p	miRNA	Homo sapiens	0.000173534	6.61087e-05	0.418126	-2.39163	KD 3 down vs KD 0	0.986198	1.00093	1.00093	KD 6 up vs KD 0	0.00094367	0.643003	-1.5552	KD 10 down vs KD 0	6.58306e-05	2.39385	2.39385	KD 6 up vs KD 3	0.00104158	1.53782	1.53782	KD 10 up vs KD 3	0.000936091	0.642406	-1.55665	KD 10 down vs KD 6
7784	MIMAT0002178_st	hsa-miR-487a-3p	miRNA	Homo sapiens	0.00121217	0.000327324	0.22959	-4.3556	KD 3 down vs KD 0	0.000641749	0.290181	-3.44613	KD 6 down vs KD 0	0.00183296	0.390623	-2.56002	KD 10 down vs KD 0	0.141367	1.26391	1.26391	KD 6 up vs KD 3	0.0142542	1.7014	1.7014	KD 10 up vs KD 3	0.0810147	1.34613	1.34613	KD 10 up vs KD 6
8932	MIMAT0003339_st	hsa-miR-421	miRNA	Homo sapiens	0.000795765	0.000362377	4.06103	4.06103	KD 3 up vs KD 0	0.000422498	3.84683	3.84683	KD 6 up vs KD 0	0.0417508	1.44762	1.44762	KD 10 up vs KD 0	0.687412	0.947255	-1.05568	KD 6 down vs KD 3	0.00118257	0.356466	-2.80532	KD 10 down vs KD 3	0.00145205	0.376315	-2.65735	KD 10 down vs KD 6
10036	MIMAT0004514_st	hsa-miR-29b-1-5p	miRNA	Homo sapiens	0.00088333	0.000236771	0.0538501	-18.5701	KD 3 down vs KD 0	0.000478474	0.0872186	-11.4654	KD 6 down vs KD 0	0.00208531	0.190124	-5.25972	KD 10 down vs KD 0	0.108379	1.61966	1.61966	KD 6 up vs KD 3	0.00572818	3.53062	3.53062	KD 10 up vs KD 3	0.0291071	2.17986	2.17986	KD 10 up vs KD 6
6132	MIMAT0000446_st	hsa-miR-127-3p	miRNA	Homo sapiens	0.00105069	0.000418856	0.264365	-3.78266	KD 3 down vs KD 0	0.000774464	0.321403	-3.11136	KD 6 down vs KD 0	0.000384176	0.256583	-3.89738	KD 10 down vs KD 0	0.188361	1.21576	1.21576	KD 6 up vs KD 3	0.820498	0.970563	-1.03033	KD 10 down vs KD 3	0.141839	0.79832	-1.25263	KD 10 down vs KD 6
8777	MIMAT0003180_st	hsa-miR-487b-3p	miRNA	Homo sapiens	0.00113376	0.00030883	0.317516	-3.14945	KD 3 down vs KD 0	0.000864954	0.414991	-2.40969	KD 6 down vs KD 0	0.000736574	0.399713	-2.50179	KD 10 down vs KD 0	0.0528719	1.30699	1.30699	KD 6 up vs KD 3	0.0793147	1.25887	1.25887	KD 10 up vs KD 3	0.722321	0.963186	-1.03822	KD 10 down vs KD 6
9461	MIMAT0003879_st	hsa-miR-758-3p	miRNA	Homo sapiens	0.000381873	0.000204275	0.0942804	-10.6067	KD 3 down vs KD 0	0.00933508	0.425087	-2.35246	KD 6 down vs KD 0	0.000143389	0.075466	-13.251	KD 10 down vs KD 0	0.00116802	4.50875	4.50875	KD 6 up vs KD 3	0.288816	0.800442	-1.24931	KD 10 down vs KD 3	0.000688196	0.177531	-5.63282	KD 10 down vs KD 6
5754	MIMAT0000066_st	hsa-let-7e-5p	miRNA	Homo sapiens	0.00012094	0.00026888	7.54759	7.54759	KD 3 up vs KD 0	0.000601393	5.17298	5.17298	KD 6 up vs KD 0	2.48275e-05	40.2705	40.2705	KD 10 up vs KD 0	0.0867948	0.685382	-1.45904	KD 6 down vs KD 3	0.000559518	5.33554	5.33554	KD 10 up vs KD 3	0.000253365	7.78477	7.78477	KD 10 up vs KD 6
5785	MIMAT0000097_st	hsa-miR-99a-5p	miRNA	Homo sapiens	0.000176604	0.000276781	14.2452	14.2452	KD 3 up vs KD 0	4.62134e-05	65.6243	65.6243	KD 6 up vs KD 0	9.91538e-05	31.4851	31.4851	KD 10 up vs KD 0	0.00231581	4.60676	4.60676	KD 6 up vs KD 3	0.0231363	2.21022	2.21022	KD 10 up vs KD 3	0.0294717	0.479778	-2.0843	KD 10 down vs KD 6
5786	MIMAT0000098_st	hsa-miR-100-5p	miRNA	Homo sapiens	0.000172125	0.000224556	6.35671	6.35671	KD 3 up vs KD 0	6.16117e-05	13.0408	13.0408	KD 6 up vs KD 0	6.17093e-05	13.0274	13.0274	KD 10 up vs KD 0	0.00794946	2.0515	2.0515	KD 6 up vs KD 3	0.00798963	2.0494	2.0494	KD 10 up vs KD 3	0.994729	0.998973	-1.00103	KD 10 down vs KD 6
5941	MIMAT0000253_st	hsa-miR-10a-5p	miRNA	Homo sapiens	4.39485e-06	2.04169e-06	2891.89	2891.89	KD 3 up vs KD 0	1.68137e-06	4301.94	4301.94	KD 6 up vs KD 0	2.32888e-06	2233.22	2233.22	KD 10 up vs KD 0	0.108294	1.48759	1.48759	KD 6 up vs KD 3	0.250869	0.772237	-1.29494	KD 10 down vs KD 3	0.0272084	0.51912	-1.92634	KD 10 down vs KD 6
5942	MIMAT0000254_st	hsa-miR-10b-5p	miRNA	Homo sapiens	6.86877e-06	3.81621e-06	832.834	832.834	KD 3 up vs KD 0	2.773e-06	1458.46	1458.46	KD 6 up vs KD 0	2.89249e-06	1350.9	1350.9	KD 10 up vs KD 0	0.0421197	1.7512	1.7512	KD 6 up vs KD 3	0.0637396	1.62206	1.62206	KD 10 up vs KD 3	0.707663	0.926254	-1.07962	KD 10 down vs KD 6
5966	MIMAT0000279_st	hsa-miR-222-3p	miRNA	Homo sapiens	0.000201396	0.000137252	0.463309	-2.15838	KD 3 down vs KD 0	6.05892e-05	0.388126	-2.57648	KD 6 down vs KD 0	0.000112662	0.445348	-2.24544	KD 10 down vs KD 0	0.0298995	0.837726	-1.19371	KD 6 down vs KD 3	0.501911	0.961232	-1.04033	KD 10 down vs KD 3	0.0623721	1.14743	1.14743	KD 10 up vs KD 6
6104	MIMAT0000418_st	hsa-miR-23b-3p	miRNA	Homo sapiens	0.000153967	0.000193895	2.78741	2.78741	KD 3 up vs KD 0	0.000275641	2.55249	2.55249	KD 6 up vs KD 0	3.26673e-05	4.9984	4.9984	KD 10 up vs KD 0	0.322282	0.91572	-1.09204	KD 6 down vs KD 3	0.00170441	1.79321	1.79321	KD 10 up vs KD 3	0.000999027	1.95825	1.95825	KD 10 up vs KD 6
6439	MIMAT0000761_st	hsa-miR-324-5p	miRNA	Homo sapiens	0.000276822	0.000123146	14.4115	14.4115	KD 3 up vs KD 0	0.000137603	13.3815	13.3815	KD 6 up vs KD 0	0.000114618	15.1357	15.1357	KD 10 up vs KD 0	0.702949	0.928529	-1.07697	KD 6 down vs KD 3	0.799836	1.05025	1.05025	KD 10 up vs KD 3	0.533395	1.13109	1.13109	KD 10 up vs KD 6
6440	MIMAT0000762_st	hsa-miR-324-3p	miRNA	Homo sapiens	0.000118307	7.51148e-05	9.25589	9.25589	KD 3 up vs KD 0	3.26658e-05	15.577	15.577	KD 6 up vs KD 0	8.91142e-05	8.42375	8.42375	KD 10 up vs KD 0	0.0174036	1.68293	1.68293	KD 6 up vs KD 3	0.518297	0.910096	-1.09879	KD 10 down vs KD 3	0.00990457	0.54078	-1.84918	KD 10 down vs KD 6
7262	MIMAT0001639_st	hsa-miR-409-3p	miRNA	Homo sapiens	3.13074e-05	1.41236e-05	0.274592	-3.64176	KD 3 down vs KD 0	1.15061e-05	0.256465	-3.89917	KD 6 down vs KD 0	1.83908e-05	0.298352	-3.35174	KD 10 down vs KD 0	0.249651	0.933985	-1.07068	KD 6 down vs KD 3	0.17738	1.08653	1.08653	KD 10 up vs KD 3	0.0407139	1.16332	1.16332	KD 10 up vs KD 6
8407	MIMAT0002807_st	hsa-miR-491-5p	miRNA	Homo sapiens	0.000426919	0.000372545	5.44905	5.44905	KD 3 up vs KD 0	0.000119878	9.62289	9.62289	KD 6 up vs KD 0	0.00023791	6.69731	6.69731	KD 10 up vs KD 0	0.0203166	1.76598	1.76598	KD 6 up vs KD 3	0.247635	1.22908	1.22908	KD 10 up vs KD 3	0.0762842	0.695977	-1.43683	KD 10 down vs KD 6
8416	MIMAT0002816_st	hsa-miR-494-3p	miRNA	Homo sapiens	0.000281899	0.000250739	0.33473	-2.98748	KD 3 down vs KD 0	0.000188216	0.308044	-3.24629	KD 6 down vs KD 0	7.34022e-05	0.224169	-4.46093	KD 10 down vs KD 0	0.403195	0.920275	-1.08663	KD 6 down vs KD 3	0.0107649	0.669699	-1.49321	KD 10 down vs KD 3	0.0233127	0.727716	-1.37416	KD 10 down vs KD 6
8441	MIMAT0002841_st	hsa-miR-518f-5p	miRNA	Homo sapiens	0.000117974	0.000415533	0.158505	-6.30896	KD 3 down vs KD 0	5.07903e-05	0.0431139	-23.1944	KD 6 down vs KD 0	3.7273e-05	0.0334015	-29.9388	KD 10 down vs KD 0	0.00157657	0.272004	-3.67642	KD 6 down vs KD 3	0.000795901	0.210729	-4.74544	KD 10 down vs KD 3	0.208533	0.774728	-1.29078	KD 10 down vs KD 6
8446	MIMAT0002846_st	hsa-miR-520c-3p	miRNA	Homo sapiens	0.000421803	0.000282682	0.275435	-3.63063	KD 3 down vs KD 0	0.000218811	0.252438	-3.96138	KD 6 down vs KD 0	0.000132671	0.209392	-4.77573	KD 10 down vs KD 0	0.465029	0.916506	-1.0911	KD 6 down vs KD 3	0.0642007	0.760225	-1.3154	KD 10 down vs KD 3	0.158684	0.829481	-1.20557	KD 10 down vs KD 6
8456	MIMAT0002856_st	hsa-miR-520d-3p	miRNA	Homo sapiens	1.61093e-05	1.21493e-05	0.0529635	-18.8809	KD 3 down vs KD 0	5.78271e-06	0.0290142	-34.4659	KD 6 down vs KD 0	6.53128e-06	0.0322735	-30.9852	KD 10 down vs KD 0	0.00562819	0.547814	-1.82544	KD 6 down vs KD 3	0.0111711	0.609353	-1.64108	KD 10 down vs KD 3	0.392195	1.11233	1.11233	KD 10 up vs KD 6
8458	MIMAT0002858_st	hsa-miR-520g-3p	miRNA	Homo sapiens	5.93431e-05	3.16375e-05	0.0227583	-43.9399	KD 3 down vs KD 0	2.89887e-05	0.0209198	-47.8017	KD 6 down vs KD 0	2.17476e-05	0.0156515	-63.8916	KD 10 down vs KD 0	0.667485	0.919213	-1.08789	KD 6 down vs KD 3	0.108784	0.687726	-1.45407	KD 10 down vs KD 3	0.186076	0.748168	-1.3366	KD 10 down vs KD 6
8471	MIMAT0002872_st	hsa-miR-501-5p	miRNA	Homo sapiens	2.82826e-05	9.7362e-06	30.285	30.285	KD 3 up vs KD 0	1.32954e-05	23.4282	23.4282	KD 6 up vs KD 0	1.78103e-05	18.7368	18.7368	KD 10 up vs KD 0	0.103139	0.773589	-1.29268	KD 6 down vs KD 3	0.0170154	0.618683	-1.61634	KD 10 down vs KD 3	0.14095	0.799757	-1.25038	KD 10 down vs KD 6
8877	MIMAT0003283_st	hsa-miR-615-3p	miRNA	Homo sapiens	1.94333e-05	1.24249e-05	51.6227	51.6227	KD 3 up vs KD 0	8.85284e-06	73.2852	73.2852	KD 6 up vs KD 0	6.79583e-06	98.3954	98.3954	KD 10 up vs KD 0	0.0796914	1.41963	1.41963	KD 6 up vs KD 3	0.0126356	1.90605	1.90605	KD 10 up vs KD 3	0.120916	1.34264	1.34264	KD 10 up vs KD 6
8978	MIMAT0003385_st	hsa-miR-363-5p	miRNA	Homo sapiens	0.000140128	2.82999e-05	23.1862	23.1862	KD 3 up vs KD 0	0.00038128	5.07736	5.07736	KD 6 up vs KD 0	0.000325207	5.43285	5.43285	KD 10 up vs KD 0	0.000495626	0.218982	-4.56659	KD 6 down vs KD 3	0.000591346	0.234314	-4.26778	KD 10 down vs KD 3	0.669232	1.07002	1.07002	KD 10 up vs KD 6
10077	MIMAT0004555_st	hsa-miR-10a-3p	miRNA	Homo sapiens	0.000370051	0.000164771	91.6207	91.6207	KD 3 up vs KD 0	0.000117255	137.761	137.761	KD 6 up vs KD 0	0.000332284	43.6797	43.6797	KD 10 up vs KD 0	0.284008	1.5036	1.5036	KD 6 up vs KD 3	0.0881055	0.476744	-2.09756	KD 10 down vs KD 3	0.0253177	0.317069	-3.15389	KD 10 down vs KD 6
10078	MIMAT0004556_st	hsa-miR-10b-3p	miRNA	Homo sapiens	3.82116e-05	2.07769e-05	82.3732	82.3732	KD 3 up vs KD 0	1.36563e-05	134.569	134.569	KD 6 up vs KD 0	1.9034e-05	90.8808	90.8808	KD 10 up vs KD 0	0.0618941	1.63366	1.63366	KD 6 up vs KD 3	0.633762	1.10328	1.10328	KD 10 up vs KD 3	0.108899	0.675345	-1.48072	KD 10 down vs KD 6
10293	MIMAT0004774_st	hsa-miR-501-3p	miRNA	Homo sapiens	4.84879e-05	1.59114e-05	47.2412	47.2412	KD 3 up vs KD 0	2.47045e-05	31.5447	31.5447	KD 6 up vs KD 0	3.02413e-05	26.5776	26.5776	KD 10 up vs KD 0	0.0607571	0.667736	-1.4976	KD 6 down vs KD 3	0.0210708	0.562592	-1.77749	KD 10 down vs KD 3	0.333735	0.842537	-1.18689	KD 10 down vs KD 6
10294	MIMAT0004775_st	hsa-miR-502-3p	miRNA	Homo sapiens	0.000350171	0.000101861	12.5405	12.5405	KD 3 up vs KD 0	0.000194446	8.54891	8.54891	KD 6 up vs KD 0	0.000267475	7.22885	7.22885	KD 10 up vs KD 0	0.079025	0.681705	-1.46691	KD 6 down vs KD 3	0.0280391	0.576441	-1.73478	KD 10 down vs KD 3	0.362842	0.845587	-1.18261	KD 10 down vs KD 6
10299	MIMAT0004780_st	hsa-miR-532-3p	miRNA	Homo sapiens	1.89325e-05	6.75106e-06	17.8084	17.8084	KD 3 up vs KD 0	7.65506e-06	16.2857	16.2857	KD 6 up vs KD 0	1.46482e-05	10.7048	10.7048	KD 10 up vs KD 0	0.395297	0.914495	-1.0935	KD 6 down vs KD 3	0.00562712	0.60111	-1.66359	KD 10 down vs KD 3	0.0111093	0.657313	-1.52134	KD 10 down vs KD 6
10436	MIMAT0004926_st	hsa-miR-708-5p	miRNA	Homo sapiens	9.96368e-05	2.74322e-05	23.3595	23.3595	KD 3 up vs KD 0	5.13873e-05	14.7292	14.7292	KD 6 up vs KD 0	0.000269109	5.85216	5.85216	KD 10 up vs KD 0	0.0343885	0.630545	-1.58593	KD 6 down vs KD 3	0.000694768	0.250526	-3.9916	KD 10 down vs KD 3	0.00322132	0.397317	-2.51688	KD 10 down vs KD 6
19458	MIMAT0015082_st	hsa-miR-3197	miRNA	Homo sapiens	0.000399627	0.000140795	0.148935	-6.71434	KD 3 down vs KD 0	0.000177303	0.165996	-6.02423	KD 6 down vs KD 0	0.000260731	0.196409	-5.09141	KD 10 down vs KD 0	0.46251	1.11456	1.11456	KD 6 up vs KD 3	0.107136	1.31876	1.31876	KD 10 up vs KD 3	0.276466	1.18322	1.18322	KD 10 up vs KD 6
28871	MIMAT0024599_st	hsa-miR-6126	miRNA	Homo sapiens	0.000247958	9.8145e-05	0.184016	-5.43431	KD 3 down vs KD 0	0.000119999	0.200168	-4.9958	KD 6 down vs KD 0	0.000119275	0.199674	-5.00817	KD 10 down vs KD 0	0.480936	1.08777	1.08777	KD 6 up vs KD 3	0.493097	1.08509	1.08509	KD 10 up vs KD 3	0.982894	0.997531	-1.00248	KD 10 down vs KD 6
6406	MIMAT0000728_st	hsa-miR-375	miRNA	Homo sapiens	0.00017289	6.63411e-05	69.6806	69.6806	KD 3 up vs KD 0	0.00119899	7.54303	7.54303	KD 6 up vs KD 0	0.820516	0.942132	-1.06142	KD 10 down vs KD 0	0.000831514	0.108251	-9.23775	KD 6 down vs KD 3	6.27793e-05	0.0135207	-73.9606	KD 10 down vs KD 3	0.00107302	0.124901	-8.00634	KD 10 down vs KD 6
7074	MIMAT0001413_st	hsa-miR-20b-5p	miRNA	Homo sapiens	1.50512e-05	1.13535e-05	2.07942	2.07942	KD 3 up vs KD 0	4.94133e-05	1.65796	1.65796	KD 6 up vs KD 0	0.00488828	0.857881	-1.16566	KD 10 down vs KD 0	0.00113872	0.797319	-1.2542	KD 6 down vs KD 3	5.32265e-06	0.412558	-2.4239	KD 10 down vs KD 3	1.72675e-05	0.517431	-1.93262	KD 10 down vs KD 6
6301	MIMAT0000617_st	hsa-miR-200c-3p	miRNA	Homo sapiens	1.65303e-05	0.000234573	0.287918	-3.47321	KD 3 down vs KD 0	1.27008e-05	0.0741195	-13.4917	KD 6 down vs KD 0	4.55165e-06	0.0345154	-28.9726	KD 10 down vs KD 0	0.000167344	0.257433	-3.88451	KD 6 down vs KD 3	2.86157e-05	0.119879	-8.34174	KD 10 down vs KD 3	0.00154452	0.465672	-2.14744	KD 10 down vs KD 6
8438	MIMAT0002838_st	hsa-miR-525-5p	miRNA	Homo sapiens	1.46583e-05	0.000197745	0.218637	-4.5738	KD 3 down vs KD 0	9.47149e-06	0.0378366	-26.4294	KD 6 down vs KD 0	4.32654e-06	0.018579	-53.8241	KD 10 down vs KD 0	0.000112656	0.173057	-5.77844	KD 6 down vs KD 3	2.92873e-05	0.0849767	-11.7679	KD 10 down vs KD 3	0.00362108	0.491033	-2.03652	KD 10 down vs KD 6
6108	MIMAT0000422_st	hsa-miR-124-3p	miRNA	Homo sapiens	6.74695e-06	8.68645e-05	0.191839	-5.21271	KD 3 down vs KD 0	1.15939e-05	0.0643927	-15.5297	KD 6 down vs KD 0	1.51147e-06	0.0103446	-96.6692	KD 10 down vs KD 0	0.000440114	0.33566	-2.9792	KD 6 down vs KD 3	9.03244e-06	0.0539232	-18.5449	KD 10 down vs KD 3	5.80165e-05	0.160648	-6.22479	KD 10 down vs KD 6
10207	MIMAT0004685_st	hsa-miR-302d-5p	miRNA	Homo sapiens	1.23578e-06	2.29593e-05	0.117109	-8.53906	KD 3 down vs KD 0	1.79347e-06	0.0171411	-58.3394	KD 6 down vs KD 0	2.94176e-07	0.00167324	-597.641	KD 10 down vs KD 0	3.55076e-05	0.146369	-6.83207	KD 6 down vs KD 3	1.5057e-06	0.0142879	-69.9891	KD 10 down vs KD 3	1.66061e-05	0.0976161	-10.2442	KD 10 down vs KD 6
11288	MIMAT0005795_st	hsa-miR-1323	miRNA	Homo sapiens	4.37844e-06	0.000343403	0.278875	-3.58584	KD 3 down vs KD 0	1.00619e-05	0.0441855	-22.6319	KD 6 down vs KD 0	1.12619e-06	0.00451298	-221.583	KD 10 down vs KD 0	8.13724e-05	0.158442	-6.31145	KD 6 down vs KD 3	3.3064e-06	0.0161828	-61.7939	KD 10 down vs KD 3	3.49026e-05	0.102137	-9.79075	KD 10 down vs KD 6
23356	MIMAT0019019_st	hsa-miR-4485	miRNA	Homo sapiens	3.25827e-05	8.05599e-05	0.437158	-2.2875	KD 3 down vs KD 0	8.2213e-05	0.439017	-2.27782	KD 6 down vs KD 0	6.55901e-06	0.211004	-4.73924	KD 10 down vs KD 0	0.936947	1.00425	1.00425	KD 6 up vs KD 3	0.000133204	0.482672	-2.0718	KD 10 down vs KD 3	0.000130192	0.480629	-2.08061	KD 10 down vs KD 6
1967	MI0000094_st	hsa-mir-92a-2	stem-loop	Homo sapiens	0.000498899	0.000298734	6.70972	6.70972	KD 3 up vs KD 0	0.757459	0.947893	-1.05497	KD 6 down vs KD 0	0.115842	0.723281	-1.38259	KD 10 down vs KD 0	0.000268053	0.141272	-7.07855	KD 6 down vs KD 3	0.000161353	0.107796	-9.27678	KD 10 down vs KD 3	0.169969	0.76304	-1.31055	KD 10 down vs KD 6
154	ACA64_x_st	ACA64	HAcaBox	Homo sapiens	0.000646336	0.0865929	1.14567	1.14567	KD 3 up vs KD 0	0.00017358	2.25406	2.25406	KD 6 up vs KD 0	0.00351427	1.4489	1.4489	KD 10 up vs KD 0	0.000355424	1.96747	1.96747	KD 6 up vs KD 3	0.0174808	1.26468	1.26468	KD 10 up vs KD 3	0.00182706	0.642794	-1.55571	KD 10 down vs KD 6
999	ENSG00000238629_st	ENSG00000238629	snoRNA	Homo sapiens	0.0017149	0.127875	1.22829	1.22829	KD 3 up vs KD 0	0.000520741	2.98794	2.98794	KD 6 up vs KD 0	0.221049	1.1682	1.1682	KD 10 up vs KD 0	0.00115973	2.4326	2.4326	KD 6 up vs KD 3	0.664561	0.951077	-1.05144	KD 10 down vs KD 3	0.000940085	0.390971	-2.55774	KD 10 down vs KD 6
1140	ENSG00000238852_st	ENSG00000238852	snoRNA	Homo sapiens	0.00112855	0.193754	0.816889	-1.22416	KD 3 down vs KD 0	0.000380536	0.238508	-4.19274	KD 6 down vs KD 0	0.00179542	0.38405	-2.60383	KD 10 down vs KD 0	0.000686298	0.291971	-3.425	KD 6 down vs KD 3	0.00433537	0.470138	-2.12704	KD 10 down vs KD 3	0.0213063	1.61022	1.61022	KD 10 up vs KD 6
5750	MIMAT0000062_st	hsa-let-7a-5p	miRNA	Homo sapiens	0.00168505	0.00895069	0.314233	-3.18236	KD 3 down vs KD 0	0.000405281	0.0706829	-14.1477	KD 6 down vs KD 0	0.0014834	0.150932	-6.62548	KD 10 down vs KD 0	0.00359796	0.224938	-4.44567	KD 6 down vs KD 3	0.0395171	0.480321	-2.08194	KD 10 down vs KD 3	0.0357041	2.13535	2.13535	KD 10 up vs KD 6
5965	MIMAT0000278_st	hsa-miR-221-3p	miRNA	Homo sapiens	0.000782134	0.000646883	0.555843	-1.79907	KD 3 down vs KD 0	0.000198214	0.451311	-2.21577	KD 6 down vs KD 0	0.000602447	0.549809	-1.81881	KD 10 down vs KD 0	0.0267627	0.811939	-1.23162	KD 6 down vs KD 3	0.866484	0.989145	-1.01097	KD 10 down vs KD 3	0.031629	1.21825	1.21825	KD 10 up vs KD 6
6415	MIMAT0000737_st	hsa-miR-382-5p	miRNA	Homo sapiens	0.00129464	0.000776038	0.481723	-2.07588	KD 3 down vs KD 0	0.000329774	0.40221	-2.48626	KD 6 down vs KD 0	0.00231799	0.578327	-1.72912	KD 10 down vs KD 0	0.0855592	0.834942	-1.19769	KD 6 down vs KD 3	0.0827808	1.20054	1.20054	KD 10 up vs KD 3	0.0102335	1.43787	1.43787	KD 10 up vs KD 6
10285	MIMAT0004764_st	hsa-miR-490-5p	miRNA	Homo sapiens	0.000728959	0.184406	1.19467	1.19467	KD 3 up vs KD 0	0.00020742	4.19418	4.19418	KD 6 up vs KD 0	0.00772882	1.73365	1.73365	KD 10 up vs KD 0	0.000348198	3.51075	3.51075	KD 6 up vs KD 3	0.0284674	1.45116	1.45116	KD 10 up vs KD 3	0.0013511	0.413347	-2.41928	KD 10 down vs KD 6
17	14qI-7_st	14qI-7	CDBox	Homo sapiens	0.00129055	0.00053918	0.123695	-8.08438	KD 3 down vs KD 0	0.00108874	0.175309	-5.7042	KD 6 down vs KD 0	0.000434432	0.109749	-9.11174	KD 10 down vs KD 0	0.166961	1.41727	1.41727	KD 6 up vs KD 3	0.593896	0.88725	-1.12708	KD 10 down vs KD 3	0.0861885	0.626028	-1.59737	KD 10 down vs KD 6
27	14qII-14_x_st	14qII-14	CDBox	Homo sapiens	0.00226498	0.000869661	0.143371	-6.97492	KD 3 down vs KD 0	0.0010832	0.159751	-6.25975	KD 6 down vs KD 0	0.00113582	0.163409	-6.11963	KD 10 down vs KD 0	0.645038	1.11425	1.11425	KD 6 up vs KD 3	0.57998	1.13976	1.13976	KD 10 up vs KD 3	0.92212	1.0229	1.0229	KD 10 up vs KD 6
34	14qII-1_st	14qII-1	CDBox	Homo sapiens	0.00246333	0.00404803	0.182891	-5.46773	KD 3 down vs KD 0	0.00163604	0.11455	-8.7298	KD 6 down vs KD 0	0.000605683	0.0602633	-16.5939	KD 10 down vs KD 0	0.177658	0.62633	-1.5966	KD 6 down vs KD 3	0.0178956	0.329503	-3.03487	KD 10 down vs KD 3	0.088356	0.526086	-1.90083	KD 10 down vs KD 6
35	14qII-1_x_st	14qII-1	CDBox	Homo sapiens	0.00179025	0.00287857	0.175701	-5.69148	KD 3 down vs KD 0	0.00127945	0.115642	-8.6474	KD 6 down vs KD 0	0.000429483	0.0570234	-17.5367	KD 10 down vs KD 0	0.192597	0.658173	-1.51936	KD 6 down vs KD 3	0.0135776	0.324547	-3.08121	KD 10 down vs KD 3	0.0572434	0.493104	-2.02797	KD 10 down vs KD 6
98	ACA33_st	ACA33	HAcaBox	Homo sapiens	0.00140483	0.0032432	0.558267	-1.79126	KD 3 down vs KD 0	0.00276647	0.544181	-1.83762	KD 6 down vs KD 0	0.000288546	0.333511	-2.9984	KD 10 down vs KD 0	0.796059	0.974768	-1.02588	KD 6 down vs KD 3	0.0050957	0.597404	-1.67391	KD 10 down vs KD 3	0.00611981	0.612868	-1.63167	KD 10 down vs KD 6
397	ENSG00000200879_st	ENSG00000200879	snoRNA	Homo sapiens	0.00158534	0.0515085	0.832407	-1.20134	KD 3 down vs KD 0	0.00180576	0.611347	-1.63573	KD 6 down vs KD 0	0.000455706	0.494238	-2.02332	KD 10 down vs KD 0	0.00985857	0.734433	-1.3616	KD 6 down vs KD 3	0.00145185	0.593746	-1.68422	KD 10 down vs KD 3	0.033375	0.808441	-1.23695	KD 10 down vs KD 6
1812	HBII-202_st	HBII-202	CDBox	Homo sapiens	0.000252616	0.00148129	0.713368	-1.4018	KD 3 down vs KD 0	0.000323681	0.605812	-1.65068	KD 6 down vs KD 0	5.56509e-05	0.456575	-2.19022	KD 10 down vs KD 0	0.0198085	0.849229	-1.17754	KD 6 down vs KD 3	0.00050851	0.640027	-1.56243	KD 10 down vs KD 3	0.0028843	0.753657	-1.32686	KD 10 down vs KD 6
1832	HBII-436_st	HBII-436	CDBox	Homo sapiens	0.0016099	0.0017344	0.378068	-2.64502	KD 3 down vs KD 0	0.00330282	0.441044	-2.26735	KD 6 down vs KD 0	0.00035059	0.228947	-4.36783	KD 10 down vs KD 0	0.303378	1.16657	1.16657	KD 6 up vs KD 3	0.0184341	0.605569	-1.65134	KD 10 down vs KD 3	0.00737688	0.519101	-1.92641	KD 10 down vs KD 6
1834	HBII-438A_s_st	HBII-438A	CDBox	Homo sapiens	0.000899926	0.00201231	0.296516	-3.3725	KD 3 down vs KD 0	0.00104317	0.235619	-4.24414	KD 6 down vs KD 0	0.000193247	0.107324	-9.31761	KD 10 down vs KD 0	0.247105	0.794626	-1.25845	KD 6 down vs KD 3	0.00391404	0.361949	-2.76282	KD 10 down vs KD 3	0.00978867	0.455497	-2.19541	KD 10 down vs KD 6
1835	HBII-438B_s_st	HBII-438B	CDBox	Homo sapiens	0.000899926	0.00201231	0.296516	-3.3725	KD 3 down vs KD 0	0.00104317	0.235619	-4.24414	KD 6 down vs KD 0	0.000193247	0.107324	-9.31761	KD 10 down vs KD 0	0.247105	0.794626	-1.25845	KD 6 down vs KD 3	0.00391404	0.361949	-2.76282	KD 10 down vs KD 3	0.00978867	0.455497	-2.19541	KD 10 down vs KD 6
1908	HBII-85-2_x_st	HBII-85-2	CDBox	Homo sapiens	0.00321576	0.0028574	0.250527	-3.99158	KD 3 down vs KD 0	0.00518346	0.308327	-3.24331	KD 6 down vs KD 0	0.000731395	0.137648	-7.2649	KD 10 down vs KD 0	0.383531	1.23071	1.23071	KD 6 up vs KD 3	0.0477879	0.549434	-1.82006	KD 10 down vs KD 3	0.019126	0.446436	-2.23996	KD 10 down vs KD 6
1912	HBII-85-6_x_st	HBII-85-6	CDBox	Homo sapiens	0.00264179	0.00273075	0.276802	-3.61269	KD 3 down vs KD 0	0.00360576	0.303779	-3.29187	KD 6 down vs KD 0	0.000588816	0.146188	-6.84049	KD 10 down vs KD 0	0.657697	1.09746	1.09746	KD 6 up vs KD 3	0.0304908	0.528133	-1.89346	KD 10 down vs KD 3	0.0198058	0.481233	-2.078	KD 10 down vs KD 6
1914	HBII-85-8_x_st	HBII-85-8	CDBox	Homo sapiens	0.00293792	0.0020448	0.258969	-3.86147	KD 3 down vs KD 0	0.00359049	0.313099	-3.19388	KD 6 down vs KD 0	0.000722526	0.169431	-5.90211	KD 10 down vs KD 0	0.373105	1.20902	1.20902	KD 6 up vs KD 3	0.0886886	0.654252	-1.52846	KD 10 down vs KD 3	0.0316386	0.541141	-1.84795	KD 10 down vs KD 6
1920	HBII-99_st	HBII-99	CDBox	Homo sapiens	0.001459	0.001449	0.360482	-2.77406	KD 3 down vs KD 0	0.000942084	0.319112	-3.13369	KD 6 down vs KD 0	0.000376733	0.235098	-4.25354	KD 10 down vs KD 0	0.403485	0.885237	-1.12964	KD 6 down vs KD 3	0.0307103	0.652176	-1.53333	KD 10 down vs KD 3	0.0794312	0.736725	-1.35736	KD 10 down vs KD 6
2731	MI0003134_st	hsa-mir-494	stem-loop	Homo sapiens	0.00301774	0.00125415	0.336129	-2.97505	KD 3 down vs KD 0	0.00177854	0.369988	-2.70279	KD 6 down vs KD 0	0.00117363	0.329755	-3.03255	KD 10 down vs KD 0	0.514498	1.10073	1.10073	KD 6 up vs KD 3	0.893577	0.981037	-1.01933	KD 10 down vs KD 3	0.439842	0.891258	-1.12201	KD 10 down vs KD 6
2878	MI0003560_st	hsa-mir-92b	stem-loop	Homo sapiens	0.00191105	0.00310809	0.476299	-2.09952	KD 3 down vs KD 0	0.00152028	0.407519	-2.45387	KD 6 down vs KD 0	0.000444829	0.290536	-3.44191	KD 10 down vs KD 0	0.251252	0.855595	-1.16878	KD 6 down vs KD 3	0.0131819	0.609988	-1.63938	KD 10 down vs KD 3	0.0437847	0.712939	-1.40264	KD 10 down vs KD 6
3429	MI0006371_st	hsa-mir-1304	stem-loop	Homo sapiens	0.00389002	0.0022516	0.521736	-1.91668	KD 3 down vs KD 0	0.00245768	0.529654	-1.88803	KD 6 down vs KD 0	0.00117833	0.462031	-2.16436	KD 10 down vs KD 0	0.879966	1.01518	1.01518	KD 6 up vs KD 3	0.263989	0.885565	-1.12922	KD 10 down vs KD 3	0.218281	0.872326	-1.14636	KD 10 down vs KD 6
5768	MIMAT0000080_st	hsa-miR-24-3p	miRNA	Homo sapiens	0.00161738	0.0042675	1.86753	1.86753	KD 3 up vs KD 0	0.032851	1.40779	1.40779	KD 6 up vs KD 0	0.000379076	3.26184	3.26184	KD 10 up vs KD 0	0.0572623	0.753826	-1.32657	KD 6 down vs KD 3	0.00642618	1.74661	1.74661	KD 10 up vs KD 3	0.00141195	2.31699	2.31699	KD 10 up vs KD 6
5777	MIMAT0000089_st	hsa-miR-31-5p	miRNA	Homo sapiens	0.0025877	0.00471153	0.296132	-3.37687	KD 3 down vs KD 0	0.00113027	0.168054	-5.95048	KD 6 down vs KD 0	0.000783188	0.140499	-7.11747	KD 10 down vs KD 0	0.0570493	0.567496	-1.76213	KD 6 down vs KD 3	0.0252099	0.474449	-2.10771	KD 10 down vs KD 3	0.449524	0.836039	-1.19612	KD 10 down vs KD 6
5946	MIMAT0000258_st	hsa-miR-181c-5p	miRNA	Homo sapiens	0.00195064	0.766277	0.930229	-1.075	KD 3 down vs KD 0	0.772664	1.0728	1.0728	KD 6 up vs KD 0	0.000880138	7.56505	7.56505	KD 10 up vs KD 0	0.564499	1.15326	1.15326	KD 6 up vs KD 3	0.000768975	8.13246	8.13246	KD 10 up vs KD 3	0.00100786	7.05172	7.05172	KD 10 up vs KD 6
6121	MIMAT0000435_st	hsa-miR-143-3p	miRNA	Homo sapiens	0.0004261	0.000811761	22.9175	22.9175	KD 3 up vs KD 0	0.00175579	12.9112	12.9112	KD 6 up vs KD 0	8.79979e-05	252.451	252.451	KD 10 up vs KD 0	0.171117	0.563376	-1.77501	KD 6 down vs KD 3	0.0022341	11.0156	11.0156	KD 10 up vs KD 3	0.000991164	19.5529	19.5529	KD 10 up vs KD 6
6123	MIMAT0000437_st	hsa-miR-145-5p	miRNA	Homo sapiens	0.00116619	0.00212976	14.339	14.339	KD 3 up vs KD 0	0.00406065	9.36963	9.36963	KD 6 up vs KD 0	0.000241519	108.759	108.759	KD 10 up vs KD 0	0.322716	0.653436	-1.53037	KD 6 down vs KD 3	0.00581831	7.58486	7.58486	KD 10 up vs KD 3	0.00289939	11.6077	11.6077	KD 10 up vs KD 6
6129	MIMAT0000443_st	hsa-miR-125a-5p	miRNA	Homo sapiens	0.00116486	0.00948272	1.9095	1.9095	KD 3 up vs KD 0	0.0444843	1.49198	1.49198	KD 6 up vs KD 0	0.000280271	5.23035	5.23035	KD 10 up vs KD 0	0.149115	0.781348	-1.27984	KD 6 down vs KD 3	0.00188921	2.73912	2.73912	KD 10 up vs KD 3	0.000820484	3.50563	3.50563	KD 10 up vs KD 6
6137	MIMAT0000451_st	hsa-miR-150-5p	miRNA	Homo sapiens	0.0027974	0.00198381	0.149814	-6.67494	KD 3 down vs KD 0	0.00158796	0.13349	-7.49119	KD 6 down vs KD 0	0.000821166	0.0913029	-10.9526	KD 10 down vs KD 0	0.684754	0.891039	-1.12228	KD 6 down vs KD 3	0.134012	0.609442	-1.64085	KD 10 down vs KD 3	0.223711	0.683967	-1.46206	KD 10 down vs KD 6
6365	MIMAT0000684_st	hsa-miR-302a-3p	miRNA	Homo sapiens	0.00177328	0.0587908	0.174851	-5.71914	KD 3 down vs KD 0	0.00529393	0.0255522	-39.1355	KD 6 down vs KD 0	0.000437217	0.000824732	-1212.52	KD 10 down vs KD 0	0.0445771	0.146137	-6.8429	KD 6 down vs KD 3	0.0012938	0.00471676	-212.01	KD 10 down vs KD 3	0.0067035	0.0322763	-30.9825	KD 10 down vs KD 6
6370	MIMAT0000689_st	hsa-miR-99b-5p	miRNA	Homo sapiens	0.00187985	0.00532998	2.3268	2.3268	KD 3 up vs KD 0	0.0160597	1.84974	1.84974	KD 6 up vs KD 0	0.000404483	5.31952	5.31952	KD 10 up vs KD 0	0.209427	0.79497	-1.25791	KD 6 down vs KD 3	0.00575016	2.28619	2.28619	KD 10 up vs KD 3	0.00233997	2.87582	2.87582	KD 10 up vs KD 6
6386	MIMAT0000705_st	hsa-miR-362-5p	miRNA	Homo sapiens	0.00194927	0.000713014	28.2646	28.2646	KD 3 up vs KD 0	0.000846034	24.4433	24.4433	KD 6 up vs KD 0	0.00120597	18.424	18.424	KD 10 up vs KD 0	0.703685	0.864803	-1.15633	KD 6 down vs KD 3	0.294898	0.651838	-1.53412	KD 10 down vs KD 3	0.470873	0.753741	-1.32671	KD 10 down vs KD 6
6395	MIMAT0000717_st	hsa-miR-302c-3p	miRNA	Homo sapiens	0.00100229	0.0232296	0.185375	-5.39447	KD 3 down vs KD 0	0.00174866	0.0301234	-33.1968	KD 6 down vs KD 0	0.000246899	0.00296859	-336.86	KD 10 down vs KD 0	0.0182009	0.1625	-6.15385	KD 6 down vs KD 3	0.000930146	0.016014	-62.4455	KD 10 down vs KD 3	0.00794065	0.0985476	-10.1474	KD 10 down vs KD 6
6443	MIMAT0000765_st	hsa-miR-335-5p	miRNA	Homo sapiens	0.00170973	0.00052985	40.9074	40.9074	KD 3 up vs KD 0	0.000972656	23.8118	23.8118	KD 6 up vs KD 0	0.00104831	22.3931	22.3931	KD 10 up vs KD 0	0.212872	0.582089	-1.71795	KD 6 down vs KD 3	0.174604	0.547409	-1.82679	KD 10 down vs KD 3	0.874699	0.940422	-1.06335	KD 10 down vs KD 6
6746	MIMAT0001080_st	hsa-miR-196b-5p	miRNA	Homo sapiens	0.00283895	0.976527	1.01711	1.01711	KD 3 up vs KD 0	0.0166364	8.56699	8.56699	KD 6 up vs KD 0	0.00104488	100.84	100.84	KD 10 up vs KD 0	0.0170792	8.42287	8.42287	KD 6 up vs KD 3	0.00105971	99.1437	99.1437	KD 10 up vs KD 3	0.0104245	11.7708	11.7708	KD 10 up vs KD 6
8419	MIMAT0002819_st	hsa-miR-193b-3p	miRNA	Homo sapiens	0.00421557	0.00208827	0.474307	-2.10834	KD 3 down vs KD 0	0.0050467	0.555836	-1.79909	KD 6 down vs KD 0	0.00119788	0.421519	-2.37237	KD 10 down vs KD 0	0.206051	1.17189	1.17189	KD 6 up vs KD 3	0.324763	0.888704	-1.12523	KD 10 down vs KD 3	0.0582048	0.75835	-1.31865	KD 10 down vs KD 6
8423	MIMAT0002823_st	hsa-miR-512-3p	miRNA	Homo sapiens	0.00109244	0.0202048	0.233167	-4.28877	KD 3 down vs KD 0	0.00105946	0.0366612	-27.2768	KD 6 down vs KD 0	0.000298649	0.0101935	-98.1013	KD 10 down vs KD 0	0.00899681	0.157232	-6.36004	KD 6 down vs KD 3	0.00130536	0.0437178	-22.874	KD 10 down vs KD 3	0.0303971	0.278047	-3.59651	KD 10 down vs KD 6
8424	MIMAT0002824_st	hsa-miR-498	miRNA	Homo sapiens	0.00468181	0.0279634	0.25941	-3.85489	KD 3 down vs KD 0	0.00596787	0.118611	-8.4309	KD 6 down vs KD 0	0.00107147	0.0339524	-29.453	KD 10 down vs KD 0	0.122078	0.457234	-2.18707	KD 6 down vs KD 3	0.00706473	0.130883	-7.64041	KD 10 down vs KD 3	0.0352877	0.28625	-3.49345	KD 10 down vs KD 6
8473	MIMAT0002874_st	hsa-miR-503-5p	miRNA	Homo sapiens	0.00246438	0.622586	1.09103	1.09103	KD 3 up vs KD 0	0.128617	1.36703	1.36703	KD 6 up vs KD 0	0.000825633	4.39687	4.39687	KD 10 up vs KD 0	0.240164	1.25297	1.25297	KD 6 up vs KD 3	0.00104178	4.03001	4.03001	KD 10 up vs KD 3	0.0020348	3.21636	3.21636	KD 10 up vs KD 6
10200	MIMAT0004678_st	hsa-miR-99b-3p	miRNA	Homo sapiens	0.00344834	0.00254462	7.99338	7.99338	KD 3 up vs KD 0	0.00814855	4.52083	4.52083	KD 6 up vs KD 0	0.000825665	16.3963	16.3963	KD 10 up vs KD 0	0.138917	0.565572	-1.76812	KD 6 down vs KD 3	0.0807075	2.05124	2.05124	KD 10 up vs KD 3	0.0140419	3.62683	3.62683	KD 10 up vs KD 6
14856	MIMAT0009447_st	hsa-miR-1972	miRNA	Homo sapiens	0.00485671	0.0086345	0.13025	-7.67753	KD 3 down vs KD 0	0.00546576	0.0984659	-10.1558	KD 6 down vs KD 0	0.00106081	0.0273587	-36.5515	KD 10 down vs KD 0	0.545858	0.755975	-1.32279	KD 6 down vs KD 3	0.0212728	0.210047	-4.76084	KD 10 down vs KD 3	0.0392698	0.277849	-3.59908	KD 10 down vs KD 6
19381	MIMAT0015002_st	hsa-miR-466	miRNA	Homo sapiens	0.00143103	0.382052	1.46299	1.46299	KD 3 up vs KD 0	0.00111335	25.6981	25.6981	KD 6 up vs KD 0	0.000760731	36.0645	36.0645	KD 10 up vs KD 0	0.0017872	17.5655	17.5655	KD 6 up vs KD 3	0.00116952	24.6513	24.6513	KD 10 up vs KD 3	0.431482	1.40339	1.40339	KD 10 up vs KD 6
19389	MIMAT0015010_st	hsa-miR-3141	miRNA	Homo sapiens	0.00160825	0.0210555	0.731798	-1.3665	KD 3 down vs KD 0	0.00127253	0.504386	-1.98261	KD 6 down vs KD 0	0.000452156	0.408403	-2.44856	KD 10 down vs KD 0	0.0117311	0.689242	-1.45087	KD 6 down vs KD 3	0.0023276	0.558082	-1.79185	KD 10 down vs KD 3	0.0672572	0.809704	-1.23502	KD 10 down vs KD 6
22416	MIMAT0018071_st	hsa-miR-3651	miRNA	Homo sapiens	0.00301164	0.00878388	0.537229	-1.8614	KD 3 down vs KD 0	0.0011828	0.342528	-2.91947	KD 6 down vs KD 0	0.00102518	0.328813	-3.04125	KD 10 down vs KD 0	0.0257817	0.637583	-1.56842	KD 6 down vs KD 3	0.0195058	0.612053	-1.63385	KD 10 down vs KD 3	0.769002	0.959958	-1.04171	KD 10 down vs KD 6
23307	MIMAT0018968_st	hsa-miR-4449	miRNA	Homo sapiens	0.00148807	0.0242441	0.512574	-1.95094	KD 3 down vs KD 0	0.00183046	0.248918	-4.01738	KD 6 down vs KD 0	0.00037753	0.122721	-8.14856	KD 10 down vs KD 0	0.0188653	0.485624	-2.05921	KD 6 down vs KD 3	0.00164941	0.239421	-4.17674	KD 10 down vs KD 3	0.020212	0.493017	-2.02833	KD 10 down vs KD 6
27025	MIMAT0022742_st	hsa-miR-1273g-3p	miRNA	Homo sapiens	0.00196039	0.0153181	0.601005	-1.66388	KD 3 down vs KD 0	0.0017829	0.395784	-2.52663	KD 6 down vs KD 0	0.000490124	0.272978	-3.6633	KD 10 down vs KD 0	0.0290237	0.658536	-1.51852	KD 6 down vs KD 3	0.00325027	0.454202	-2.20166	KD 10 down vs KD 3	0.0413922	0.689715	-1.44988	KD 10 down vs KD 6
30743	MIMAT0026486_st	hsa-miR-328-5p	miRNA	Homo sapiens	0.00165611	0.00160006	0.554741	-1.80264	KD 3 down vs KD 0	0.0805573	0.835153	-1.19739	KD 6 down vs KD 0	0.000541024	0.457523	-2.18568	KD 10 down vs KD 0	0.00615441	1.50548	1.50548	KD 6 up vs KD 3	0.0675989	0.824751	-1.21249	KD 10 down vs KD 3	0.00147743	0.547831	-1.82538	KD 10 down vs KD 6
36140	U104_st	U104	CDBox	Homo sapiens	0.0026193	0.0572621	0.656745	-1.52266	KD 3 down vs KD 0	0.0133322	0.510225	-1.95992	KD 6 down vs KD 0	0.000612905	0.211351	-4.73146	KD 10 down vs KD 0	0.187427	0.776899	-1.28717	KD 6 down vs KD 3	0.00204258	0.321817	-3.10736	KD 10 down vs KD 3	0.00517416	0.414232	-2.41411	KD 10 down vs KD 6
36156	U16_st	U16	CDBox	Homo sapiens	0.000825697	0.000831313	0.483181	-2.06962	KD 3 down vs KD 0	0.733001	0.970977	-1.02989	KD 6 down vs KD 0	0.000465681	0.429539	-2.32808	KD 10 down vs KD 0	0.000974221	2.00955	2.00955	KD 6 up vs KD 3	0.217617	0.888982	-1.12488	KD 10 down vs KD 3	0.000534382	0.442379	-2.26051	KD 10 down vs KD 6
36165	U19_st	U19	HAcaBox	Homo sapiens	0.00169034	0.00223531	0.458774	-2.17972	KD 3 down vs KD 0	0.00189904	0.443183	-2.2564	KD 6 down vs KD 0	0.000372519	0.288251	-3.4692	KD 10 down vs KD 0	0.772756	0.966017	-1.03518	KD 6 down vs KD 3	0.014223	0.628307	-1.59158	KD 10 down vs KD 3	0.0183928	0.65041	-1.53749	KD 10 down vs KD 6
36173	U26_st	U26	CDBox	Homo sapiens	0.00227634	0.00746721	0.614752	-1.62667	KD 3 down vs KD 0	0.00115379	0.446479	-2.23975	KD 6 down vs KD 0	0.000652969	0.392499	-2.54778	KD 10 down vs KD 0	0.0302253	0.726275	-1.37689	KD 6 down vs KD 3	0.00991788	0.638468	-1.56625	KD 10 down vs KD 3	0.255672	0.879099	-1.13753	KD 10 down vs KD 6
36183	U30_st	U30	CDBox	Homo sapiens	0.000926472	0.00958574	0.626847	-1.59529	KD 3 down vs KD 0	0.00190817	0.482924	-2.07072	KD 6 down vs KD 0	0.000204496	0.272864	-3.66483	KD 10 down vs KD 0	0.0598686	0.770402	-1.29802	KD 6 down vs KD 3	0.00115091	0.435296	-2.29729	KD 10 down vs KD 3	0.00469178	0.565025	-1.76983	KD 10 down vs KD 6
36186	U32A_x_st	U32A	CDBox	Homo sapiens	0.00285582	0.0261764	0.653599	-1.52999	KD 3 down vs KD 0	0.0104742	0.570751	-1.75208	KD 6 down vs KD 0	0.000619901	0.30012	-3.332	KD 10 down vs KD 0	0.333869	0.873243	-1.14516	KD 6 down vs KD 3	0.00323533	0.459181	-2.17779	KD 10 down vs KD 3	0.00648559	0.525834	-1.90174	KD 10 down vs KD 6
36188	U33_st	U33	CDBox	Homo sapiens	0.00351522	0.0111433	0.458425	-2.18138	KD 3 down vs KD 0	0.00416355	0.357376	-2.79818	KD 6 down vs KD 0	0.000768472	0.1995	-5.01253	KD 10 down vs KD 0	0.227408	0.779573	-1.28275	KD 6 down vs KD 3	0.00890785	0.435186	-2.29787	KD 10 down vs KD 3	0.0289686	0.558237	-1.79136	KD 10 down vs KD 6
36189	U34_st	U34	CDBox	Homo sapiens	0.00545589	0.0156391	0.506101	-1.97589	KD 3 down vs KD 0	0.00729188	0.427484	-2.33927	KD 6 down vs KD 0	0.00117521	0.248495	-4.02422	KD 10 down vs KD 0	0.373554	0.844662	-1.18391	KD 6 down vs KD 3	0.0135114	0.490999	-2.03666	KD 10 down vs KD 3	0.0324015	0.581297	-1.72029	KD 10 down vs KD 6
36206	U44_st	U44	CDBox	Homo sapiens	0.00296558	0.00519776	0.366205	-2.73071	KD 3 down vs KD 0	0.00186134	0.26546	-3.76704	KD 6 down vs KD 0	0.000744518	0.185149	-5.40106	KD 10 down vs KD 0	0.150806	0.724895	-1.37951	KD 6 down vs KD 3	0.0197774	0.505588	-1.9779	KD 10 down vs KD 3	0.117954	0.697464	-1.43377	KD 10 down vs KD 6
36221	U50B_st	U50B	CDBox	Homo sapiens	0.0041469	0.0305154	0.619515	-1.61416	KD 3 down vs KD 0	0.00528225	0.447111	-2.23658	KD 6 down vs KD 0	0.000968705	0.281502	-3.55237	KD 10 down vs KD 0	0.089243	0.721712	-1.38559	KD 6 down vs KD 3	0.00568243	0.454391	-2.20075	KD 10 down vs KD 3	0.0338942	0.629602	-1.58831	KD 10 down vs KD 6
36222	U50B_x_st	U50B	CDBox	Homo sapiens	0.00249787	0.0268317	0.661897	-1.51081	KD 3 down vs KD 0	0.0025256	0.443214	-2.25624	KD 6 down vs KD 0	0.000636499	0.310656	-3.21899	KD 10 down vs KD 0	0.0293262	0.669613	-1.4934	KD 6 down vs KD 3	0.0033112	0.469343	-2.13064	KD 10 down vs KD 3	0.0422432	0.700917	-1.4267	KD 10 down vs KD 6
36226	U53_st	U53	CDBox	Homo sapiens	0.0023806	0.000797599	0.190214	-5.25723	KD 3 down vs KD 0	0.00293852	0.308548	-3.24098	KD 6 down vs KD 0	0.000923268	0.202385	-4.94107	KD 10 down vs KD 0	0.0562747	1.62211	1.62211	KD 6 up vs KD 3	0.750046	1.06399	1.06399	KD 10 up vs KD 3	0.0810781	0.655928	-1.52456	KD 10 down vs KD 6
36231	U57_st	U57	CDBox	Homo sapiens	0.00149414	0.00586836	0.58634	-1.70549	KD 3 down vs KD 0	0.002301	0.502101	-1.99163	KD 6 down vs KD 0	0.000316412	0.31481	-3.17652	KD 10 down vs KD 0	0.194785	0.85633	-1.16777	KD 6 down vs KD 3	0.00336562	0.536907	-1.86252	KD 10 down vs KD 3	0.00943255	0.626986	-1.59493	KD 10 down vs KD 6
36232	U58A_x_st	U58A	CDBox	Homo sapiens	0.00438824	0.0068584	0.599471	-1.66814	KD 3 down vs KD 0	0.00234322	0.503347	-1.9867	KD 6 down vs KD 0	0.00118458	0.439422	-2.27572	KD 10 down vs KD 0	0.154897	0.839652	-1.19097	KD 6 down vs KD 3	0.0358309	0.733016	-1.36423	KD 10 down vs KD 3	0.245282	0.872999	-1.14548	KD 10 down vs KD 6
36270	U74_x_st	U74	CDBox	Homo sapiens	0.000638305	0.0129436	0.622161	-1.6073	KD 3 down vs KD 0	0.00109493	0.392834	-2.5456	KD 6 down vs KD 0	0.000153762	0.212552	-4.70474	KD 10 down vs KD 0	0.0144007	0.631403	-1.58377	KD 6 down vs KD 3	0.000641093	0.341634	-2.92711	KD 10 down vs KD 3	0.00523359	0.541072	-1.84818	KD 10 down vs KD 6
36292	U8_st	U8	CDBox	Homo sapiens	0.00391761	0.161769	0.704907	-1.41863	KD 3 down vs KD 0	0.337702	0.800864	-1.24865	KD 6 down vs KD 0	0.00118916	0.186512	-5.36158	KD 10 down vs KD 0	0.565627	1.13613	1.13613	KD 6 up vs KD 3	0.00286519	0.264591	-3.77942	KD 10 down vs KD 3	0.00203461	0.232889	-4.2939	KD 10 down vs KD 6
36293	U8_x_st	U8	CDBox	Homo sapiens	0.0010347	0.00717732	0.54428	-1.83729	KD 3 down vs KD 0	0.0643466	0.73737	-1.35617	KD 6 down vs KD 0	0.000259755	0.230954	-4.32986	KD 10 down vs KD 0	0.0649402	1.35476	1.35476	KD 6 up vs KD 3	0.00204399	0.42433	-2.35665	KD 10 down vs KD 3	0.000643018	0.313214	-3.19271	KD 10 down vs KD 6
36306	Z17B_st	Z17B	CDBox	Homo sapiens	0.00560976	0.0255108	0.572168	-1.74774	KD 3 down vs KD 0	0.0170086	0.531089	-1.88292	KD 6 down vs KD 0	0.0011833	0.265932	-3.76036	KD 10 down vs KD 0	0.667137	0.928206	-1.07735	KD 6 down vs KD 3	0.00886473	0.46478	-2.15156	KD 10 down vs KD 3	0.0126181	0.500729	-1.99709	KD 10 down vs KD 6
36312	gi555853_copy5_st	gi:555853	5.8s rRNA	Homo sapiens	0.00302791	0.00423255	0.636152	-1.57195	KD 3 down vs KD 0	0.00676437	0.672213	-1.48762	KD 6 down vs KD 0	0.000640621	0.47418	-2.1089	KD 10 down vs KD 0	0.51449	1.05669	1.05669	KD 6 up vs KD 3	0.0189884	0.745388	-1.34158	KD 10 down vs KD 3	0.0106471	0.705402	-1.41763	KD 10 down vs KD 6
36314	gi555853_copy7_st	gi:555853	5.8s rRNA	Homo sapiens	0.00267123	0.00254811	0.57748	-1.73166	KD 3 down vs KD 0	0.00332083	0.59975	-1.66736	KD 6 down vs KD 0	0.000608091	0.449259	-2.22589	KD 10 down vs KD 0	0.667199	1.03856	1.03856	KD 6 up vs KD 3	0.037128	0.777964	-1.28541	KD 10 down vs KD 3	0.0240587	0.749077	-1.33498	KD 10 down vs KD 6
36333	mgh28S-2409_st	mgh28S-2409	CDBox	Homo sapiens	0.00435701	0.00836473	0.35015	-2.85592	KD 3 down vs KD 0	0.00595279	0.315082	-3.17377	KD 6 down vs KD 0	0.000928111	0.149378	-6.69443	KD 10 down vs KD 0	0.651551	0.899851	-1.1113	KD 6 down vs KD 3	0.0170491	0.426612	-2.34405	KD 10 down vs KD 3	0.0261389	0.474092	-2.1093	KD 10 down vs KD 6
36334	mgh28S-2411_st	mgh28S-2411	CDBox	Homo sapiens	0.00300071	0.0227967	0.60249	-1.65978	KD 3 down vs KD 0	0.014175	0.556858	-1.79579	KD 6 down vs KD 0	0.000644051	0.256804	-3.89402	KD 10 down vs KD 0	0.605788	0.924261	-1.08195	KD 6 down vs KD 3	0.00375324	0.426238	-2.34611	KD 10 down vs KD 3	0.00534089	0.461166	-2.16841	KD 10 down vs KD 6
36337	snR38C_st	snR38C	CDBox	Homo sapiens	0.00171108	0.00572905	0.543665	-1.83937	KD 3 down vs KD 0	0.00121292	0.39633	-2.52315	KD 6 down vs KD 0	0.000421526	0.295947	-3.37899	KD 10 down vs KD 0	0.0490232	0.728998	-1.37175	KD 6 down vs KD 3	0.00577215	0.544355	-1.83704	KD 10 down vs KD 3	0.0611123	0.746718	-1.33919	KD 10 down vs KD 6
2398	MI0000738_st	hsa-mir-302a	stem-loop	Homo sapiens	0.000394606	0.00303845	0.168389	-5.93862	KD 3 down vs KD 0	0.00037293	0.0456198	-21.9203	KD 6 down vs KD 0	9.54894e-05	0.0126642	-78.963	KD 10 down vs KD 0	0.00930175	0.270919	-3.69114	KD 6 down vs KD 3	0.000739453	0.0752076	-13.2965	KD 10 down vs KD 3	0.00993142	0.277602	-3.60228	KD 10 down vs KD 6
2408	MI0000746_st	hsa-mir-99b	stem-loop	Homo sapiens	0.000526769	0.000765395	2.48618	2.48618	KD 3 up vs KD 0	0.000656708	2.57964	2.57964	KD 6 up vs KD 0	0.000113405	4.41688	4.41688	KD 10 up vs KD 0	0.727355	1.03759	1.03759	KD 6 up vs KD 3	0.00432643	1.77658	1.77658	KD 10 up vs KD 3	0.0055032	1.71221	1.71221	KD 10 up vs KD 6
5770	MIMAT0000082_st	hsa-miR-26a-5p	miRNA	Homo sapiens	0.000663041	0.00897436	1.34873	1.34873	KD 3 up vs KD 0	0.000298149	2.0988	2.0988	KD 6 up vs KD 0	0.00025673	2.16037	2.16037	KD 10 up vs KD 0	0.00216823	1.55614	1.55614	KD 6 up vs KD 3	0.00170846	1.60178	1.60178	KD 10 up vs KD 3	0.67008	1.02933	1.02933	KD 10 up vs KD 6
5914	MIMAT0000226_st	hsa-miR-196a-5p	miRNA	Homo sapiens	0.000287149	0.00049658	35.8585	35.8585	KD 3 up vs KD 0	0.000246222	72.6303	72.6303	KD 6 up vs KD 0	6.51981e-05	405.628	405.628	KD 10 up vs KD 0	0.111484	2.02547	2.02547	KD 6 up vs KD 3	0.00219584	11.3119	11.3119	KD 10 up vs KD 3	0.00769997	5.58484	5.58484	KD 10 up vs KD 6
6146	MIMAT0000460_st	hsa-miR-194-5p	miRNA	Homo sapiens	0.000659972	0.00131344	0.303847	-3.29113	KD 3 down vs KD 0	0.000151666	0.125177	-7.98868	KD 6 down vs KD 0	0.000538604	0.222608	-4.49221	KD 10 down vs KD 0	0.00395956	0.411974	-2.42734	KD 6 down vs KD 3	0.104391	0.73263	-1.36494	KD 10 down vs KD 3	0.0179295	1.77834	1.77834	KD 10 up vs KD 6
6148	MIMAT0000462_st	hsa-miR-206	miRNA	Homo sapiens	0.000965124	0.242649	1.40362	1.40362	KD 3 up vs KD 0	0.000658005	10.7674	10.7674	KD 6 up vs KD 0	0.000525038	12.4202	12.4202	KD 10 up vs KD 0	0.00118806	7.67117	7.67117	KD 6 up vs KD 3	0.000916858	8.8487	8.8487	KD 10 up vs KD 3	0.594938	1.1535	1.1535	KD 10 up vs KD 6
7004	MIMAT0001343_st	hsa-miR-425-3p	miRNA	Homo sapiens	0.00149508	0.00074992	7.68607	7.68607	KD 3 up vs KD 0	0.000479479	9.8697	9.8697	KD 6 up vs KD 0	0.000994727	6.65115	6.65115	KD 10 up vs KD 0	0.318697	1.2841	1.2841	KD 6 up vs KD 3	0.546431	0.865352	-1.1556	KD 10 down vs KD 3	0.146924	0.673896	-1.48391	KD 10 down vs KD 6
8431	MIMAT0002831_st	hsa-miR-519c-5p	miRNA	Homo sapiens	0.000868632	0.00164157	0.0792581	-12.617	KD 3 down vs KD 0	0.000387779	0.0249713	-40.046	KD 6 down vs KD 0	0.00025806	0.0166421	-60.0884	KD 10 down vs KD 0	0.0261999	0.315063	-3.17397	KD 6 down vs KD 3	0.0096335	0.209974	-4.76249	KD 10 down vs KD 3	0.292904	0.666452	-1.50048	KD 10 down vs KD 6
8444	MIMAT0002844_st	hsa-miR-518b	miRNA	Homo sapiens	0.00084956	0.000513707	0.10865	-9.2039	KD 3 down vs KD 0	0.000325725	0.0824619	-12.1268	KD 6 down vs KD 0	0.00035529	0.0871224	-11.4781	KD 10 down vs KD 0	0.2724	0.758971	-1.31757	KD 6 down vs KD 3	0.366172	0.801866	-1.24709	KD 10 down vs KD 3	0.812379	1.05652	1.05652	KD 10 up vs KD 6
8447	MIMAT0002847_st	hsa-miR-518c-5p	miRNA	Homo sapiens	0.00103305	0.000865366	0.235807	-4.24076	KD 3 down vs KD 0	0.000442595	0.179342	-5.57592	KD 6 down vs KD 0	0.000341865	0.159404	-6.27339	KD 10 down vs KD 0	0.165522	0.760548	-1.31484	KD 6 down vs KD 3	0.0724994	0.675992	-1.47931	KD 10 down vs KD 3	0.506176	0.888822	-1.12508	KD 10 down vs KD 6
8459	MIMAT0002859_st	hsa-miR-516b-5p	miRNA	Homo sapiens	0.000566726	0.0367316	0.380638	-2.62717	KD 3 down vs KD 0	0.000655069	0.049353	-20.2622	KD 6 down vs KD 0	0.00017377	0.0145699	-68.6346	KD 10 down vs KD 0	0.00284772	0.129659	-7.71256	KD 6 down vs KD 3	0.00047857	0.0382777	-26.1249	KD 10 down vs KD 3	0.01758	0.295219	-3.38732	KD 10 down vs KD 6
8815	MIMAT0003218_st	hsa-miR-92b-3p	miRNA	Homo sapiens	0.000936714	0.00436367	0.512706	-1.95044	KD 3 down vs KD 0	0.000719576	0.340159	-2.9398	KD 6 down vs KD 0	0.000230174	0.235611	-4.24429	KD 10 down vs KD 0	0.0233962	0.663459	-1.50725	KD 6 down vs KD 3	0.00249274	0.459543	-2.17607	KD 10 down vs KD 3	0.0330738	0.692648	-1.44374	KD 10 down vs KD 6
10948	MIMAT0005449_st	hsa-miR-523-5p	miRNA	Homo sapiens	0.000868632	0.00164157	0.0792581	-12.617	KD 3 down vs KD 0	0.000387779	0.0249713	-40.046	KD 6 down vs KD 0	0.00025806	0.0166421	-60.0884	KD 10 down vs KD 0	0.0261999	0.315063	-3.17397	KD 6 down vs KD 3	0.0096335	0.209974	-4.76249	KD 10 down vs KD 3	0.292904	0.666452	-1.50048	KD 10 down vs KD 6
10949	MIMAT0005450_st	hsa-miR-518e-5p	miRNA	Homo sapiens	0.000868632	0.00164157	0.0792581	-12.617	KD 3 down vs KD 0	0.000387779	0.0249713	-40.046	KD 6 down vs KD 0	0.00025806	0.0166421	-60.0884	KD 10 down vs KD 0	0.0261999	0.315063	-3.17397	KD 6 down vs KD 3	0.0096335	0.209974	-4.76249	KD 10 down vs KD 3	0.292904	0.666452	-1.50048	KD 10 down vs KD 6
10950	MIMAT0005451_st	hsa-miR-522-5p	miRNA	Homo sapiens	0.000868632	0.00164157	0.0792581	-12.617	KD 3 down vs KD 0	0.000387779	0.0249713	-40.046	KD 6 down vs KD 0	0.00025806	0.0166421	-60.0884	KD 10 down vs KD 0	0.0261999	0.315063	-3.17397	KD 6 down vs KD 3	0.0096335	0.209974	-4.76249	KD 10 down vs KD 3	0.292904	0.666452	-1.50048	KD 10 down vs KD 6
10951	MIMAT0005452_st	hsa-miR-519a-5p	miRNA	Homo sapiens	0.000868632	0.00164157	0.0792581	-12.617	KD 3 down vs KD 0	0.000387779	0.0249713	-40.046	KD 6 down vs KD 0	0.00025806	0.0166421	-60.0884	KD 10 down vs KD 0	0.0261999	0.315063	-3.17397	KD 6 down vs KD 3	0.0096335	0.209974	-4.76249	KD 10 down vs KD 3	0.292904	0.666452	-1.50048	KD 10 down vs KD 6
10952	MIMAT0005454_st	hsa-miR-519b-5p	miRNA	Homo sapiens	0.000868632	0.00164157	0.0792581	-12.617	KD 3 down vs KD 0	0.000387779	0.0249713	-40.046	KD 6 down vs KD 0	0.00025806	0.0166421	-60.0884	KD 10 down vs KD 0	0.0261999	0.315063	-3.17397	KD 6 down vs KD 3	0.0096335	0.209974	-4.76249	KD 10 down vs KD 3	0.292904	0.666452	-1.50048	KD 10 down vs KD 6
23355	MIMAT0019018_st	hsa-miR-4484	miRNA	Homo sapiens	0.000976718	0.000569108	0.229062	-4.36563	KD 3 down vs KD 0	0.000334939	0.184677	-5.41486	KD 6 down vs KD 0	0.000484757	0.215231	-4.64617	KD 10 down vs KD 0	0.218918	0.806232	-1.24034	KD 6 down vs KD 3	0.69524	0.93962	-1.06426	KD 10 down vs KD 3	0.358932	1.16545	1.16545	KD 10 up vs KD 6
24078	MIMAT0019745_st	hsa-miR-4668-5p	miRNA	Homo sapiens	0.00110671	0.0181573	0.46311	-2.15932	KD 3 down vs KD 0	0.000427651	0.11764	-8.50049	KD 6 down vs KD 0	0.000531843	0.132229	-7.56265	KD 10 down vs KD 0	0.00235126	0.254022	-3.93666	KD 6 down vs KD 3	0.00327496	0.285524	-3.50234	KD 10 down vs KD 3	0.58929	1.12401	1.12401	KD 10 up vs KD 6
36201	U42A_st	U42A	CDBox	Homo sapiens	0.00021033	0.000300172	0.523019	-1.91198	KD 3 down vs KD 0	8.12162e-05	0.40501	-2.46908	KD 6 down vs KD 0	6.98421e-05	0.391015	-2.55745	KD 10 down vs KD 0	0.00976665	0.774369	-1.29137	KD 6 down vs KD 3	0.00619937	0.74761	-1.3376	KD 10 down vs KD 3	0.558461	0.965445	-1.03579	KD 10 down vs KD 6
10329	MIMAT0004810_st	hsa-miR-629-5p	miRNA	Homo sapiens	0.00136569	0.00249132	3.5493	3.5493	KD 3 up vs KD 0	0.981102	0.995292	-1.00473	KD 6 down vs KD 0	0.00669512	0.380453	-2.62845	KD 10 down vs KD 0	0.00245699	0.28042	-3.56609	KD 6 down vs KD 3	0.000283271	0.107191	-9.32914	KD 10 down vs KD 3	0.00681283	0.382252	-2.61607	KD 10 down vs KD 6
22350	MIMAT0018003_st	hsa-miR-3622a-5p	miRNA	Homo sapiens	0.00104183	0.00105627	0.292655	-3.41699	KD 3 down vs KD 0	0.430217	1.1353	1.1353	KD 6 up vs KD 0	0.0211714	1.70401	1.70401	KD 10 up vs KD 0	0.000724249	3.87929	3.87929	KD 6 up vs KD 3	0.000261652	5.82259	5.82259	KD 10 up vs KD 3	0.0485538	1.50094	1.50094	KD 10 up vs KD 6
28870	MIMAT0024598_st	hsa-miR-6125	miRNA	Homo sapiens	0.000639481	0.00207916	0.677093	-1.4769	KD 3 down vs KD 0	0.0175107	1.23903	1.23903	KD 6 up vs KD 0	0.00277572	1.43465	1.43465	KD 10 up vs KD 0	0.000387963	1.82992	1.82992	KD 6 up vs KD 3	0.000165838	2.11884	2.11884	KD 10 up vs KD 3	0.0558682	1.15788	1.15788	KD 10 up vs KD 6
1803	HBII-135_x_st	HBII-135	CDBox	Homo sapiens	0.000812851	0.13436	0.846913	-1.18076	KD 3 down vs KD 0	0.00485635	0.606181	-1.64967	KD 6 down vs KD 0	0.000224799	0.32554	-3.07182	KD 10 down vs KD 0	0.0196085	0.715754	-1.39713	KD 6 down vs KD 3	0.000420247	0.384385	-2.60156	KD 10 down vs KD 3	0.00218269	0.537035	-1.86208	KD 10 down vs KD 6
5766	MIMAT0000078_st	hsa-miR-23a-3p	miRNA	Homo sapiens	0.000570538	0.0704421	1.19718	1.19718	KD 3 up vs KD 0	0.245329	1.10509	1.10509	KD 6 up vs KD 0	0.000182443	2.66464	2.66464	KD 10 up vs KD 0	0.337103	0.923077	-1.08333	KD 6 down vs KD 3	0.00040332	2.22577	2.22577	KD 10 up vs KD 3	0.000278054	2.41125	2.41125	KD 10 up vs KD 6
5919	MIMAT0000231_st	hsa-miR-199a-5p	miRNA	Homo sapiens	0.000118882	0.574762	1.18986	1.18986	KD 3 up vs KD 0	0.002534	6.81232	6.81232	KD 6 up vs KD 0	3.98174e-05	267.699	267.699	KD 10 up vs KD 0	0.00360221	5.7253	5.7253	KD 6 up vs KD 3	4.51304e-05	224.983	224.983	KD 10 up vs KD 3	0.000209276	39.2962	39.2962	KD 10 up vs KD 6
5950	MIMAT0000262_st	hsa-miR-187-3p	miRNA	Homo sapiens	0.000191796	0.0179793	0.357422	-2.79782	KD 3 down vs KD 0	0.00095862	0.0988765	-10.1136	KD 6 down vs KD 0	4.83774e-05	0.00698383	-143.188	KD 10 down vs KD 0	0.00843131	0.276638	-3.61483	KD 6 down vs KD 3	0.000121134	0.0195395	-51.1785	KD 10 down vs KD 3	0.000568256	0.0706318	-14.1579	KD 10 down vs KD 6
6116	MIMAT0000430_st	hsa-miR-138-5p	miRNA	Homo sapiens	0.000703512	0.00557468	3.5438	3.5438	KD 3 up vs KD 0	0.0418793	0.502741	-1.9891	KD 6 down vs KD 0	0.00106727	0.139198	-7.18403	KD 10 down vs KD 0	0.00110745	0.141865	-7.04896	KD 6 down vs KD 3	0.000155486	0.0392792	-25.4587	KD 10 down vs KD 3	0.00528332	0.276878	-3.6117	KD 10 down vs KD 6
6396	MIMAT0000718_st	hsa-miR-302d-3p	miRNA	Homo sapiens	0.000337051	0.014277	0.211143	-4.73612	KD 3 down vs KD 0	0.00125819	0.047862	-20.8934	KD 6 down vs KD 0	8.06888e-05	0.00212789	-469.948	KD 10 down vs KD 0	0.0166894	0.22668	-4.4115	KD 6 down vs KD 3	0.000253902	0.010078	-99.2265	KD 10 down vs KD 3	0.00114828	0.0444589	-22.4927	KD 10 down vs KD 6
6402	MIMAT0000724_st	hsa-miR-372-3p	miRNA	Homo sapiens	0.000775463	0.0891744	0.344803	-2.9002	KD 3 down vs KD 0	0.00532501	0.0727012	-13.7549	KD 6 down vs KD 0	0.000205023	0.00208722	-479.107	KD 10 down vs KD 0	0.0308911	0.210848	-4.74275	KD 6 down vs KD 3	0.000429578	0.00605336	-165.197	KD 10 down vs KD 3	0.00173358	0.0287096	-34.8316	KD 10 down vs KD 6
6404	MIMAT0000726_st	hsa-miR-373-3p	miRNA	Homo sapiens	0.000295038	0.0478119	0.352639	-2.83576	KD 3 down vs KD 0	0.0022227	0.0759681	-13.1634	KD 6 down vs KD 0	7.79585e-05	0.00220174	-454.186	KD 10 down vs KD 0	0.0142159	0.215427	-4.64194	KD 6 down vs KD 3	0.000162775	0.00624361	-160.164	KD 10 down vs KD 3	0.000662984	0.0289825	-34.5036	KD 10 down vs KD 6
7779	MIMAT0002173_st	hsa-miR-483-3p	miRNA	Homo sapiens	0.000261319	0.162098	1.38818	1.38818	KD 3 up vs KD 0	0.00121976	4.78846	4.78846	KD 6 up vs KD 0	7.98379e-05	23.4099	23.4099	KD 10 up vs KD 0	0.0029532	3.44944	3.44944	KD 6 up vs KD 3	0.00012315	16.8637	16.8637	KD 10 up vs KD 3	0.00116007	4.88882	4.88882	KD 10 up vs KD 6
8421	MIMAT0002821_st	hsa-miR-181d-5p	miRNA	Homo sapiens	0.000479725	0.0203696	0.458683	-2.18015	KD 3 down vs KD 0	0.691486	1.09339	1.09339	KD 6 up vs KD 0	0.000370178	10.2701	10.2701	KD 10 up vs KD 0	0.014229	2.38376	2.38376	KD 6 up vs KD 3	0.000119395	22.3903	22.3903	KD 10 up vs KD 3	0.000430992	9.39288	9.39288	KD 10 up vs KD 6
8452	MIMAT0002852_st	hsa-miR-517a-3p	miRNA	Homo sapiens	0.000244784	0.0229498	0.332572	-3.00687	KD 3 down vs KD 0	0.000959863	0.0693659	-14.4163	KD 6 down vs KD 0	6.27907e-05	0.00469345	-213.063	KD 10 down vs KD 0	0.00692315	0.208574	-4.79446	KD 6 down vs KD 3	0.000155494	0.0141126	-70.8588	KD 10 down vs KD 3	0.000926325	0.0676622	-14.7793	KD 10 down vs KD 6
8457	MIMAT0002857_st	hsa-miR-517b-3p	miRNA	Homo sapiens	0.000244784	0.0229498	0.332572	-3.00687	KD 3 down vs KD 0	0.000959863	0.0693659	-14.4163	KD 6 down vs KD 0	6.27907e-05	0.00469345	-213.063	KD 10 down vs KD 0	0.00692315	0.208574	-4.79446	KD 6 down vs KD 3	0.000155494	0.0141126	-70.8588	KD 10 down vs KD 3	0.000926325	0.0676622	-14.7793	KD 10 down vs KD 6
10270	MIMAT0004749_st	hsa-miR-424-3p	miRNA	Homo sapiens	0.000153111	0.000598908	0.310728	-3.21825	KD 3 down vs KD 0	0.249675	0.852252	-1.17336	KD 6 down vs KD 0	0.000391799	3.68367	3.68367	KD 10 up vs KD 0	0.00105461	2.74276	2.74276	KD 6 up vs KD 3	3.15026e-05	11.855	11.855	KD 10 up vs KD 3	0.000249444	4.32228	4.32228	KD 10 up vs KD 6
36159	U17b_st	U17b	HAcaBox	Homo sapiens	0.000172312	0.0183901	0.797573	-1.2538	KD 3 down vs KD 0	0.000951659	0.598594	-1.67058	KD 6 down vs KD 0	4.37342e-05	0.323941	-3.08698	KD 10 down vs KD 0	0.00817253	0.750519	-1.33241	KD 6 down vs KD 3	0.000106046	0.406158	-2.46209	KD 10 down vs KD 3	0.000476215	0.54117	-1.84785	KD 10 down vs KD 6
120	ACA44_s_st	ACA44	HAcaBox	Homo sapiens	4.98606e-05	0.000746018	0.60059	-1.66503	KD 3 down vs KD 0	4.96747e-05	0.361357	-2.76734	KD 6 down vs KD 0	1.27069e-05	0.238188	-4.19836	KD 10 down vs KD 0	0.00075624	0.601671	-1.66204	KD 6 down vs KD 3	7.25928e-05	0.396591	-2.52149	KD 10 down vs KD 3	0.00161063	0.659149	-1.51711	KD 10 down vs KD 6
1639	ENSG00000252840_s_st	ENSG00000252840	snoRNA	Homo sapiens	4.98606e-05	0.000746018	0.60059	-1.66503	KD 3 down vs KD 0	4.96747e-05	0.361357	-2.76734	KD 6 down vs KD 0	1.27069e-05	0.238188	-4.19836	KD 10 down vs KD 0	0.00075624	0.601671	-1.66204	KD 6 down vs KD 3	7.25928e-05	0.396591	-2.52149	KD 10 down vs KD 3	0.00161063	0.659149	-1.51711	KD 10 down vs KD 6
2158	MI0000443_s_st	hsa-mir-124-1	stem-loop	Homo sapiens	7.06972e-05	0.00085545	0.192504	-5.19471	KD 3 down vs KD 0	9.80619e-05	0.0566977	-17.6374	KD 6 down vs KD 0	1.63483e-05	0.0110029	-90.8848	KD 10 down vs KD 0	0.00265007	0.294528	-3.39526	KD 6 down vs KD 3	9.91576e-05	0.0571571	-17.4956	KD 10 down vs KD 3	0.000871736	0.194063	-5.15296	KD 10 down vs KD 6
2161	MI0000444_s_st	hsa-mir-124-2	stem-loop	Homo sapiens	7.06972e-05	0.00085545	0.192504	-5.19471	KD 3 down vs KD 0	9.80619e-05	0.0566977	-17.6374	KD 6 down vs KD 0	1.63483e-05	0.0110029	-90.8848	KD 10 down vs KD 0	0.00265007	0.294528	-3.39526	KD 6 down vs KD 3	9.91576e-05	0.0571571	-17.4956	KD 10 down vs KD 3	0.000871736	0.194063	-5.15296	KD 10 down vs KD 6
2163	MI0000445_s_st	hsa-mir-124-3	stem-loop	Homo sapiens	7.06972e-05	0.00085545	0.192504	-5.19471	KD 3 down vs KD 0	9.80619e-05	0.0566977	-17.6374	KD 6 down vs KD 0	1.63483e-05	0.0110029	-90.8848	KD 10 down vs KD 0	0.00265007	0.294528	-3.39526	KD 6 down vs KD 3	9.91576e-05	0.0571571	-17.4956	KD 10 down vs KD 3	0.000871736	0.194063	-5.15296	KD 10 down vs KD 6
5947	MIMAT0000259_st	hsa-miR-182-5p	miRNA	Homo sapiens	3.78987e-05	0.0299289	0.70591	-1.41661	KD 3 down vs KD 0	4.24063e-05	0.130337	-7.67241	KD 6 down vs KD 0	1.51553e-05	0.0713541	-14.0146	KD 10 down vs KD 0	8.90332e-05	0.184637	-5.41603	KD 6 down vs KD 3	2.65958e-05	0.101081	-9.89306	KD 10 down vs KD 3	0.00465505	0.547458	-1.82662	KD 10 down vs KD 6
5949	MIMAT0000261_st	hsa-miR-183-5p	miRNA	Homo sapiens	0.000188324	0.263451	0.824837	-1.21236	KD 3 down vs KD 0	0.000162921	0.13079	-7.64586	KD 6 down vs KD 0	0.000101511	0.100881	-9.91266	KD 10 down vs KD 0	0.000240681	0.158564	-6.30659	KD 6 down vs KD 3	0.000143404	0.122304	-8.17633	KD 10 down vs KD 3	0.154502	0.771323	-1.29647	KD 10 down vs KD 6
5954	MIMAT0000266_st	hsa-miR-205-5p	miRNA	Homo sapiens	3.79948e-05	0.00674813	0.636298	-1.57159	KD 3 down vs KD 0	2.11432e-05	0.132647	-7.5388	KD 6 down vs KD 0	1.92933e-05	0.126549	-7.90208	KD 10 down vs KD 0	5.77695e-05	0.208467	-4.79693	KD 6 down vs KD 3	5.13854e-05	0.198883	-5.02808	KD 10 down vs KD 3	0.620353	0.954028	-1.04819	KD 10 down vs KD 6
6109	MIMAT0000423_st	hsa-miR-125b-5p	miRNA	Homo sapiens	3.04757e-05	0.163937	1.10255	1.10255	KD 3 up vs KD 0	3.35458e-05	3.2376	3.2376	KD 6 up vs KD 0	1.49362e-05	4.22119	4.22119	KD 10 up vs KD 0	4.73208e-05	2.93646	2.93646	KD 6 up vs KD 3	1.97469e-05	3.82856	3.82856	KD 10 up vs KD 3	0.00984115	1.3038	1.3038	KD 10 up vs KD 6
8435	MIMAT0002835_st	hsa-miR-526b-5p	miRNA	Homo sapiens	9.40887e-05	0.00156734	0.192033	-5.20744	KD 3 down vs KD 0	3.96152e-05	0.0144675	-69.1203	KD 6 down vs KD 0	3.934e-05	0.0143601	-69.6373	KD 10 down vs KD 0	0.000277245	0.0753388	-13.2734	KD 6 down vs KD 3	0.000274143	0.0747794	-13.3727	KD 10 down vs KD 3	0.974087	0.992575	-1.00748	KD 10 down vs KD 6
10209	MIMAT0004687_st	hsa-miR-371a-5p	miRNA	Homo sapiens	4.55963e-05	0.00621426	0.306671	-3.26082	KD 3 down vs KD 0	0.000190374	0.0517924	-19.3078	KD 6 down vs KD 0	1.17868e-05	0.00253537	-394.42	KD 10 down vs KD 0	0.00136951	0.168886	-5.92116	KD 6 down vs KD 3	2.8307e-05	0.00826738	-120.957	KD 10 down vs KD 3	0.000176779	0.0489525	-20.428	KD 10 down vs KD 6
5959	MIMAT0000271_st	hsa-miR-214-3p	miRNA	Homo sapiens	5.99729e-05	0.00393868	0.205601	-4.8638	KD 3 down vs KD 0	0.00655683	3.9507	3.9507	KD 6 up vs KD 0	4.19384e-05	168.129	168.129	KD 10 up vs KD 0	0.000365987	19.2154	19.2154	KD 6 up vs KD 3	1.44041e-05	817.747	817.747	KD 10 up vs KD 3	0.000143941	42.5568	42.5568	KD 10 up vs KD 6
10086	MIMAT0004564_st	hsa-miR-214-5p	miRNA	Homo sapiens	3.32097e-05	0.206029	0.82506	-1.21203	KD 3 down vs KD 0	0.760498	1.0425	1.0425	KD 6 up vs KD 0	1.60346e-05	23.2239	23.2239	KD 10 up vs KD 0	0.140502	1.26354	1.26354	KD 6 up vs KD 3	1.26618e-05	28.1482	28.1482	KD 10 up vs KD 3	1.69071e-05	22.2772	22.2772	KD 10 up vs KD 6
5944	MIMAT0000256_st	hsa-miR-181a-5p	miRNA	Homo sapiens	3.86451e-06	0.00114069	0.369555	-2.70596	KD 3 down vs KD 0	2.88904e-05	12.7451	12.7451	KD 6 up vs KD 0	2.46982e-06	112.072	112.072	KD 10 up vs KD 0	7.76907e-06	34.4876	34.4876	KD 6 up vs KD 3	1.15018e-06	303.262	303.262	KD 10 up vs KD 3	5.39782e-05	8.79337	8.79337	KD 10 up vs KD 6
5945	MIMAT0000257_st	hsa-miR-181b-5p	miRNA	Homo sapiens	1.73886e-05	0.288511	0.837087	-1.19462	KD 3 down vs KD 0	0.000117191	8.76994	8.76994	KD 6 up vs KD 0	7.16256e-06	80.7588	80.7588	KD 10 up vs KD 0	8.59038e-05	10.4767	10.4767	KD 6 up vs KD 3	6.11437e-06	96.4759	96.4759	KD 10 up vs KD 3	0.000107358	9.20859	9.20859	KD 10 up vs KD 6
6364	MIMAT0000683_st	hsa-miR-302a-5p	miRNA	Homo sapiens	2.33029e-05	0.00139096	0.188311	-5.31037	KD 3 down vs KD 0	8.85185e-05	0.0337168	-29.6588	KD 6 down vs KD 0	5.61482e-06	0.00112818	-886.385	KD 10 down vs KD 0	0.00124208	0.179049	-5.58507	KD 6 down vs KD 3	1.72877e-05	0.00599104	-166.916	KD 10 down vs KD 3	8.77356e-05	0.0334604	-29.8861	KD 10 down vs KD 6
6394	MIMAT0000716_st	hsa-miR-302c-5p	miRNA	Homo sapiens	5.16286e-05	0.00698102	0.225491	-4.43477	KD 3 down vs KD 0	0.000429152	0.0436926	-22.8872	KD 6 down vs KD 0	1.30585e-05	0.000508242	-1967.56	KD 10 down vs KD 0	0.00492958	0.193767	-5.16085	KD 6 down vs KD 3	3.11428e-05	0.00225394	-443.668	KD 10 down vs KD 3	0.000107784	0.0116322	-85.968	KD 10 down vs KD 6
6401	MIMAT0000723_st	hsa-miR-371a-3p	miRNA	Homo sapiens	5.24447e-06	0.00185806	0.341443	-2.92874	KD 3 down vs KD 0	4.17354e-05	0.0579663	-17.2514	KD 6 down vs KD 0	1.40172e-06	0.00126014	-793.56	KD 10 down vs KD 0	0.000270087	0.169768	-5.89038	KD 6 down vs KD 3	2.82434e-06	0.00369064	-270.956	KD 10 down vs KD 3	1.28777e-05	0.0217393	-45.9997	KD 10 down vs KD 6
10080	MIMAT0004558_st	hsa-miR-181a-2-3p	miRNA	Homo sapiens	1.12577e-05	0.712759	0.951714	-1.05074	KD 3 down vs KD 0	0.000383961	3.9783	3.9783	KD 6 up vs KD 0	4.09757e-06	77.3677	77.3677	KD 10 up vs KD 0	0.000334723	4.18015	4.18015	KD 6 up vs KD 3	3.91671e-06	81.2931	81.2931	KD 10 up vs KD 3	1.87709e-05	19.4474	19.4474	KD 10 up vs KD 6
32482	MIMAT0028230_st	hsa-miR-7160-5p	miRNA	Homo sapiens	6.92461e-05	0.1005	0.893539	-1.11915	KD 3 down vs KD 0	4.32588e-05	2.7636	2.7636	KD 6 up vs KD 0	0.0663253	0.875808	-1.1418	KD 10 down vs KD 0	2.85171e-05	3.09287	3.09287	KD 6 up vs KD 3	0.724086	0.980157	-1.02025	KD 10 down vs KD 3	2.65924e-05	0.316909	-3.15548	KD 10 down vs KD 6

## Sheet: Neural Progenitors
Column #	Column ID	Transcript ID(Array Design)	Sequence Type	Species Scientific Name	p-value(Attribute)	p-value(ND 3 vs. ND 0)	Ratio(ND 3 vs. ND 0)	Fold-Change(ND 3 vs. ND 0)	Fold-Change(ND 3 vs. ND 0) (Description)	p-value(ND 6 vs. ND 0)	Ratio(ND 6 vs. ND 0)	Fold-Change(ND 6 vs. ND 0)	Fold-Change(ND 6 vs. ND 0) (Description)	p-value(ND 10 vs. ND 0)	Ratio(ND 10 vs. ND 0)	Fold-Change(ND 10 vs. ND 0)	Fold-Change(ND 10 vs. ND 0) (Description)	p-value(ND 6 vs. ND 3)	Ratio(ND 6 vs. ND 3)	Fold-Change(ND 6 vs. ND 3)	Fold-Change(ND 6 vs. ND 3) (Description)	p-value(ND 10 vs. ND 6)	Ratio(ND 10 vs. ND 6)	Fold-Change(ND 10 vs. ND 6)	Fold-Change(ND 10 vs. ND 6) (Description)	p-value(ND 10 vs. ND 3)	Ratio(ND 10 vs. ND 3)	Fold-Change(ND 10 vs. ND 3)	Fold-Change(ND 10 vs. ND 3) (Description)
1893	HBII-85-18_x_st	HBII-85-18	CDBox	Homo sapiens	0.00369906	0.00519685	0.449335	-2.22551	ND 3 down vs ND 0	0.00151171	0.327612	-3.0524	ND 6 down vs ND 0	0.00117923	0.30384	-3.2912	ND 10 down vs ND 0	0.0939879	0.729104	-1.37155	ND 6 down vs ND 3	0.629581	0.927441	-1.07824	ND 10 down vs ND 6	0.0536123	0.6762	-1.47885	ND 10 down vs ND 3
36327	mgU6-53B_st	mgU6-53B	CDBox	Homo sapiens	0.00115399	0.000685316	2.55459	2.55459	ND 3 up vs ND 0	0.000301297	3.18646	3.18646	ND 6 up vs ND 0	0.00134116	2.1971	2.1971	ND 10 up vs ND 0	0.0887536	1.24735	1.24735	ND 6 up vs ND 3	0.0196796	0.689513	-1.4503	ND 10 down vs ND 6	0.201491	0.860063	-1.16271	ND 10 down vs ND 3
96	ACA32_st	ACA32	HAcaBox	Homo sapiens	0.00617866	0.00156719	0.493369	-2.02688	ND 3 down vs ND 0	0.0240916	0.721443	-1.38611	ND 6 down vs ND 0	0.169179	0.856691	-1.16728	ND 10 down vs ND 0	0.014663	1.46228	1.46228	ND 6 up vs ND 3	0.136234	1.18747	1.18747	ND 10 up vs ND 6	0.003938	1.73641	1.73641	ND 10 up vs ND 3
97	ACA32_x_st	ACA32	HAcaBox	Homo sapiens	0.00397989	0.00100615	0.49337	-2.02688	ND 3 down vs ND 0	0.0155457	0.717203	-1.39431	ND 6 down vs ND 0	0.13296	0.856691	-1.16728	ND 10 down vs ND 0	0.0104019	1.45368	1.45368	ND 6 up vs ND 3	0.096624	1.19449	1.19449	ND 10 up vs ND 6	0.00256139	1.73641	1.73641	ND 10 up vs ND 3
36249	U69_st	U69	HAcaBox	Homo sapiens	0.00569674	0.00178466	0.307118	-3.25607	ND 3 down vs ND 0	0.0668346	0.670975	-1.49037	ND 6 down vs ND 0	0.610454	0.915662	-1.09211	ND 10 down vs ND 0	0.00807608	2.18474	2.18474	ND 6 up vs ND 3	0.123348	1.36467	1.36467	ND 10 up vs ND 6	0.00238804	2.98146	2.98146	ND 10 up vs ND 3
36252	U70D_st	U70D	HAcaBox	Homo sapiens	0.00468619	0.00139667	3.25418	3.25418	ND 3 up vs ND 0	0.00212805	2.87314	2.87314	ND 6 up vs ND 0	0.0098944	1.99533	1.99533	ND 10 up vs ND 0	0.451921	0.882907	-1.13262	ND 6 down vs ND 3	0.0714088	0.694478	-1.43993	ND 10 down vs ND 6	0.0307909	0.613159	-1.6309	ND 10 down vs ND 3
36253	U70D_x_st	U70D	HAcaBox	Homo sapiens	0.0129757	0.00421429	2.73168	2.73168	ND 3 up vs ND 0	0.00543236	2.55233	2.55233	ND 6 up vs ND 0	0.0307545	1.75119	1.75119	ND 10 up vs ND 0	0.711991	0.934344	-1.07027	ND 6 down vs ND 3	0.0927208	0.686117	-1.45748	ND 10 down vs ND 6	0.0603127	0.641069	-1.55989	ND 10 down vs ND 3
154	ACA64_x_st	ACA64	HAcaBox	Homo sapiens	0.00119551	0.000558086	6.8847	6.8847	ND 3 up vs ND 0	0.000448228	7.70198	7.70198	ND 6 up vs ND 0	0.000641357	6.43118	6.43118	ND 10 up vs ND 0	0.591496	1.11871	1.11871	ND 6 up vs ND 3	0.402114	0.835003	-1.1976	ND 10 down vs ND 6	0.741318	0.934126	-1.07052	ND 10 down vs ND 3
157	ACA67B_st	ACA67B	HAcaBox	Homo sapiens	0.00636942	0.00201732	2.54181	2.54181	ND 3 up vs ND 0	0.00298253	2.3166	2.3166	ND 6 up vs ND 0	0.0049281	2.0804	2.0804	ND 10 up vs ND 0	0.515931	0.911398	-1.09722	ND 6 down vs ND 3	0.455729	0.898042	-1.11353	ND 10 down vs ND 6	0.199166	0.818474	-1.22179	ND 10 down vs ND 3
1796	HBI-61_s_st	HBI-61	HAcaBox	Homo sapiens	0.00147594	0.00159881	3.00488	3.00488	ND 3 up vs ND 0	0.000566044	4.23232	4.23232	ND 6 up vs ND 0	0.00050702	4.41206	4.41206	ND 10 up vs ND 0	0.076851	1.40848	1.40848	ND 6 up vs ND 3	0.787827	1.04247	1.04247	ND 10 up vs ND 6	0.0565437	1.4683	1.4683	ND 10 up vs ND 3
1798	HBI-61_x_st	HBI-61	HAcaBox	Homo sapiens	0.00282361	0.00172652	3.7556	3.7556	ND 3 up vs ND 0	0.00182304	3.68513	3.68513	ND 6 up vs ND 0	0.000829141	4.97292	4.97292	ND 10 up vs ND 0	0.920113	0.981236	-1.01912	ND 6 down vs ND 3	0.166428	1.34945	1.34945	ND 10 up vs ND 6	0.188692	1.32413	1.32413	ND 10 up vs ND 3
36117	SNORA11D_s_st	SNORA11D	HAcaBox	Homo sapiens	0.000211467	0.000332854	2.65456	2.65456	ND 3 up vs ND 0	0.000127341	3.4811	3.4811	ND 6 up vs ND 0	5.37082e-05	4.72106	4.72106	ND 10 up vs ND 0	0.0336278	1.31137	1.31137	ND 6 up vs ND 3	0.0233527	1.3562	1.3562	ND 10 up vs ND 6	0.00251389	1.77847	1.77847	ND 10 up vs ND 3
36118	SNORA11E_s_st	SNORA11E	HAcaBox	Homo sapiens	0.000211467	0.000332854	2.65456	2.65456	ND 3 up vs ND 0	0.000127341	3.4811	3.4811	ND 6 up vs ND 0	5.37082e-05	4.72106	4.72106	ND 10 up vs ND 0	0.0336278	1.31137	1.31137	ND 6 up vs ND 3	0.0233527	1.3562	1.3562	ND 10 up vs ND 6	0.00251389	1.77847	1.77847	ND 10 up vs ND 3
36245	U66_st	U66	HAcaBox	Homo sapiens	0.00215159	0.00148007	2.34086	2.34086	ND 3 up vs ND 0	0.00063889	2.88384	2.88384	ND 6 up vs ND 0	0.00121911	2.44743	2.44743	ND 10 up vs ND 0	0.129437	1.23196	1.23196	ND 6 up vs ND 3	0.208312	0.84867	-1.17831	ND 10 down vs ND 6	0.705099	1.04552	1.04552	ND 10 up vs ND 3
36265	U71d_st	U71d	HAcaBox	Homo sapiens	0.00233248	0.00380135	2.59947	2.59947	ND 3 up vs ND 0	0.00108948	3.79181	3.79181	ND 6 up vs ND 0	0.000675005	4.52561	4.52561	ND 10 up vs ND 0	0.0755876	1.45868	1.45868	ND 6 up vs ND 3	0.32635	1.19352	1.19352	ND 10 up vs ND 6	0.0248417	1.74097	1.74097	ND 10 up vs ND 3
36266	U71d_x_st	U71d	HAcaBox	Homo sapiens	0.00212905	0.00334841	2.50287	2.50287	ND 3 up vs ND 0	0.000799111	3.8218	3.8218	ND 6 up vs ND 0	0.000725049	3.95514	3.95514	ND 10 up vs ND 0	0.0449252	1.52697	1.52697	ND 6 up vs ND 3	0.826835	1.03489	1.03489	ND 10 up vs ND 6	0.0356834	1.58024	1.58024	ND 10 up vs ND 3
36305	U99_st	U99	HAcaBox	Homo sapiens	0.00981492	0.0050224	3.17294	3.17294	ND 3 up vs ND 0	0.00480435	3.21842	3.21842	ND 6 up vs ND 0	0.00361684	3.5373	3.5373	ND 10 up vs ND 0	0.94838	1.01433	1.01433	ND 6 up vs ND 3	0.671103	1.09908	1.09908	ND 10 up vs ND 6	0.626494	1.11483	1.11483	ND 10 up vs ND 3
5768	MIMAT0000080_st	hsa-miR-24-3p	miRNA	Homo sapiens	0.00211547	0.000539177	0.493192	-2.02761	ND 3 down vs ND 0	0.00142904	0.577919	-1.73035	ND 6 down vs ND 0	0.00207325	0.608438	-1.64355	ND 10 down vs ND 0	0.0860181	1.17179	1.17179	ND 6 up vs ND 3	0.502629	1.05281	1.05281	ND 10 up vs ND 6	0.0398314	1.23367	1.23367	ND 10 up vs ND 3
6121	MIMAT0000435_st	hsa-miR-143-3p	miRNA	Homo sapiens	0.0209692	0.00521557	0.148411	-6.73803	ND 3 down vs ND 0	0.0153195	0.246406	-4.05834	ND 6 down vs ND 0	0.0222335	0.286387	-3.49178	ND 10 down vs ND 0	0.215429	1.66029	1.66029	ND 6 up vs ND 3	0.685298	1.16225	1.16225	ND 10 up vs ND 6	0.129287	1.92968	1.92968	ND 10 up vs ND 3
6136	MIMAT0000450_st	hsa-miR-149-5p	miRNA	Homo sapiens	0.000903751	0.00107341	0.418615	-2.38883	ND 3 down vs ND 0	0.393598	0.906284	-1.10341	ND 6 down vs ND 0	0.00939317	1.62086	1.62086	ND 10 up vs ND 0	0.00169325	2.16496	2.16496	ND 6 up vs ND 3	0.00485592	1.78847	1.78847	ND 10 up vs ND 6	0.000193717	3.87197	3.87197	ND 10 up vs ND 3
6143	MIMAT0000457_st	hsa-miR-188-5p	miRNA	Homo sapiens	0.00968173	0.00408608	0.324613	-3.08059	ND 3 down vs ND 0	0.362156	0.82248	-1.21583	ND 6 down vs ND 0	0.714468	1.07756	1.07756	ND 10 up vs ND 0	0.00810732	2.53372	2.53372	ND 6 up vs ND 3	0.228471	1.31014	1.31014	ND 10 up vs ND 6	0.00322614	3.31953	3.31953	ND 10 up vs ND 3
6370	MIMAT0000689_st	hsa-miR-99b-5p	miRNA	Homo sapiens	0.0036044	0.00200701	0.309402	-3.23205	ND 3 down vs ND 0	0.0675579	0.665357	-1.50295	ND 6 down vs ND 0	0.204564	1.28127	1.28127	ND 10 up vs ND 0	0.00946516	2.15046	2.15046	ND 6 up vs ND 3	0.0160888	1.92568	1.92568	ND 10 up vs ND 6	0.000969333	4.14111	4.14111	ND 10 up vs ND 3
6435	MIMAT0000757_st	hsa-miR-151a-3p	miRNA	Homo sapiens	0.00870132	0.00262221	0.486762	-2.05439	ND 3 down vs ND 0	0.00447204	0.536406	-1.86426	ND 6 down vs ND 0	0.00660515	0.571791	-1.74889	ND 10 down vs ND 0	0.419006	1.10199	1.10199	ND 6 up vs ND 3	0.585682	1.06597	1.06597	ND 10 up vs ND 6	0.209972	1.17468	1.17468	ND 10 up vs ND 3
6450	MIMAT0000772_st	hsa-miR-345-5p	miRNA	Homo sapiens	0.00844697	0.00206787	0.23705	-4.21852	ND 3 down vs ND 0	0.00786165	0.368408	-2.71438	ND 6 down vs ND 0	0.0437159	0.55488	-1.80219	ND 10 down vs ND 0	0.0949828	1.55414	1.55414	ND 6 up vs ND 3	0.11313	1.50615	1.50615	ND 10 up vs ND 6	0.0136891	2.34078	2.34078	ND 10 up vs ND 3
8405	MIMAT0002805_st	hsa-miR-489-3p	miRNA	Homo sapiens	0.0208791	0.00565837	0.324043	-3.08601	ND 3 down vs ND 0	0.0145642	0.423506	-2.36124	ND 6 down vs ND 0	0.086637	0.62442	-1.60149	ND 10 down vs ND 0	0.268185	1.30694	1.30694	ND 6 up vs ND 3	0.135832	1.47441	1.47441	ND 10 up vs ND 6	0.0345636	1.92696	1.92696	ND 10 up vs ND 3
8471	MIMAT0002872_st	hsa-miR-501-5p	miRNA	Homo sapiens	0.00135569	0.00154441	0.243271	-4.11065	ND 3 down vs ND 0	0.036629	0.566471	-1.76532	ND 6 down vs ND 0	0.0174319	2.05244	2.05244	ND 10 up vs ND 0	0.0100815	2.32856	2.32856	ND 6 up vs ND 3	0.00219698	3.62321	3.62321	ND 10 up vs ND 6	0.000316725	8.43686	8.43686	ND 10 up vs ND 3
8490	MIMAT0002891_st	hsa-miR-18a-3p	miRNA	Homo sapiens	0.00172439	0.000352409	0.336935	-2.96793	ND 3 down vs ND 0	0.00425999	0.568735	-1.75829	ND 6 down vs ND 0	0.00444213	0.572411	-1.747	ND 10 down vs ND 0	0.00559239	1.68797	1.68797	ND 6 up vs ND 3	0.949954	1.00646	1.00646	ND 10 up vs ND 6	0.00535123	1.69888	1.69888	ND 10 up vs ND 3
8891	MIMAT0003297_st	hsa-miR-628-3p	miRNA	Homo sapiens	0.0175333	0.00564048	0.160915	-6.21447	ND 3 down vs ND 0	0.018792	0.275605	-3.62838	ND 6 down vs ND 0	0.322914	0.683735	-1.46255	ND 10 down vs ND 0	0.186034	1.71274	1.71274	ND 6 up vs ND 3	0.0545152	2.48085	2.48085	ND 10 up vs ND 6	0.0127755	4.24906	4.24906	ND 10 up vs ND 3
8900	MIMAT0003306_st	hsa-miR-636	miRNA	Homo sapiens	0.0230607	0.0051656	2.31962	2.31962	ND 3 up vs ND 0	0.0408982	1.5705	1.5705	ND 6 up vs ND 0	0.0262885	1.68505	1.68505	ND 10 up vs ND 0	0.0618921	0.677052	-1.47699	ND 6 down vs ND 3	0.666668	1.07294	1.07294	ND 10 up vs ND 6	0.102819	0.726436	-1.37658	ND 10 down vs ND 3
8916	MIMAT0003322_st	hsa-miR-652-3p	miRNA	Homo sapiens	0.00527257	0.00403303	0.373709	-2.67588	ND 3 down vs ND 0	0.0103951	0.470163	-2.12692	ND 6 down vs ND 0	0.320825	1.20644	1.20644	ND 10 up vs ND 0	0.238242	1.2581	1.2581	ND 6 up vs ND 3	0.00472665	2.56599	2.56599	ND 10 up vs ND 6	0.00211161	3.22828	3.22828	ND 10 up vs ND 3
10006	MIMAT0004484_st	hsa-let-7d-3p	miRNA	Homo sapiens	0.0163128	0.00528195	2.822	2.822	ND 3 up vs ND 0	0.00892974	2.44732	2.44732	ND 6 up vs ND 0	0.00928076	2.42338	2.42338	ND 10 up vs ND 0	0.491178	0.86723	-1.1531	ND 6 down vs ND 3	0.96084	0.990218	-1.00988	ND 10 down vs ND 6	0.46375	0.858746	-1.16449	ND 10 down vs ND 3
10200	MIMAT0004678_st	hsa-miR-99b-3p	miRNA	Homo sapiens	0.00542091	0.00310486	0.376635	-2.65509	ND 3 down vs ND 0	0.132112	0.748926	-1.33525	ND 6 down vs ND 0	0.214675	1.25314	1.25314	ND 10 up vs ND 0	0.0109243	1.98847	1.98847	ND 6 up vs ND 3	0.0282812	1.67325	1.67325	ND 10 up vs ND 6	0.00142353	3.3272	3.3272	ND 10 up vs ND 3
10216	MIMAT0004694_st	hsa-miR-342-5p	miRNA	Homo sapiens	0.0204455	0.0046687	0.172249	-5.80554	ND 3 down vs ND 0	0.0340497	0.376974	-2.6527	ND 6 down vs ND 0	0.0962304	0.512803	-1.95007	ND 10 down vs ND 0	0.0639623	2.18854	2.18854	ND 6 up vs ND 3	0.374755	1.36031	1.36031	ND 10 up vs ND 6	0.0240504	2.9771	2.9771	ND 10 up vs ND 3
10492	MIMAT0004984_st	hsa-miR-941	miRNA	Homo sapiens	0.022018	0.00489209	0.266266	-3.75564	ND 3 down vs ND 0	0.0504368	0.521831	-1.91633	ND 6 down vs ND 0	0.0279209	0.452488	-2.21001	ND 10 down vs ND 0	0.0457706	1.95981	1.95981	ND 6 up vs ND 3	0.576745	0.867115	-1.15325	ND 10 down vs ND 6	0.0870031	1.69938	1.69938	ND 10 up vs ND 3
24141	MIMAT0019809_st	hsa-miR-4708-5p	miRNA	Homo sapiens	0.0156633	0.00499653	2.30081	2.30081	ND 3 up vs ND 0	0.00755802	2.10071	2.10071	ND 6 up vs ND 0	0.011039	1.94625	1.94625	ND 10 up vs ND 0	0.57402	0.913031	-1.09525	ND 6 down vs ND 3	0.634904	0.926474	-1.07936	ND 10 down vs ND 6	0.323735	0.8459	-1.18217	ND 10 down vs ND 3
30896	MIMAT0026639_st	hsa-miR-1301-5p	miRNA	Homo sapiens	0.0173981	0.00418809	3.43288	3.43288	ND 3 up vs ND 0	0.159237	1.43684	1.43684	ND 6 up vs ND 0	0.107885	1.54233	1.54233	ND 10 up vs ND 0	0.0142599	0.418552	-2.38919	ND 6 down vs ND 3	0.752631	1.07342	1.07342	ND 10 up vs ND 6	0.0189008	0.449283	-2.22577	ND 10 down vs ND 3
31177	MIMAT0026921_st	hsa-miR-2276-5p	miRNA	Homo sapiens	0.0225753	0.00575833	0.435013	-2.29878	ND 3 down vs ND 0	0.0205308	0.562831	-1.77673	ND 6 down vs ND 0	0.0162472	0.539444	-1.85376	ND 10 down vs ND 0	0.171078	1.29383	1.29383	ND 6 up vs ND 3	0.797326	0.958446	-1.04336	ND 10 down vs ND 6	0.236502	1.24006	1.24006	ND 10 up vs ND 3
34662	MIMAT0030412_st	hsa-miR-7843-3p	miRNA	Homo sapiens	0.0116712	0.00297363	6.83918	6.83918	ND 3 up vs ND 0	0.00891715	4.13014	4.13014	ND 6 up vs ND 0	0.00961743	4.00638	4.00638	ND 10 up vs ND 0	0.165899	0.603894	-1.65592	ND 6 down vs ND 3	0.923619	0.970036	-1.03089	ND 10 down vs ND 6	0.147248	0.585799	-1.70707	ND 10 down vs ND 3
5930	MIMAT0000242_st	hsa-miR-129-5p	miRNA	Homo sapiens	0.00686389	0.00467641	2.6191	2.6191	ND 3 up vs ND 0	0.00168796	3.55042	3.55042	ND 6 up vs ND 0	0.010091	2.17155	2.17155	ND 10 up vs ND 0	0.14596	1.35559	1.35559	ND 6 up vs ND 3	0.0436192	0.611632	-1.63497	ND 10 down vs ND 6	0.329341	0.829119	-1.2061	ND 10 down vs ND 3
5944	MIMAT0000256_st	hsa-miR-181a-5p	miRNA	Homo sapiens	0.00171371	0.0024675	0.256233	-3.9027	ND 3 down vs ND 0	0.00632025	0.348889	-2.86624	ND 6 down vs ND 0	0.0342325	1.88544	1.88544	ND 10 up vs ND 0	0.199022	1.36161	1.36161	ND 6 up vs ND 3	0.00109762	5.40412	5.40412	ND 10 up vs ND 6	0.000575133	7.35829	7.35829	ND 10 up vs ND 3
6129	MIMAT0000443_st	hsa-miR-125a-5p	miRNA	Homo sapiens	0.00517694	0.00134491	0.210037	-4.76106	ND 3 down vs ND 0	0.0031776	0.28911	-3.45889	ND 6 down vs ND 0	0.0143906	0.444565	-2.24939	ND 10 down vs ND 0	0.17816	1.37647	1.37647	ND 6 up vs ND 3	0.0929806	1.5377	1.5377	ND 10 up vs ND 6	0.0186478	2.1166	2.1166	ND 10 up vs ND 3
6141	MIMAT0000455_st	hsa-miR-185-5p	miRNA	Homo sapiens	0.00185768	0.000686801	0.476373	-2.09919	ND 3 down vs ND 0	0.000793245	0.489518	-2.04283	ND 6 down vs ND 0	0.00115646	0.5234	-1.91059	ND 10 down vs ND 0	0.745031	1.02759	1.02759	ND 6 up vs ND 3	0.439829	1.06921	1.06921	ND 10 up vs ND 6	0.294496	1.09872	1.09872	ND 10 up vs ND 3
6372	MIMAT0000691_st	hsa-miR-130b-3p	miRNA	Homo sapiens	0.000953988	0.000392842	0.478887	-2.08817	ND 3 down vs ND 0	0.000318163	0.459685	-2.1754	ND 6 down vs ND 0	0.00360631	0.662968	-1.50837	ND 10 down vs ND 0	0.575115	0.959903	-1.04177	ND 6 down vs ND 3	0.00549225	1.44222	1.44222	ND 10 up vs ND 6	0.00837323	1.38439	1.38439	ND 10 up vs ND 3
6439	MIMAT0000761_st	hsa-miR-324-5p	miRNA	Homo sapiens	0.000192732	8.61551e-05	0.213251	-4.68932	ND 3 down vs ND 0	0.000103225	0.228523	-4.37592	ND 6 down vs ND 0	0.0122514	0.66002	-1.51511	ND 10 down vs ND 0	0.509946	1.07162	1.07162	ND 6 up vs ND 3	0.000377453	2.8882	2.8882	ND 10 up vs ND 6	0.000295007	3.09504	3.09504	ND 10 up vs ND 3
6440	MIMAT0000762_st	hsa-miR-324-3p	miRNA	Homo sapiens	0.0031177	0.00175083	0.241886	-4.13419	ND 3 down vs ND 0	0.001054	0.197491	-5.06351	ND 6 down vs ND 0	0.0386765	0.560328	-1.78467	ND 10 down vs ND 0	0.348239	0.816467	-1.22479	ND 6 down vs ND 3	0.00547014	2.83723	2.83723	ND 10 up vs ND 6	0.011706	2.3165	2.3165	ND 10 up vs ND 3
8932	MIMAT0003339_st	hsa-miR-421	miRNA	Homo sapiens	0.00498806	0.00141939	0.259501	-3.85355	ND 3 down vs ND 0	0.00312461	0.335188	-2.9834	ND 6 down vs ND 0	0.0308803	0.570602	-1.75254	ND 10 down vs ND 0	0.210423	1.29167	1.29167	ND 6 up vs ND 3	0.0363042	1.70233	1.70233	ND 10 up vs ND 6	0.0101233	2.19885	2.19885	ND 10 up vs ND 3
13330	MIMAT0007884_st	hsa-miR-1910-5p	miRNA	Homo sapiens	0.00857724	0.00317959	2.85509	2.85509	ND 3 up vs ND 0	0.00302504	2.89598	2.89598	ND 6 up vs ND 0	0.00979785	2.15332	2.15332	ND 10 up vs ND 0	0.935693	1.01432	1.01432	ND 6 up vs ND 3	0.148097	0.743555	-1.34489	ND 10 down vs ND 6	0.163725	0.754206	-1.3259	ND 10 down vs ND 3
16272	MIMAT0011777_st	hsa-miR-2277-3p	miRNA	Homo sapiens	0.0110647	0.00394865	2.57204	2.57204	ND 3 up vs ND 0	0.00431571	2.51432	2.51432	ND 6 up vs ND 0	0.00914761	2.11099	2.11099	ND 10 up vs ND 0	0.892835	0.977557	-1.02296	ND 6 down vs ND 3	0.331009	0.839587	-1.19106	ND 10 down vs ND 6	0.279811	0.820745	-1.21841	ND 10 down vs ND 3
19449	MIMAT0015072_st	hsa-miR-320e	miRNA	Homo sapiens	0.00499869	0.00180247	0.471553	-2.12065	ND 3 down vs ND 0	0.00184122	0.473552	-2.1117	ND 6 down vs ND 0	0.0134373	0.650136	-1.53814	ND 10 down vs ND 0	0.968893	1.00424	1.00424	ND 6 up vs ND 3	0.035912	1.37289	1.37289	ND 10 up vs ND 6	0.0345029	1.37871	1.37871	ND 10 up vs ND 3
23334	MIMAT0018997_st	hsa-miR-4470	miRNA	Homo sapiens	0.0130013	0.00529833	69.9975	69.9975	ND 3 up vs ND 0	0.00451265	84.8437	84.8437	ND 6 up vs ND 0	0.0103416	33.6703	33.6703	ND 10 up vs ND 0	0.815333	1.2121	1.2121	ND 6 up vs ND 3	0.296939	0.396851	-2.51984	ND 10 down vs ND 6	0.3964	0.481022	-2.07891	ND 10 down vs ND 3
23355	MIMAT0019018_st	hsa-miR-4484	miRNA	Homo sapiens	0.0085809	0.00260655	2.42553	2.42553	ND 3 up vs ND 0	0.00389057	2.21454	2.21454	ND 6 up vs ND 0	0.0204013	1.63845	1.63845	ND 10 up vs ND 0	0.530186	0.913014	-1.09527	ND 6 down vs ND 3	0.0854907	0.73986	-1.35161	ND 10 down vs ND 6	0.0415999	0.675503	-1.48038	ND 10 down vs ND 3
24222	MIMAT0019890_st	hsa-miR-4753-5p	miRNA	Homo sapiens	0.0112411	0.00360441	5.07774	5.07774	ND 3 up vs ND 0	0.00476057	4.50751	4.50751	ND 6 up vs ND 0	0.0113629	3.24601	3.24601	ND 10 up vs ND 0	0.67677	0.887699	-1.12651	ND 6 down vs ND 3	0.283696	0.720133	-1.38863	ND 10 down vs ND 6	0.167071	0.639262	-1.5643	ND 10 down vs ND 3
24251	MIMAT0019919_st	hsa-miR-4767	miRNA	Homo sapiens	0.00194423	0.000669627	2.52046	2.52046	ND 3 up vs ND 0	0.000724199	2.47405	2.47405	ND 6 up vs ND 0	0.00393668	1.78281	1.78281	ND 10 up vs ND 0	0.856978	0.981584	-1.01876	ND 6 down vs ND 3	0.0275972	0.720607	-1.38772	ND 10 down vs ND 6	0.0231777	0.707337	-1.41375	ND 10 down vs ND 3
27983	MIMAT0023708_st	hsa-miR-6083	miRNA	Homo sapiens	0.00342666	0.000911186	10.3425	10.3425	ND 3 up vs ND 0	0.00261914	5.85656	5.85656	ND 6 up vs ND 0	0.0252246	2.51701	2.51701	ND 10 up vs ND 0	0.0982654	0.566262	-1.76597	ND 6 down vs ND 3	0.0332534	0.429776	-2.32679	ND 10 down vs ND 6	0.00594024	0.243366	-4.10904	ND 10 down vs ND 3
31705	MIMAT0027453_st	hsa-miR-6776-3p	miRNA	Homo sapiens	0.0134392	0.00473047	6.78571	6.78571	ND 3 up vs ND 0	0.00573698	6.14266	6.14266	ND 6 up vs ND 0	0.00914061	4.91196	4.91196	ND 10 up vs ND 0	0.782296	0.905235	-1.10469	ND 6 down vs ND 3	0.543201	0.799648	-1.25055	ND 10 down vs ND 6	0.391779	0.723869	-1.38147	ND 10 down vs ND 3
5968	MIMAT0000281_st	hsa-miR-224-5p	miRNA	Homo sapiens	0.00105984	0.00323465	3.89539	3.89539	ND 3 up vs ND 0	0.312907	1.28247	1.28247	ND 6 up vs ND 0	0.000340758	11.6225	11.6225	ND 10 up vs ND 0	0.00673699	0.329227	-3.03742	ND 6 down vs ND 3	0.000516487	9.06259	9.06259	ND 10 up vs ND 6	0.00713646	2.98365	2.98365	ND 10 up vs ND 3
6109	MIMAT0000423_st	hsa-miR-125b-5p	miRNA	Homo sapiens	0.00162865	0.00186205	0.487996	-2.0492	ND 3 down vs ND 0	0.00419336	0.561831	-1.77989	ND 6 down vs ND 0	0.000352376	0.330666	-3.0242	ND 10 down vs ND 0	0.224427	1.1513	1.1513	ND 6 up vs ND 3	0.00568624	0.588551	-1.69909	ND 10 down vs ND 6	0.0165958	0.677601	-1.4758	ND 10 down vs ND 3
8415	MIMAT0002815_st	hsa-miR-432-3p	miRNA	Homo sapiens	0.012218	0.00448102	8.97036	8.97036	ND 3 up vs ND 0	0.00742934	6.72515	6.72515	ND 6 up vs ND 0	0.00527145	8.14821	8.14821	ND 10 up vs ND 0	0.49092	0.749708	-1.33385	ND 6 down vs ND 3	0.640285	1.2116	1.2116	ND 10 up vs ND 6	0.8129	0.908348	-1.1009	ND 10 down vs ND 3
10082	MIMAT0004560_st	hsa-miR-183-3p	miRNA	Homo sapiens	0.012544	0.00581746	0.460272	-2.17263	ND 3 down vs ND 0	0.0360878	0.638456	-1.56628	ND 6 down vs ND 0	0.00387395	0.419826	-2.38194	ND 10 down vs ND 0	0.0863372	1.38713	1.38713	ND 6 up vs ND 3	0.044126	0.657564	-1.52076	ND 10 down vs ND 6	0.55921	0.912126	-1.09634	ND 10 down vs ND 3
10194	MIMAT0004672_st	hsa-miR-106b-3p	miRNA	Homo sapiens	0.00379784	0.00197869	0.46965	-2.12925	ND 3 down vs ND 0	0.00530595	0.560738	-1.78336	ND 6 down vs ND 0	0.00104031	0.408481	-2.4481	ND 10 down vs ND 0	0.166822	1.19395	1.19395	ND 6 up vs ND 3	0.0393371	0.72847	-1.37274	ND 10 down vs ND 6	0.254827	0.869757	-1.14975	ND 10 down vs ND 3
10330	MIMAT0004811_st	hsa-miR-33b-3p	miRNA	Homo sapiens	0.00978707	0.00254001	7.69242	7.69242	ND 3 up vs ND 0	0.00898653	4.21803	4.21803	ND 6 up vs ND 0	0.00650911	4.84037	4.84037	ND 10 up vs ND 0	0.118542	0.548336	-1.8237	ND 6 down vs ND 3	0.673411	1.14754	1.14754	ND 10 up vs ND 6	0.20124	0.629239	-1.58922	ND 10 down vs ND 3
11086	MIMAT0005588_st	hsa-miR-1233-3p	miRNA	Homo sapiens	0.00317328	0.00130711	6.02055	6.02055	ND 3 up vs ND 0	0.00878175	2.91191	2.91191	ND 6 up vs ND 0	0.00103285	6.74948	6.74948	ND 10 up vs ND 0	0.0314395	0.483662	-2.06756	ND 6 down vs ND 3	0.0197942	2.31789	2.31789	ND 10 up vs ND 6	0.636252	1.12107	1.12107	ND 10 up vs ND 3
11281	MIMAT0005788_st	hsa-miR-513b-5p	miRNA	Homo sapiens	0.0150381	0.00557203	12.4981	12.4981	ND 3 up vs ND 0	0.0121693	7.55239	7.55239	ND 6 up vs ND 0	0.00566839	12.3489	12.3489	ND 10 up vs ND 0	0.339569	0.604285	-1.65485	ND 6 down vs ND 3	0.349886	1.6351	1.6351	ND 10 up vs ND 6	0.980636	0.988066	-1.01208	ND 10 down vs ND 3
21201	MIMAT0016846_st	hsa-miR-4297	miRNA	Homo sapiens	0.00180582	0.000439885	9.5892	9.5892	ND 3 up vs ND 0	0.00781244	2.85357	2.85357	ND 6 up vs ND 0	0.00142258	5.29098	5.29098	ND 10 up vs ND 0	0.00464856	0.297581	-3.36043	ND 6 down vs ND 3	0.0437091	1.85416	1.85416	ND 10 up vs ND 6	0.0487184	0.551764	-1.81237	ND 10 down vs ND 3
22347	MIMAT0018000_st	hsa-miR-23c	miRNA	Homo sapiens	0.00627208	0.00553264	3.45057	3.45057	ND 3 up vs ND 0	0.112044	1.58762	1.58762	ND 6 up vs ND 0	0.00190414	5.22649	5.22649	ND 10 up vs ND 0	0.0269898	0.460103	-2.17342	ND 6 down vs ND 3	0.006357	3.29203	3.29203	ND 10 up vs ND 6	0.142112	1.51467	1.51467	ND 10 up vs ND 3
23328	MIMAT0018990_st	hsa-miR-548aj-3p	miRNA	Homo sapiens	0.0126923	0.00527452	0.204314	-4.89443	ND 3 down vs ND 0	0.00689107	0.229021	-4.36642	ND 6 down vs ND 0	0.0051346	0.201905	-4.95284	ND 10 down vs ND 0	0.712006	1.12093	1.12093	ND 6 up vs ND 3	0.68423	0.881599	-1.1343	ND 10 down vs ND 6	0.969115	0.988208	-1.01193	ND 10 down vs ND 3
24124	MIMAT0019791_st	hsa-miR-4697-5p	miRNA	Homo sapiens	0.00875519	0.00522315	12.4107	12.4107	ND 3 up vs ND 0	0.00894555	8.71385	8.71385	ND 6 up vs ND 0	0.00232442	23.0649	23.0649	ND 10 up vs ND 0	0.480786	0.702126	-1.42424	ND 6 down vs ND 3	0.0993727	2.64692	2.64692	ND 10 up vs ND 6	0.245174	1.85847	1.85847	ND 10 up vs ND 3
27119	MIMAT0022839_st	hsa-miR-3190-3p	miRNA	Homo sapiens	0.0112839	0.00370652	6.67429	6.67429	ND 3 up vs ND 0	0.007555	4.75036	4.75036	ND 6 up vs ND 0	0.00535639	5.56052	5.56052	ND 10 up vs ND 0	0.337575	0.711741	-1.40501	ND 6 down vs ND 3	0.640715	1.17055	1.17055	ND 10 up vs ND 6	0.590316	0.833125	-1.2003	ND 10 down vs ND 3
31613	MIMAT0027361_st	hsa-miR-6730-5p	miRNA	Homo sapiens	0.0154282	0.00558738	7.62566	7.62566	ND 3 up vs ND 0	0.00886724	5.95181	5.95181	ND 6 up vs ND 0	0.00700205	6.73472	6.73472	ND 10 up vs ND 0	0.544075	0.780498	-1.28123	ND 6 down vs ND 3	0.757825	1.13154	1.13154	ND 10 up vs ND 6	0.756583	0.883165	-1.13229	ND 10 down vs ND 3
31671	MIMAT0027419_st	hsa-miR-6759-3p	miRNA	Homo sapiens	0.00145121	0.00217591	2.22894	2.22894	ND 3 up vs ND 0	0.0137264	1.6155	1.6155	ND 6 up vs ND 0	0.000331824	3.70124	3.70124	ND 10 up vs ND 0	0.047991	0.724786	-1.37972	ND 6 down vs ND 3	0.00191699	2.29107	2.29107	ND 10 up vs ND 6	0.011353	1.66054	1.66054	ND 10 up vs ND 3
31711	MIMAT0027459_st	hsa-miR-6779-3p	miRNA	Homo sapiens	0.00819192	0.00269534	9.77907	9.77907	ND 3 up vs ND 0	0.00739771	5.62652	5.62652	ND 6 up vs ND 0	0.00343882	8.45755	8.45755	ND 10 up vs ND 0	0.183653	0.575364	-1.73803	ND 6 down vs ND 3	0.30203	1.50316	1.50316	ND 10 up vs ND 6	0.69492	0.864862	-1.15625	ND 10 down vs ND 3
31720	MIMAT0027468_st	hsa-miR-6784-5p	miRNA	Homo sapiens	0.00782726	0.0055307	2.82545	2.82545	ND 3 up vs ND 0	0.0104868	2.37867	2.37867	ND 6 up vs ND 0	0.00191238	3.99538	3.99538	ND 10 up vs ND 0	0.418026	0.841871	-1.18783	ND 6 down vs ND 3	0.0531059	1.67967	1.67967	ND 10 up vs ND 6	0.143584	1.41407	1.41407	ND 10 up vs ND 3
31759	MIMAT0027507_st	hsa-miR-6803-3p	miRNA	Homo sapiens	0.00775639	0.00500941	5.74694	5.74694	ND 3 up vs ND 0	0.0192067	3.27322	3.27322	ND 6 up vs ND 0	0.00196984	9.49847	9.49847	ND 10 up vs ND 0	0.146084	0.56956	-1.75574	ND 6 down vs ND 3	0.0270652	2.90187	2.90187	ND 10 up vs ND 6	0.183208	1.65279	1.65279	ND 10 up vs ND 3
31761	MIMAT0027509_st	hsa-miR-6804-3p	miRNA	Homo sapiens	0.00825835	0.00306492	2.91948	2.91948	ND 3 up vs ND 0	0.0109568	2.11891	2.11891	ND 6 up vs ND 0	0.00287619	2.97408	2.97408	ND 10 up vs ND 0	0.128178	0.725785	-1.37782	ND 6 down vs ND 3	0.11292	1.40359	1.40359	ND 10 up vs ND 6	0.91723	1.0187	1.0187	ND 10 up vs ND 3
31782	MIMAT0027530_st	hsa-miR-6815-5p	miRNA	Homo sapiens	0.0134942	0.0043602	2.24014	2.24014	ND 3 up vs ND 0	0.00908958	1.92827	1.92827	ND 6 up vs ND 0	0.00654514	2.05576	2.05576	ND 10 up vs ND 0	0.340763	0.860784	-1.16173	ND 6 down vs ND 3	0.668506	1.06611	1.06611	ND 10 up vs ND 6	0.569424	0.917693	-1.08969	ND 10 down vs ND 3
32368	MIMAT0028116_st	hsa-miR-7109-3p	miRNA	Homo sapiens	0.00972789	0.00399936	3.30363	3.30363	ND 3 up vs ND 0	0.00777627	2.70029	2.70029	ND 6 up vs ND 0	0.00334972	3.50462	3.50462	ND 10 up vs ND 0	0.372036	0.81737	-1.22344	ND 6 down vs ND 3	0.263923	1.29787	1.29787	ND 10 up vs ND 6	0.78329	1.06084	1.06084	ND 10 up vs ND 3
34268	MIMAT0030018_st	hsa-miR-7703	miRNA	Homo sapiens	0.0138256	0.00476742	4.74205	4.74205	ND 3 up vs ND 0	0.00718341	4.00871	4.00871	ND 6 up vs ND 0	0.00737873	3.96695	3.96695	ND 10 up vs ND 0	0.573511	0.845354	-1.18294	ND 6 down vs ND 3	0.971392	0.989583	-1.01053	ND 10 down vs ND 6	0.550942	0.836548	-1.19539	ND 10 down vs ND 3
5766	MIMAT0000078_st	hsa-miR-23a-3p	miRNA	Homo sapiens	0.00203239	0.000929515	0.351624	-2.84394	ND 3 down vs ND 0	0.00122635	0.378285	-2.64351	ND 6 down vs ND 0	0.000722545	0.327602	-3.05248	ND 10 down vs ND 0	0.572624	1.07582	1.07582	ND 6 up vs ND 3	0.293643	0.866021	-1.15471	ND 10 down vs ND 6	0.584374	0.931683	-1.07333	ND 10 down vs ND 3
5769	MIMAT0000081_st	hsa-miR-25-3p	miRNA	Homo sapiens	0.0051068	0.00456119	0.479613	-2.08501	ND 3 down vs ND 0	0.00211565	0.404773	-2.47052	ND 6 down vs ND 0	0.00170234	0.38359	-2.60695	ND 10 down vs ND 0	0.255626	0.843958	-1.18489	ND 6 down vs ND 3	0.696075	0.947667	-1.05522	ND 10 down vs ND 6	0.155826	0.799791	-1.25033	ND 10 down vs ND 3
5773	MIMAT0000085_st	hsa-miR-28-5p	miRNA	Homo sapiens	0.00176138	0.00130075	0.426	-2.34742	ND 3 down vs ND 0	0.000665643	0.361955	-2.76277	ND 6 down vs ND 0	0.000676405	0.363484	-2.75116	ND 10 down vs ND 0	0.199697	0.84966	-1.17694	ND 6 down vs ND 3	0.970241	1.00422	1.00422	ND 10 up vs ND 6	0.209283	0.853249	-1.17199	ND 10 down vs ND 3
5777	MIMAT0000089_st	hsa-miR-31-5p	miRNA	Homo sapiens	0.000738449	0.000387706	0.470737	-2.12433	ND 3 down vs ND 0	0.000287271	0.443237	-2.25613	ND 6 down vs ND 0	0.000335803	0.457599	-2.18532	ND 10 down vs ND 0	0.428997	0.941581	-1.06204	ND 6 down vs ND 3	0.66566	1.0324	1.0324	ND 10 up vs ND 6	0.700525	0.97209	-1.02871	ND 10 down vs ND 3
5786	MIMAT0000098_st	hsa-miR-100-5p	miRNA	Homo sapiens	0.000115096	4.06495e-05	0.283664	-3.52529	ND 3 down vs ND 0	4.45683e-05	0.291986	-3.42483	ND 6 down vs ND 0	0.000104539	0.370714	-2.6975	ND 10 down vs ND 0	0.677452	1.02934	1.02934	ND 6 up vs ND 3	0.0208784	1.26963	1.26963	ND 10 up vs ND 6	0.0143126	1.30688	1.30688	ND 10 up vs ND 3
5915	MIMAT0000227_st	hsa-miR-197-3p	miRNA	Homo sapiens	0.00753472	0.00551341	0.398431	-2.50985	ND 3 down vs ND 0	0.00213486	0.304	-3.28947	ND 6 down vs ND 0	0.00452301	0.378346	-2.64308	ND 10 down vs ND 0	0.184523	0.762994	-1.31063	ND 6 down vs ND 3	0.264925	1.24456	1.24456	ND 10 up vs ND 6	0.774706	0.94959	-1.05309	ND 10 down vs ND 3
5916	MIMAT0000228_st	hsa-miR-198	miRNA	Homo sapiens	0.00329899	0.00160111	12.4353	12.4353	ND 3 up vs ND 0	0.00111149	16.0303	16.0303	ND 6 up vs ND 0	0.00203492	10.6468	10.6468	ND 10 up vs ND 0	0.486062	1.2891	1.2891	ND 6 up vs ND 3	0.284295	0.664167	-1.50565	ND 10 down vs ND 6	0.663647	0.856175	-1.16799	ND 10 down vs ND 3
5920	MIMAT0000232_st	hsa-miR-199a-3p	miRNA	Homo sapiens	0.000383967	0.000385923	0.266159	-3.75716	ND 3 down vs ND 0	0.000159052	0.190119	-5.25986	ND 6 down vs ND 0	0.000125355	0.17142	-5.83362	ND 10 down vs ND 0	0.0488068	0.714308	-1.39996	ND 6 down vs ND 3	0.437457	0.901646	-1.10908	ND 10 down vs ND 6	0.0215466	0.644053	-1.55267	ND 10 down vs ND 3
5950	MIMAT0000262_st	hsa-miR-187-3p	miRNA	Homo sapiens	0.000169068	0.00182557	0.464572	-2.15252	ND 3 down vs ND 0	0.000352408	0.308418	-3.24235	ND 6 down vs ND 0	3.6847e-05	0.12408	-8.05931	ND 10 down vs ND 0	0.0171444	0.663875	-1.50631	ND 6 down vs ND 3	0.000949067	0.402311	-2.48564	ND 10 down vs ND 6	0.000224461	0.267085	-3.74413	ND 10 down vs ND 3
5951	MIMAT0000263_st	hsa-miR-199b-5p	miRNA	Homo sapiens	0.000220072	0.000121922	0.235301	-4.24988	ND 3 down vs ND 0	9.41413e-05	0.213325	-4.68769	ND 6 down vs ND 0	8.74086e-05	0.207163	-4.82712	ND 10 down vs ND 0	0.373164	0.906604	-1.10302	ND 6 down vs ND 3	0.779519	0.971116	-1.02974	ND 10 down vs ND 6	0.263092	0.880417	-1.13583	ND 10 down vs ND 3
5954	MIMAT0000266_st	hsa-miR-205-5p	miRNA	Homo sapiens	0.00239782	0.00190011	0.383531	-2.60735	ND 3 down vs ND 0	0.00229869	0.402151	-2.48663	ND 6 down vs ND 0	0.000586305	0.271556	-3.68249	ND 10 down vs ND 0	0.737243	1.04855	1.04855	ND 6 up vs ND 3	0.0407634	0.675257	-1.48092	ND 10 down vs ND 6	0.0588197	0.708041	-1.41235	ND 10 down vs ND 3
6110	MIMAT0000424_st	hsa-miR-128-3p	miRNA	Homo sapiens	0.00745054	0.00545908	0.453839	-2.20343	ND 3 down vs ND 0	0.00189342	0.349058	-2.86486	ND 6 down vs ND 0	0.00652047	0.471504	-2.12087	ND 10 down vs ND 0	0.143665	0.769123	-1.30018	ND 6 down vs ND 3	0.106103	1.35079	1.35079	ND 10 up vs ND 6	0.804779	1.03892	1.03892	ND 10 up vs ND 3
6123	MIMAT0000437_st	hsa-miR-145-5p	miRNA	Homo sapiens	0.000190845	5.04928e-05	0.230707	-4.3345	ND 3 down vs ND 0	0.0001456	0.325749	-3.06985	ND 6 down vs ND 0	0.000135827	0.319306	-3.13179	ND 10 down vs ND 0	0.0121941	1.41196	1.41196	ND 6 up vs ND 3	0.813688	0.980221	-1.02018	ND 10 down vs ND 6	0.0149208	1.38403	1.38403	ND 10 up vs ND 3
6131	MIMAT0000445_st	hsa-miR-126-3p	miRNA	Homo sapiens	0.00291159	0.00547774	0.343084	-2.91474	ND 3 down vs ND 0	0.000642941	0.150615	-6.63944	ND 6 down vs ND 0	0.00295992	0.282001	-3.54609	ND 10 down vs ND 0	0.0136942	0.439003	-2.27789	ND 6 down vs ND 3	0.0329062	1.87233	1.87233	ND 10 up vs ND 6	0.373765	0.821957	-1.21661	ND 10 down vs ND 3
6137	MIMAT0000451_st	hsa-miR-150-5p	miRNA	Homo sapiens	0.000247102	0.0005919	0.140267	-7.12924	ND 3 down vs ND 0	0.000117144	0.051168	-19.5435	ND 6 down vs ND 0	7.10379e-05	0.0342468	-29.1998	ND 10 down vs ND 0	0.00715159	0.364789	-2.74131	ND 6 down vs ND 3	0.113888	0.669302	-1.49409	ND 10 down vs ND 6	0.00209761	0.244154	-4.09577	ND 10 down vs ND 3
6404	MIMAT0000726_st	hsa-miR-373-3p	miRNA	Homo sapiens	0.000321975	0.00148831	0.440038	-2.27253	ND 3 down vs ND 0	0.000230694	0.264491	-3.78085	ND 6 down vs ND 0	8.04061e-05	0.175811	-5.68794	ND 10 down vs ND 0	0.0085829	0.601063	-1.66372	ND 6 down vs ND 3	0.0181595	0.664715	-1.5044	ND 10 down vs ND 6	0.000974057	0.399536	-2.50291	ND 10 down vs ND 3
6429	MIMAT0000751_st	hsa-miR-330-3p	miRNA	Homo sapiens	0.00568736	0.0039976	0.217843	-4.59047	ND 3 down vs ND 0	0.00361795	0.208878	-4.78748	ND 6 down vs ND 0	0.00159549	0.142282	-7.02828	ND 10 down vs ND 0	0.877588	0.958848	-1.04292	ND 6 down vs ND 3	0.208104	0.681174	-1.46805	ND 10 down vs ND 6	0.171503	0.653142	-1.53106	ND 10 down vs ND 3
6451	MIMAT0000773_st	hsa-miR-346	miRNA	Homo sapiens	0.00215094	0.00100142	3.1284	3.1284	ND 3 up vs ND 0	0.000760568	3.40494	3.40494	ND 6 up vs ND 0	0.00127783	2.91534	2.91534	ND 10 up vs ND 0	0.557426	1.0884	1.0884	ND 6 up vs ND 3	0.306395	0.856207	-1.16794	ND 10 down vs ND 6	0.62271	0.931895	-1.07308	ND 10 down vs ND 3
7001	MIMAT0001340_st	hsa-miR-423-3p	miRNA	Homo sapiens	0.000818632	0.000698359	0.480502	-2.08116	ND 3 down vs ND 0	0.000227265	0.376026	-2.65939	ND 6 down vs ND 0	0.000472777	0.444565	-2.24939	ND 10 down vs ND 0	0.034109	0.782569	-1.27784	ND 6 down vs ND 3	0.0969265	1.18227	1.18227	ND 10 up vs ND 6	0.372772	0.92521	-1.08084	ND 10 down vs ND 3
8407	MIMAT0002807_st	hsa-miR-491-5p	miRNA	Homo sapiens	0.000139395	0.000110293	0.452408	-2.21039	ND 3 down vs ND 0	3.93959e-05	0.357376	-2.79818	ND 6 down vs ND 0	8.08256e-05	0.423941	-2.35882	ND 10 down vs ND 0	0.0107595	0.789941	-1.26592	ND 6 down vs ND 3	0.0309268	1.18626	1.18626	ND 10 up vs ND 6	0.281959	0.937078	-1.06715	ND 10 down vs ND 3
8412	MIMAT0002812_st	hsa-miR-492	miRNA	Homo sapiens	0.00109868	0.000600583	7.8742	7.8742	ND 3 up vs ND 0	0.000518027	8.53287	8.53287	ND 6 up vs ND 0	0.000404251	9.82842	9.82842	ND 10 up vs ND 0	0.721432	1.08365	1.08365	ND 6 up vs ND 3	0.537637	1.15183	1.15183	ND 10 up vs ND 6	0.350527	1.24818	1.24818	ND 10 up vs ND 3
8416	MIMAT0002816_st	hsa-miR-494-3p	miRNA	Homo sapiens	0.00371993	0.00188446	3.39368	3.39368	ND 3 up vs ND 0	0.0010499	4.15974	4.15974	ND 6 up vs ND 0	0.00420657	2.67575	2.67575	ND 10 up vs ND 0	0.291557	1.22573	1.22573	ND 6 up vs ND 3	0.0580967	0.643249	-1.55461	ND 10 down vs ND 6	0.229287	0.788449	-1.26831	ND 10 down vs ND 3
8419	MIMAT0002819_st	hsa-miR-193b-3p	miRNA	Homo sapiens	0.000902736	0.00117703	0.477606	-2.09378	ND 3 down vs ND 0	0.000709729	0.430358	-2.32365	ND 6 down vs ND 0	0.000212821	0.316957	-3.15501	ND 10 down vs ND 0	0.309459	0.901074	-1.10979	ND 6 down vs ND 3	0.0269049	0.736495	-1.35778	ND 10 down vs ND 6	0.0101989	0.663637	-1.50685	ND 10 down vs ND 3
8421	MIMAT0002821_st	hsa-miR-181d-5p	miRNA	Homo sapiens	0.00177326	0.00207712	0.296538	-3.37225	ND 3 down vs ND 0	0.000393971	0.153234	-6.52596	ND 6 down vs ND 0	0.00206081	0.295781	-3.38088	ND 10 down vs ND 0	0.0181956	0.516744	-1.9352	ND 6 down vs ND 3	0.0184288	1.93026	1.93026	ND 10 up vs ND 6	0.988806	0.997448	-1.00256	ND 10 down vs ND 3
8433	MIMAT0002833_st	hsa-miR-520a-5p	miRNA	Homo sapiens	0.00101462	0.00340177	0.132168	-7.56615	ND 3 down vs ND 0	0.000384566	0.027664	-36.1481	ND 6 down vs ND 0	0.000358372	0.0259085	-38.5974	ND 10 down vs ND 0	0.00860601	0.20931	-4.77761	ND 6 down vs ND 3	0.850145	0.936543	-1.06776	ND 10 down vs ND 6	0.00744718	0.196028	-5.10132	ND 10 down vs ND 3
8444	MIMAT0002844_st	hsa-miR-518b	miRNA	Homo sapiens	0.000192966	0.000286898	0.117667	-8.49859	ND 3 down vs ND 0	9.11707e-05	0.0570003	-17.5438	ND 6 down vs ND 0	5.53441e-05	0.0387681	-25.7944	ND 10 down vs ND 0	0.0157855	0.484422	-2.06432	ND 6 down vs ND 3	0.0989661	0.680139	-1.47029	ND 10 down vs ND 6	0.00350986	0.329474	-3.03514	ND 10 down vs ND 3
8452	MIMAT0002852_st	hsa-miR-517a-3p	miRNA	Homo sapiens	0.000208283	0.00395765	0.357018	-2.80098	ND 3 down vs ND 0	0.000366254	0.145625	-6.86693	ND 6 down vs ND 0	4.89602e-05	0.0402254	-24.8599	ND 10 down vs ND 0	0.00653101	0.407894	-2.45162	ND 6 down vs ND 3	0.00172928	0.276225	-3.62023	ND 10 down vs ND 6	0.000224705	0.112671	-8.87543	ND 10 down vs ND 3
8457	MIMAT0002857_st	hsa-miR-517b-3p	miRNA	Homo sapiens	0.000208283	0.00395765	0.357018	-2.80098	ND 3 down vs ND 0	0.000366254	0.145625	-6.86693	ND 6 down vs ND 0	4.89602e-05	0.0402254	-24.8599	ND 10 down vs ND 0	0.00653101	0.407894	-2.45162	ND 6 down vs ND 3	0.00172928	0.276225	-3.62023	ND 10 down vs ND 6	0.000224705	0.112671	-8.87543	ND 10 down vs ND 3
8473	MIMAT0002874_st	hsa-miR-503-5p	miRNA	Homo sapiens	0.00151178	0.00420283	0.393387	-2.54203	ND 3 down vs ND 0	0.00104617	0.258689	-3.86565	ND 6 down vs ND 0	0.000370301	0.170474	-5.866	ND 10 down vs ND 0	0.0577039	0.657593	-1.5207	ND 6 down vs ND 3	0.0585177	0.658992	-1.51747	ND 10 down vs ND 6	0.00624375	0.433349	-2.30761	ND 10 down vs ND 3
8475	MIMAT0002876_st	hsa-miR-505-3p	miRNA	Homo sapiens	3.4023e-05	3.63186e-05	0.173009	-5.78004	ND 3 down vs ND 0	7.86779e-06	0.0759824	-13.1609	ND 6 down vs ND 0	3.19959e-05	0.163435	-6.11864	ND 10 down vs ND 0	0.000708876	0.439181	-2.27696	ND 6 down vs ND 3	0.000933916	2.15096	2.15096	ND 10 up vs ND 6	0.550254	0.944661	-1.05858	ND 10 down vs ND 3
8476	MIMAT0002877_st	hsa-miR-513a-5p	miRNA	Homo sapiens	0.000255378	9.63596e-05	27.6982	27.6982	ND 3 up vs ND 0	0.000137176	20.8367	20.8367	ND 6 up vs ND 0	0.000118824	23.3242	23.3242	ND 10 up vs ND 0	0.249891	0.752275	-1.3293	ND 6 down vs ND 3	0.622406	1.11938	1.11938	ND 10 up vs ND 6	0.462358	0.842083	-1.18753	ND 10 down vs ND 3
8814	MIMAT0003217_st	hsa-miR-554	miRNA	Homo sapiens	0.00590253	0.00210894	5.02938	5.02938	ND 3 up vs ND 0	0.0026163	4.59419	4.59419	ND 6 up vs ND 0	0.00365957	4.02527	4.02527	ND 10 up vs ND 0	0.712133	0.91347	-1.09473	ND 6 down vs ND 3	0.593727	0.876165	-1.14134	ND 10 down vs ND 6	0.384717	0.800351	-1.24945	ND 10 down vs ND 3
8832	MIMAT0003237_st	hsa-miR-572	miRNA	Homo sapiens	0.000147587	0.000112816	6.57656	6.57656	ND 3 up vs ND 0	5.09018e-05	10.0108	10.0108	ND 6 up vs ND 0	6.2318e-05	8.92523	8.92523	ND 10 up vs ND 0	0.0282268	1.52219	1.52219	ND 6 up vs ND 3	0.410223	0.891561	-1.12163	ND 10 down vs ND 6	0.0708833	1.35713	1.35713	ND 10 up vs ND 3
8835	MIMAT0003240_st	hsa-miR-575	miRNA	Homo sapiens	0.000647395	0.00048604	7.74047	7.74047	ND 3 up vs ND 0	0.000206477	12.7869	12.7869	ND 6 up vs ND 0	0.0003067	10.0079	10.0079	ND 10 up vs ND 0	0.0635446	1.65195	1.65195	ND 6 up vs ND 3	0.281706	0.782667	-1.27768	ND 10 down vs ND 6	0.262425	1.29293	1.29293	ND 10 up vs ND 3
8864	MIMAT0003270_st	hsa-miR-602	miRNA	Homo sapiens	1.763e-05	1.07199e-05	5.13154	5.13154	ND 3 up vs ND 0	7.75728e-06	5.89287	5.89287	ND 6 up vs ND 0	6.49112e-06	6.39073	6.39073	ND 10 up vs ND 0	0.0821655	1.14836	1.14836	ND 6 up vs ND 3	0.247334	1.08449	1.08449	ND 10 up vs ND 6	0.0215424	1.24538	1.24538	ND 10 up vs ND 3
8867	MIMAT0003273_st	hsa-miR-605-5p	miRNA	Homo sapiens	0.00204318	0.000871177	14.1996	14.1996	ND 3 up vs ND 0	0.00108244	12.2685	12.2685	ND 6 up vs ND 0	0.000832219	14.6582	14.6582	ND 10 up vs ND 0	0.648657	0.864003	-1.1574	ND 6 down vs ND 3	0.581646	1.19478	1.19478	ND 10 up vs ND 6	0.920004	1.03229	1.03229	ND 10 up vs ND 3
8870	MIMAT0003276_st	hsa-miR-608	miRNA	Homo sapiens	0.00042659	0.000288017	4.22695	4.22695	ND 3 up vs ND 0	0.00018064	5.07212	5.07212	ND 6 up vs ND 0	0.000153655	5.43036	5.43036	ND 10 up vs ND 0	0.207614	1.19995	1.19995	ND 6 up vs ND 3	0.603996	1.07063	1.07063	ND 10 up vs ND 6	0.107991	1.2847	1.2847	ND 10 up vs ND 3
8901	MIMAT0003307_st	hsa-miR-637	miRNA	Homo sapiens	0.000334937	0.000200143	3.36051	3.36051	ND 3 up vs ND 0	0.000246395	3.15651	3.15651	ND 6 up vs ND 0	9.5337e-05	4.32071	4.32071	ND 10 up vs ND 0	0.537665	0.939296	-1.06463	ND 6 down vs ND 3	0.027906	1.36882	1.36882	ND 10 up vs ND 6	0.0539806	1.28573	1.28573	ND 10 up vs ND 3
8902	MIMAT0003308_st	hsa-miR-638	miRNA	Homo sapiens	0.00223369	0.00116672	3.2037	3.2037	ND 3 up vs ND 0	0.00106301	3.29707	3.29707	ND 6 up vs ND 0	0.000837223	3.55978	3.55978	ND 10 up vs ND 0	0.848286	1.02914	1.02914	ND 6 up vs ND 3	0.615002	1.07968	1.07968	ND 10 up vs ND 6	0.495726	1.11115	1.11115	ND 10 up vs ND 3
8904	MIMAT0003310_st	hsa-miR-640	miRNA	Homo sapiens	0.00219636	0.00304282	2.47742	2.47742	ND 3 up vs ND 0	0.000477526	4.37535	4.37535	ND 6 up vs ND 0	0.00269967	2.55216	2.55216	ND 10 up vs ND 0	0.0158794	1.7661	1.7661	ND 6 up vs ND 3	0.0189589	0.583303	-1.71438	ND 10 down vs ND 6	0.843919	1.03017	1.03017	ND 10 up vs ND 3
8914	MIMAT0003320_st	hsa-miR-650	miRNA	Homo sapiens	0.0045721	0.00198692	6.76119	6.76119	ND 3 up vs ND 0	0.00201719	6.70951	6.70951	ND 6 up vs ND 0	0.00212982	6.52852	6.52852	ND 10 up vs ND 0	0.978367	0.992356	-1.0077	ND 6 down vs ND 3	0.923058	0.973025	-1.02772	ND 10 down vs ND 6	0.901607	0.965587	-1.03564	ND 10 down vs ND 3
8920	MIMAT0003326_st	hsa-miR-663a	miRNA	Homo sapiens	0.000420121	0.000219708	2.60228	2.60228	ND 3 up vs ND 0	0.000200806	2.66068	2.66068	ND 6 up vs ND 0	0.000157851	2.83043	2.83043	ND 10 up vs ND 0	0.782457	1.02244	1.02244	ND 6 up vs ND 3	0.456811	1.0638	1.0638	ND 10 up vs ND 6	0.326114	1.08767	1.08767	ND 10 up vs ND 3
8929	MIMAT0003336_st	hsa-miR-658	miRNA	Homo sapiens	0.00142181	0.00189541	2.74408	2.74408	ND 3 up vs ND 0	0.00100401	3.29782	3.29782	ND 6 up vs ND 0	0.000345171	4.81972	4.81972	ND 10 up vs ND 0	0.255798	1.20179	1.20179	ND 6 up vs ND 3	0.0521627	1.46149	1.46149	ND 10 up vs ND 6	0.0153464	1.75641	1.75641	ND 10 up vs ND 3
8986	MIMAT0003393_st	hsa-miR-425-5p	miRNA	Homo sapiens	0.00638199	0.00242781	0.44732	-2.23553	ND 3 down vs ND 0	0.0026291	0.45499	-2.19785	ND 6 down vs ND 0	0.00394216	0.493766	-2.02525	ND 10 down vs ND 0	0.892504	1.01715	1.01715	ND 6 up vs ND 3	0.52674	1.08522	1.08522	ND 10 up vs ND 6	0.449975	1.10383	1.10383	ND 10 up vs ND 3
9464	MIMAT0003882_st	hsa-miR-767-5p	miRNA	Homo sapiens	0.00282956	0.00224284	0.144905	-6.90105	ND 3 down vs ND 0	0.000774315	0.0776708	-12.8748	ND 6 down vs ND 0	0.00176264	0.127515	-7.84224	ND 10 down vs ND 0	0.0880292	0.536011	-1.86564	ND 6 down vs ND 3	0.148716	1.64173	1.64173	ND 10 up vs ND 6	0.669091	0.879985	-1.13638	ND 10 down vs ND 3
10016	MIMAT0004494_st	hsa-miR-21-3p	miRNA	Homo sapiens	0.000837837	0.00544224	0.321786	-3.10766	ND 3 down vs ND 0	0.000582752	0.12817	-7.80211	ND 6 down vs ND 0	0.000221464	0.0718289	-13.922	ND 10 down vs ND 0	0.0113428	0.39831	-2.51061	ND 6 down vs ND 3	0.04919	0.560417	-1.78438	ND 10 down vs ND 6	0.0019401	0.22322	-4.47989	ND 10 down vs ND 3
10024	MIMAT0004502_st	hsa-miR-28-3p	miRNA	Homo sapiens	0.00034085	0.000824491	0.484685	-2.0632	ND 3 down vs ND 0	0.000313244	0.394698	-2.53359	ND 6 down vs ND 0	7.61789e-05	0.263939	-3.78875	ND 10 down vs ND 0	0.0621363	0.814338	-1.22799	ND 6 down vs ND 3	0.00732974	0.668712	-1.49541	ND 10 down vs ND 6	0.00160962	0.544558	-1.83635	ND 10 down vs ND 3
10030	MIMAT0004508_st	hsa-miR-92a-2-5p	miRNA	Homo sapiens	0.00156374	0.00102576	3.85406	3.85406	ND 3 up vs ND 0	0.000390586	5.65359	5.65359	ND 6 up vs ND 0	0.00433853	2.50447	2.50447	ND 10 up vs ND 0	0.0720426	1.46692	1.46692	ND 6 up vs ND 3	0.00668876	0.442988	-2.2574	ND 10 down vs ND 6	0.052292	0.649827	-1.53887	ND 10 down vs ND 3
10031	MIMAT0004509_st	hsa-miR-93-3p	miRNA	Homo sapiens	0.00110473	0.000623199	0.323759	-3.08872	ND 3 down vs ND 0	0.000630576	0.324871	-3.07814	ND 6 down vs ND 0	0.00035572	0.271715	-3.68033	ND 10 down vs ND 0	0.977804	1.00343	1.00343	ND 6 up vs ND 3	0.197802	0.836378	-1.19563	ND 10 down vs ND 6	0.204838	0.83925	-1.19154	ND 10 down vs ND 3
10085	MIMAT0004563_st	hsa-miR-199b-3p	miRNA	Homo sapiens	0.000383967	0.000385923	0.266159	-3.75716	ND 3 down vs ND 0	0.000159052	0.190119	-5.25986	ND 6 down vs ND 0	0.000125355	0.17142	-5.83362	ND 10 down vs ND 0	0.0488068	0.714308	-1.39996	ND 6 down vs ND 3	0.437457	0.901646	-1.10908	ND 10 down vs ND 6	0.0215466	0.644053	-1.55267	ND 10 down vs ND 3
10117	MIMAT0004595_st	hsa-miR-135a-3p	miRNA	Homo sapiens	0.00136385	0.000558709	4.70978	4.70978	ND 3 up vs ND 0	0.000461346	5.09408	5.09408	ND 6 up vs ND 0	0.00120019	3.56132	3.56132	ND 10 up vs ND 0	0.638866	1.0816	1.0816	ND 6 up vs ND 3	0.0817281	0.69911	-1.43039	ND 10 down vs ND 6	0.145146	0.756155	-1.32248	ND 10 down vs ND 3
10131	MIMAT0004609_st	hsa-miR-149-3p	miRNA	Homo sapiens	1.3575e-06	5.81913e-07	4.24038	4.24038	ND 3 up vs ND 0	5.76828e-07	4.25387	4.25387	ND 6 up vs ND 0	6.87027e-07	3.99821	3.99821	ND 10 up vs ND 0	0.906888	1.00318	1.00318	ND 6 up vs ND 3	0.0719794	0.939898	-1.06394	ND 10 down vs ND 6	0.0824417	0.942889	-1.06057	ND 10 down vs ND 3
10132	MIMAT0004610_st	hsa-miR-150-3p	miRNA	Homo sapiens	0.00385428	0.00172958	6.33395	6.33395	ND 3 up vs ND 0	0.00130718	7.29689	7.29689	ND 6 up vs ND 0	0.00265731	5.18714	5.18714	ND 10 up vs ND 0	0.598192	1.15203	1.15203	ND 6 up vs ND 3	0.240187	0.710869	-1.40673	ND 10 down vs ND 6	0.465067	0.818942	-1.22109	ND 10 down vs ND 3
10133	MIMAT0004611_st	hsa-miR-185-3p	miRNA	Homo sapiens	0.00038529	0.000405766	4.07206	4.07206	ND 3 up vs ND 0	0.000593573	3.57161	3.57161	ND 6 up vs ND 0	8.44911e-05	8.12103	8.12103	ND 10 up vs ND 0	0.367231	0.877101	-1.14012	ND 6 down vs ND 3	0.00312873	2.27377	2.27377	ND 10 up vs ND 6	0.00589919	1.99433	1.99433	ND 10 up vs ND 3
10136	MIMAT0004614_st	hsa-miR-193a-5p	miRNA	Homo sapiens	0.00347813	0.00221203	4.11249	4.11249	ND 3 up vs ND 0	0.00112268	5.42787	5.42787	ND 6 up vs ND 0	0.00177109	4.48239	4.48239	ND 10 up vs ND 0	0.242404	1.31985	1.31985	ND 6 up vs ND 3	0.39809	0.825811	-1.21093	ND 10 down vs ND 6	0.692473	1.08995	1.08995	ND 10 up vs ND 3
10196	MIMAT0004674_st	hsa-miR-30c-1-3p	miRNA	Homo sapiens	0.00793006	0.00418349	9.61546	9.61546	ND 3 up vs ND 0	0.00359083	10.5877	10.5877	ND 6 up vs ND 0	0.00304291	11.7984	11.7984	ND 10 up vs ND 0	0.814766	1.10112	1.10112	ND 6 up vs ND 3	0.792492	1.11435	1.11435	ND 10 up vs ND 6	0.623279	1.22703	1.22703	ND 10 up vs ND 3
10201	MIMAT0004679_st	hsa-miR-296-3p	miRNA	Homo sapiens	0.00279767	0.00243612	0.48737	-2.05183	ND 3 down vs ND 0	0.00185596	0.461726	-2.16579	ND 6 down vs ND 0	0.000732883	0.37307	-2.68046	ND 10 down vs ND 0	0.635752	0.947382	-1.05554	ND 6 down vs ND 3	0.113663	0.807991	-1.23764	ND 10 down vs ND 6	0.064629	0.765476	-1.30638	ND 10 down vs ND 3
10311	MIMAT0004792_st	hsa-miR-92b-5p	miRNA	Homo sapiens	0.000304784	0.000230033	3.00601	3.00601	ND 3 up vs ND 0	0.000119163	3.67347	3.67347	ND 6 up vs ND 0	0.000112759	3.74155	3.74155	ND 10 up vs ND 0	0.0837299	1.22204	1.22204	ND 6 up vs ND 3	0.844054	1.01853	1.01853	ND 10 up vs ND 6	0.0666804	1.24469	1.24469	ND 10 up vs ND 3
10318	MIMAT0004799_st	hsa-miR-589-5p	miRNA	Homo sapiens	0.00354091	0.00261459	0.313053	-3.19435	ND 3 down vs ND 0	0.0017973	0.277062	-3.6093	ND 6 down vs ND 0	0.00108541	0.230892	-4.33104	ND 10 down vs ND 0	0.521266	0.885033	-1.1299	ND 6 down vs ND 3	0.353738	0.833357	-1.19997	ND 10 down vs ND 6	0.15496	0.737548	-1.35584	ND 10 down vs ND 3
10319	MIMAT0004800_st	hsa-miR-550a-5p	miRNA	Homo sapiens	0.00441855	0.00253397	2.97725	2.97725	ND 3 up vs ND 0	0.00156196	3.45864	3.45864	ND 6 up vs ND 0	0.00210114	3.14878	3.14878	ND 10 up vs ND 0	0.407289	1.16169	1.16169	ND 6 up vs ND 3	0.593428	0.910409	-1.09841	ND 10 down vs ND 6	0.74696	1.05761	1.05761	ND 10 up vs ND 3
10417	MIMAT0004901_st	hsa-miR-298	miRNA	Homo sapiens	0.00544373	0.00362865	6.28804	6.28804	ND 3 up vs ND 0	0.00167246	9.61096	9.61096	ND 6 up vs ND 0	0.00292657	7.02091	7.02091	ND 10 up vs ND 0	0.231296	1.52845	1.52845	ND 6 up vs ND 3	0.355525	0.730511	-1.3689	ND 10 down vs ND 6	0.732596	1.11655	1.11655	ND 10 up vs ND 3
10456	MIMAT0004947_st	hsa-miR-885-5p	miRNA	Homo sapiens	0.00724151	0.00533411	2.11554	2.11554	ND 3 up vs ND 0	0.00204977	2.64108	2.64108	ND 6 up vs ND 0	0.00433778	2.21058	2.21058	ND 10 up vs ND 0	0.178831	1.24842	1.24842	ND 6 up vs ND 3	0.261704	0.836998	-1.19475	ND 10 down vs ND 6	0.763244	1.04493	1.04493	ND 10 up vs ND 3
10457	MIMAT0004948_st	hsa-miR-885-3p	miRNA	Homo sapiens	0.000178851	0.000106418	4.86784	4.86784	ND 3 up vs ND 0	7.38899e-05	5.67362	5.67362	ND 6 up vs ND 0	7.02535e-05	5.80155	5.80155	ND 10 up vs ND 0	0.212749	1.16553	1.16553	ND 6 up vs ND 3	0.839872	1.02255	1.02255	ND 10 up vs ND 6	0.165038	1.19181	1.19181	ND 10 up vs ND 3
10461	MIMAT0004952_st	hsa-miR-665	miRNA	Homo sapiens	3.57192e-05	1.41986e-05	4.85521	4.85521	ND 3 up vs ND 0	1.51809e-05	4.72898	4.72898	ND 6 up vs ND 0	2.00247e-05	4.25974	4.25974	ND 10 up vs ND 0	0.693381	0.974001	-1.02669	ND 6 down vs ND 3	0.167874	0.900774	-1.11016	ND 10 down vs ND 6	0.102963	0.877355	-1.13979	ND 10 down vs ND 3
10479	MIMAT0004970_st	hsa-miR-920	miRNA	Homo sapiens	0.000411766	0.000188487	5.36069	5.36069	ND 3 up vs ND 0	0.000285979	4.5248	4.5248	ND 6 up vs ND 0	0.000138178	6.15395	6.15395	ND 10 up vs ND 0	0.252523	0.84407	-1.18474	ND 6 down vs ND 3	0.0724945	1.36005	1.36005	ND 10 up vs ND 6	0.337948	1.14798	1.14798	ND 10 up vs ND 3
10484	MIMAT0004976_st	hsa-miR-933	miRNA	Homo sapiens	0.00135996	0.000979868	3.2907	3.2907	ND 3 up vs ND 0	0.000597152	3.87526	3.87526	ND 6 up vs ND 0	0.000462731	4.24926	4.24926	ND 10 up vs ND 0	0.300442	1.17764	1.17764	ND 6 up vs ND 3	0.539802	1.09651	1.09651	ND 10 up vs ND 6	0.136737	1.2913	1.2913	ND 10 up vs ND 3
10487	MIMAT0004979_st	hsa-miR-936	miRNA	Homo sapiens	0.00142765	0.000606377	3.42866	3.42866	ND 3 up vs ND 0	0.000456589	3.76503	3.76503	ND 6 up vs ND 0	0.0014421	2.67223	2.67223	ND 10 up vs ND 0	0.4978	1.0981	1.0981	ND 6 up vs ND 3	0.0525337	0.709749	-1.40895	ND 10 down vs ND 6	0.118317	0.779379	-1.28307	ND 10 down vs ND 3
10488	MIMAT0004980_st	hsa-miR-937-3p	miRNA	Homo sapiens	0.00314164	0.00118381	5.05683	5.05683	ND 3 up vs ND 0	0.0027881	3.63704	3.63704	ND 6 up vs ND 0	0.00113977	5.13934	5.13934	ND 10 up vs ND 0	0.169196	0.719232	-1.39037	ND 6 down vs ND 3	0.153663	1.41306	1.41306	ND 10 up vs ND 6	0.938391	1.01631	1.01631	ND 10 up vs ND 3
10490	MIMAT0004982_st	hsa-miR-939-5p	miRNA	Homo sapiens	0.00444683	0.00288141	2.73134	2.73134	ND 3 up vs ND 0	0.00185395	3.09726	3.09726	ND 6 up vs ND 0	0.00163909	3.21561	3.21561	ND 10 up vs ND 0	0.461342	1.13397	1.13397	ND 6 up vs ND 3	0.820119	1.03821	1.03821	ND 10 up vs ND 6	0.350224	1.1773	1.1773	ND 10 up vs ND 3
10494	MIMAT0004986_st	hsa-miR-943	miRNA	Homo sapiens	0.00116875	0.000506991	3.07934	3.07934	ND 3 up vs ND 0	0.000394759	3.31857	3.31857	ND 6 up vs ND 0	0.00088451	2.64767	2.64767	ND 10 up vs ND 0	0.532043	1.07769	1.07769	ND 6 up vs ND 3	0.108184	0.797836	-1.25339	ND 10 down vs ND 6	0.239967	0.859816	-1.16304	ND 10 down vs ND 3
10956	MIMAT0005458_st	hsa-miR-1224-5p	miRNA	Homo sapiens	0.00960839	0.00438435	2.69234	2.69234	ND 3 up vs ND 0	0.00391498	2.77758	2.77758	ND 6 up vs ND 0	0.00461508	2.65529	2.65529	ND 10 up vs ND 0	0.863955	1.03166	1.03166	ND 6 up vs ND 3	0.804928	0.955972	-1.04606	ND 10 down vs ND 6	0.939181	0.986238	-1.01395	ND 10 down vs ND 3
11070	MIMAT0005572_st	hsa-miR-1225-5p	miRNA	Homo sapiens	0.000574517	0.000311173	5.23855	5.23855	ND 3 up vs ND 0	0.000249593	5.76694	5.76694	ND 6 up vs ND 0	0.000227821	6.0102	6.0102	ND 10 up vs ND 0	0.536368	1.10087	1.10087	ND 6 up vs ND 3	0.785908	1.04218	1.04218	ND 10 up vs ND 6	0.388748	1.1473	1.1473	ND 10 up vs ND 3
11074	MIMAT0005576_st	hsa-miR-1226-5p	miRNA	Homo sapiens	0.00597104	0.004375	2.29228	2.29228	ND 3 up vs ND 0	0.00435283	2.29493	2.29493	ND 6 up vs ND 0	0.00158367	2.97453	2.97453	ND 10 up vs ND 0	0.993926	1.00116	1.00116	ND 6 up vs ND 3	0.143578	1.29613	1.29613	ND 10 up vs ND 6	0.142233	1.29763	1.29763	ND 10 up vs ND 3
11080	MIMAT0005582_st	hsa-miR-1228-5p	miRNA	Homo sapiens	5.72732e-05	2.76528e-05	4.53484	4.53484	ND 3 up vs ND 0	2.58796e-05	4.65167	4.65167	ND 6 up vs ND 0	2.40071e-05	4.79016	4.79016	ND 10 up vs ND 0	0.735775	1.02576	1.02576	ND 6 up vs ND 3	0.697875	1.02977	1.02977	ND 10 up vs ND 6	0.479412	1.0563	1.0563	ND 10 up vs ND 3
11084	MIMAT0005586_st	hsa-miR-1231	miRNA	Homo sapiens	0.000148029	7.15781e-05	6.53179	6.53179	ND 3 up vs ND 0	8.74334e-05	5.95376	5.95376	ND 6 up vs ND 0	5.1488e-05	7.68743	7.68743	ND 10 up vs ND 0	0.450555	0.911505	-1.09709	ND 6 down vs ND 3	0.0825962	1.29119	1.29119	ND 10 up vs ND 6	0.215888	1.17693	1.17693	ND 10 up vs ND 3
11090	MIMAT0005592_st	hsa-miR-1237-3p	miRNA	Homo sapiens	0.00245522	0.00124149	8.44497	8.44497	ND 3 up vs ND 0	0.00101656	9.47088	9.47088	ND 6 up vs ND 0	0.0010658	9.21285	9.21285	ND 10 up vs ND 0	0.684525	1.12148	1.12148	ND 6 up vs ND 3	0.921178	0.972755	-1.02801	ND 10 down vs ND 6	0.756644	1.09093	1.09093	ND 10 up vs ND 3
11355	MIMAT0005865_st	hsa-miR-1202	miRNA	Homo sapiens	0.000218239	0.000109901	6.37889	6.37889	ND 3 up vs ND 0	7.10175e-05	7.92205	7.92205	ND 6 up vs ND 0	0.000140565	5.70178	5.70178	ND 10 up vs ND 0	0.150653	1.24192	1.24192	ND 6 up vs ND 3	0.0544577	0.719735	-1.3894	ND 10 down vs ND 6	0.410064	0.893852	-1.11875	ND 10 down vs ND 3
11361	MIMAT0005871_st	hsa-miR-1207-5p	miRNA	Homo sapiens	0.00109437	0.000435816	4.81774	4.81774	ND 3 up vs ND 0	0.00039277	5.02743	5.02743	ND 6 up vs ND 0	0.000852471	3.75011	3.75011	ND 10 up vs ND 0	0.786712	1.04352	1.04352	ND 6 up vs ND 3	0.117371	0.745929	-1.34061	ND 10 down vs ND 6	0.16411	0.778395	-1.28469	ND 10 down vs ND 3
11363	MIMAT0005873_st	hsa-miR-1208	miRNA	Homo sapiens	2.19687e-05	1.40601e-05	39.267	39.267	ND 3 up vs ND 0	7.05349e-06	78.6081	78.6081	ND 6 up vs ND 0	1.14069e-05	47.864	47.864	ND 10 up vs ND 0	0.00851704	2.00188	2.00188	ND 6 up vs ND 3	0.0261534	0.608895	-1.64232	ND 10 down vs ND 6	0.24109	1.21894	1.21894	ND 10 up vs ND 3
11410	MIMAT0005922_st	hsa-miR-1268a	miRNA	Homo sapiens	0.000886978	0.000408682	3.78501	3.78501	ND 3 up vs ND 0	0.000368118	3.92463	3.92463	ND 6 up vs ND 0	0.000421003	3.74687	3.74687	ND 10 up vs ND 0	0.782373	1.03689	1.03689	ND 6 up vs ND 3	0.724632	0.954708	-1.04744	ND 10 down vs ND 6	0.93815	0.989925	-1.01018	ND 10 down vs ND 3
11416	MIMAT0005929_st	hsa-miR-1275	miRNA	Homo sapiens	0.00658288	0.0031847	3.14204	3.14204	ND 3 up vs ND 0	0.00256211	3.36681	3.36681	ND 6 up vs ND 0	0.00317015	3.14651	3.14651	ND 10 up vs ND 0	0.721802	1.07154	1.07154	ND 6 up vs ND 3	0.727195	0.934565	-1.07002	ND 10 down vs ND 6	0.994112	1.00142	1.00142	ND 10 up vs ND 3
11425	MIMAT0005939_st	hsa-miR-1281	miRNA	Homo sapiens	0.00148853	0.00309844	2.23413	2.23413	ND 3 up vs ND 0	0.000349072	4.15563	4.15563	ND 6 up vs ND 0	0.00114145	2.8523	2.8523	ND 10 up vs ND 0	0.00790164	1.86007	1.86007	ND 6 up vs ND 3	0.0404804	0.686371	-1.45694	ND 10 down vs ND 6	0.124598	1.2767	1.2767	ND 10 up vs ND 3
11429	MIMAT0005943_st	hsa-miR-1292-5p	miRNA	Homo sapiens	0.00396361	0.00189374	3.12527	3.12527	ND 3 up vs ND 0	0.00148253	3.37294	3.37294	ND 6 up vs ND 0	0.00205691	3.0488	3.0488	ND 10 up vs ND 0	0.651683	1.07925	1.07925	ND 6 up vs ND 3	0.553874	0.9039	-1.10632	ND 10 down vs ND 6	0.881947	0.975531	-1.02508	ND 10 down vs ND 3
11435	MIMAT0005951_st	hsa-miR-1307-3p	miRNA	Homo sapiens	0.000717064	0.000666067	2.67492	2.67492	ND 3 up vs ND 0	0.000281777	3.41341	3.41341	ND 6 up vs ND 0	0.000248246	3.55419	3.55419	ND 10 up vs ND 0	0.0767176	1.27608	1.27608	ND 6 up vs ND 3	0.714307	1.04124	1.04124	ND 10 up vs ND 6	0.0506248	1.32871	1.32871	ND 10 up vs ND 3
12251	MIMAT0006790_st	hsa-miR-675-3p	miRNA	Homo sapiens	0.00329358	0.00188439	14.9405	14.9405	ND 3 up vs ND 0	0.00231703	12.9255	12.9255	ND 6 up vs ND 0	0.000965501	25.1355	25.1355	ND 10 up vs ND 0	0.716108	0.86513	-1.1559	ND 6 down vs ND 3	0.147534	1.94464	1.94464	ND 10 up vs ND 6	0.233555	1.68237	1.68237	ND 10 up vs ND 3
12800	MIMAT0007347_st	hsa-miR-1469	miRNA	Homo sapiens	0.00454466	0.00215299	2.13523	2.13523	ND 3 up vs ND 0	0.00210408	2.1452	2.1452	ND 6 up vs ND 0	0.00186232	2.19991	2.19991	ND 10 up vs ND 0	0.967601	1.00467	1.00467	ND 6 up vs ND 3	0.826834	1.0255	1.0255	ND 10 up vs ND 6	0.795707	1.03029	1.03029	ND 10 up vs ND 3
13327	MIMAT0007881_st	hsa-miR-1908-5p	miRNA	Homo sapiens	6.22216e-05	3.14103e-05	3.96382	3.96382	ND 3 up vs ND 0	3.63076e-05	3.77286	3.77286	ND 6 up vs ND 0	2.11943e-05	4.5749	4.5749	ND 10 up vs ND 0	0.49676	0.951823	-1.05062	ND 6 down vs ND 3	0.0434689	1.21258	1.21258	ND 10 up vs ND 6	0.0960108	1.15416	1.15416	ND 10 up vs ND 3
13328	MIMAT0007882_st	hsa-miR-1909-5p	miRNA	Homo sapiens	0.0102556	0.00535931	2.74868	2.74868	ND 3 up vs ND 0	0.0032723	3.18162	3.18162	ND 6 up vs ND 0	0.00640229	2.6176	2.6176	ND 10 up vs ND 0	0.471459	1.15751	1.15751	ND 6 up vs ND 3	0.349021	0.822724	-1.21547	ND 10 down vs ND 6	0.803839	0.95231	-1.05008	ND 10 down vs ND 3
13329	MIMAT0007883_st	hsa-miR-1909-3p	miRNA	Homo sapiens	0.000358156	0.000229995	4.60177	4.60177	ND 3 up vs ND 0	0.000132775	5.78687	5.78687	ND 6 up vs ND 0	0.000150656	5.47463	5.47463	ND 10 up vs ND 0	0.132036	1.25753	1.25753	ND 6 up vs ND 3	0.67137	0.946043	-1.05703	ND 10 down vs ND 6	0.225651	1.18968	1.18968	ND 10 up vs ND 3
13336	MIMAT0007890_st	hsa-miR-1914-3p	miRNA	Homo sapiens	0.00235136	0.000921462	3.61907	3.61907	ND 3 up vs ND 0	0.00148804	3.10919	3.10919	ND 6 up vs ND 0	0.00093229	3.60494	3.60494	ND 10 up vs ND 0	0.357687	0.859111	-1.16399	ND 6 down vs ND 3	0.368884	1.15945	1.15945	ND 10 up vs ND 6	0.97994	0.996096	-1.00392	ND 10 down vs ND 3
13337	MIMAT0007891_st	hsa-miR-1915-5p	miRNA	Homo sapiens	0.0129524	0.00524563	9.46457	9.46457	ND 3 up vs ND 0	0.00572255	8.97036	8.97036	ND 6 up vs ND 0	0.00647691	8.32597	8.32597	ND 10 up vs ND 0	0.901502	0.947783	-1.05509	ND 6 down vs ND 3	0.863543	0.928165	-1.0774	ND 10 down vs ND 6	0.768497	0.879699	-1.13675	ND 10 down vs ND 3
14625	MIMAT0009201_st	hsa-miR-196b-3p	miRNA	Homo sapiens	0.00171065	0.00104085	3.54729	3.54729	ND 3 up vs ND 0	0.0015129	3.1511	3.1511	ND 6 up vs ND 0	0.000461014	4.77738	4.77738	ND 10 up vs ND 0	0.470089	0.888311	-1.12573	ND 6 down vs ND 3	0.0487924	1.5161	1.5161	ND 10 up vs ND 6	0.115667	1.34677	1.34677	ND 10 up vs ND 3
15598	MIMAT0010313_st	hsa-miR-762	miRNA	Homo sapiens	4.93595e-05	2.36958e-05	3.68339	3.68339	ND 3 up vs ND 0	2.25755e-05	3.74276	3.74276	ND 6 up vs ND 0	2.05673e-05	3.86176	3.86176	ND 10 up vs ND 0	0.797542	1.01612	1.01612	ND 6 up vs ND 3	0.61992	1.0318	1.0318	ND 10 up vs ND 6	0.462924	1.04842	1.04842	ND 10 up vs ND 3
18209	MIMAT0013802_st	hsa-miR-2861	miRNA	Homo sapiens	0.000204446	0.000107571	3.66168	3.66168	ND 3 up vs ND 0	0.000102861	3.71635	3.71635	ND 6 up vs ND 0	7.39066e-05	4.16767	4.16767	ND 10 up vs ND 0	0.870153	1.01493	1.01493	ND 6 up vs ND 3	0.249093	1.12144	1.12144	ND 10 up vs ND 6	0.202736	1.13818	1.13818	ND 10 up vs ND 3
19364	MIMAT0014984_st	hsa-miR-3122	miRNA	Homo sapiens	0.00343344	0.00183314	9.52446	9.52446	ND 3 up vs ND 0	0.00120137	12.4235	12.4235	ND 6 up vs ND 0	0.00176614	9.73987	9.73987	ND 10 up vs ND 0	0.435588	1.30438	1.30438	ND 6 up vs ND 3	0.472341	0.78399	-1.27553	ND 10 down vs ND 6	0.945426	1.02262	1.02262	ND 10 up vs ND 3
19370	MIMAT0014990_st	hsa-miR-3127-5p	miRNA	Homo sapiens	0.00361255	0.00114782	3.58128	3.58128	ND 3 up vs ND 0	0.0016943	3.16262	3.16262	ND 6 up vs ND 0	0.00276929	2.74548	2.74548	ND 10 up vs ND 0	0.463707	0.883099	-1.13238	ND 6 down vs ND 3	0.409233	0.868101	-1.15194	ND 10 down vs ND 6	0.158642	0.766619	-1.30443	ND 10 down vs ND 3
19376	MIMAT0014997_st	hsa-miR-3132	miRNA	Homo sapiens	0.00101703	0.000459755	5.18567	5.18567	ND 3 up vs ND 0	0.000364116	5.74074	5.74074	ND 6 up vs ND 0	0.000619042	4.59177	4.59177	ND 10 up vs ND 0	0.550745	1.10704	1.10704	ND 6 up vs ND 3	0.226222	0.799857	-1.25022	ND 10 down vs ND 6	0.479869	0.885473	-1.12934	ND 10 down vs ND 3
19377	MIMAT0014998_st	hsa-miR-3133	miRNA	Homo sapiens	0.00603262	0.00198519	0.400182	-2.49886	ND 3 down vs ND 0	0.00278926	0.433354	-2.30758	ND 6 down vs ND 0	0.00424609	0.474234	-2.10866	ND 10 down vs ND 0	0.565872	1.08289	1.08289	ND 6 up vs ND 3	0.518323	1.09433	1.09433	ND 10 up vs ND 6	0.253559	1.18505	1.18505	ND 10 up vs ND 3
19389	MIMAT0015010_st	hsa-miR-3141	miRNA	Homo sapiens	0.000235579	0.000140639	3.66903	3.66903	ND 3 up vs ND 0	7.5448e-05	4.58247	4.58247	ND 6 up vs ND 0	0.000129549	3.77097	3.77097	ND 10 up vs ND 0	0.0713667	1.24896	1.24896	ND 6 up vs ND 3	0.0993763	0.822912	-1.2152	ND 10 down vs ND 6	0.778746	1.02778	1.02778	ND 10 up vs ND 3
19402	MIMAT0015023_st	hsa-miR-3150a-3p	miRNA	Homo sapiens	0.000588942	0.000217432	16.8703	16.8703	ND 3 up vs ND 0	0.000253473	15.1357	15.1357	ND 6 up vs ND 0	0.000365719	11.865	11.865	ND 10 up vs ND 0	0.649838	0.897179	-1.1146	ND 6 down vs ND 3	0.333331	0.783909	-1.27566	ND 10 down vs ND 6	0.187196	0.703307	-1.42186	ND 10 down vs ND 3
19415	MIMAT0015036_st	hsa-miR-3162-5p	miRNA	Homo sapiens	0.000587183	0.000304413	4.7466	4.7466	ND 3 up vs ND 0	0.000197409	5.69519	5.69519	ND 6 up vs ND 0	0.000338307	4.55336	4.55336	ND 10 up vs ND 0	0.24267	1.19985	1.19985	ND 6 up vs ND 3	0.167858	0.79951	-1.25077	ND 10 down vs ND 6	0.770324	0.95929	-1.04244	ND 10 down vs ND 3
19430	MIMAT0015052_st	hsa-miR-3175	miRNA	Homo sapiens	0.00201753	0.00114033	2.66042	2.66042	ND 3 up vs ND 0	0.00111532	2.67562	2.67562	ND 6 up vs ND 0	0.000658415	3.09235	3.09235	ND 10 up vs ND 0	0.963677	1.00572	1.00572	ND 6 up vs ND 3	0.285846	1.15575	1.15575	ND 10 up vs ND 6	0.269998	1.16235	1.16235	ND 10 up vs ND 3
19432	MIMAT0015054_st	hsa-miR-3177-3p	miRNA	Homo sapiens	0.00148052	0.00118244	2.05994	2.05994	ND 3 up vs ND 0	0.000467754	2.50793	2.50793	ND 6 up vs ND 0	0.000690063	2.29694	2.29694	ND 10 up vs ND 0	0.0882358	1.21748	1.21748	ND 6 up vs ND 3	0.372997	0.915872	-1.09186	ND 10 down vs ND 6	0.282138	1.11505	1.11505	ND 10 up vs ND 3
19433	MIMAT0015055_st	hsa-miR-3178	miRNA	Homo sapiens	7.82696e-05	3.95125e-05	3.04859	3.04859	ND 3 up vs ND 0	5.23843e-05	2.82392	2.82392	ND 6 up vs ND 0	2.50657e-05	3.49069	3.49069	ND 10 up vs ND 0	0.248376	0.926303	-1.07956	ND 6 down vs ND 3	0.0201591	1.23611	1.23611	ND 10 up vs ND 6	0.0753385	1.14502	1.14502	ND 10 up vs ND 3
19435	MIMAT0015057_st	hsa-miR-3180-5p	miRNA	Homo sapiens	0.00471009	0.0017544	6.08982	6.08982	ND 3 up vs ND 0	0.00184424	5.9468	5.9468	ND 6 up vs ND 0	0.00340519	4.53811	4.53811	ND 10 up vs ND 0	0.926867	0.976514	-1.02405	ND 6 down vs ND 3	0.328698	0.763118	-1.31041	ND 10 down vs ND 6	0.293205	0.745196	-1.34193	ND 10 down vs ND 3
19436	MIMAT0015058_st	hsa-miR-3180-3p	miRNA	Homo sapiens	5.62031e-05	3.59168e-05	5.35344	5.35344	ND 3 up vs ND 0	3.06535e-05	5.7321	5.7321	ND 6 up vs ND 0	1.75707e-05	7.45265	7.45265	ND 10 up vs ND 0	0.458178	1.07073	1.07073	ND 6 up vs ND 3	0.034512	1.30016	1.30016	ND 10 up vs ND 6	0.0165354	1.39212	1.39212	ND 10 up vs ND 3
19442	MIMAT0015065_st	hsa-miR-3185	miRNA	Homo sapiens	0.000313493	0.000150322	4.09036	4.09036	ND 3 up vs ND 0	0.000130082	4.31179	4.31179	ND 6 up vs ND 0	0.000143673	4.15755	4.15755	ND 10 up vs ND 0	0.627604	1.05413	1.05413	ND 6 up vs ND 3	0.735341	0.964227	-1.0371	ND 10 down vs ND 6	0.879079	1.01643	1.01643	ND 10 up vs ND 3
19446	MIMAT0015069_st	hsa-miR-3187-3p	miRNA	Homo sapiens	0.003116	0.00220642	3.7984	3.7984	ND 3 up vs ND 0	0.000876738	5.48399	5.48399	ND 6 up vs ND 0	0.00195943	3.96481	3.96481	ND 10 up vs ND 0	0.126841	1.44376	1.44376	ND 6 up vs ND 3	0.164657	0.722979	-1.38317	ND 10 down vs ND 6	0.833364	1.04381	1.04381	ND 10 up vs ND 3
19447	MIMAT0015070_st	hsa-miR-3188	miRNA	Homo sapiens	0.00070873	0.000427488	4.38006	4.38006	ND 3 up vs ND 0	0.000258719	5.36554	5.36554	ND 6 up vs ND 0	0.000314784	4.94198	4.94198	ND 10 up vs ND 0	0.214417	1.22499	1.22499	ND 6 up vs ND 3	0.582416	0.921059	-1.08571	ND 10 down vs ND 6	0.430054	1.12829	1.12829	ND 10 up vs ND 3
19454	MIMAT0015078_st	hsa-miR-3194-5p	miRNA	Homo sapiens	0.00267622	0.00129222	13.7715	13.7715	ND 3 up vs ND 0	0.00144965	12.7362	12.7362	ND 6 up vs ND 0	0.000969336	16.9058	16.9058	ND 10 up vs ND 0	0.822188	0.924824	-1.08129	ND 6 down vs ND 3	0.433677	1.32738	1.32738	ND 10 up vs ND 6	0.563184	1.2276	1.2276	ND 10 up vs ND 3
19455	MIMAT0015079_st	hsa-miR-3195	miRNA	Homo sapiens	1.25211e-05	7.06404e-06	4.28796	4.28796	ND 3 up vs ND 0	4.39555e-06	5.15395	5.15395	ND 6 up vs ND 0	6.21198e-06	4.4975	4.4975	ND 10 up vs ND 0	0.0186334	1.20196	1.20196	ND 6 up vs ND 3	0.0470614	0.872631	-1.14596	ND 10 down vs ND 6	0.376868	1.04887	1.04887	ND 10 up vs ND 3
19456	MIMAT0015080_st	hsa-miR-3196	miRNA	Homo sapiens	0.000485837	0.000243079	3.75281	3.75281	ND 3 up vs ND 0	0.000213153	3.92592	3.92592	ND 6 up vs ND 0	0.000202379	3.99805	3.99805	ND 10 up vs ND 0	0.694147	1.04613	1.04613	ND 6 up vs ND 3	0.872723	1.01837	1.01837	ND 10 up vs ND 6	0.584731	1.06535	1.06535	ND 10 up vs ND 3
19461	MIMAT0015085_st	hsa-miR-3200-3p	miRNA	Homo sapiens	0.000528289	0.000728786	0.14689	-6.80779	ND 3 down vs ND 0	0.000151634	0.0567468	-17.6222	ND 6 down vs ND 0	0.00025119	0.0802309	-12.464	ND 10 down vs ND 0	0.00976343	0.38632	-2.58853	ND 6 down vs ND 3	0.166674	1.41384	1.41384	ND 10 up vs ND 6	0.0420563	0.546195	-1.83085	ND 10 down vs ND 3
19463	MIMAT0015087_st	hsa-miR-514b-5p	miRNA	Homo sapiens	0.00549181	0.00334826	3.98975	3.98975	ND 3 up vs ND 0	0.0015262	5.51246	5.51246	ND 6 up vs ND 0	0.00422248	3.66554	3.66554	ND 10 up vs ND 0	0.218231	1.38165	1.38165	ND 6 up vs ND 3	0.139279	0.664956	-1.50386	ND 10 down vs ND 6	0.721479	0.918739	-1.08845	ND 10 down vs ND 3
21206	MIMAT0016851_st	hsa-miR-4299	miRNA	Homo sapiens	6.16651e-05	2.8112e-05	9.85477	9.85477	ND 3 up vs ND 0	2.19965e-05	11.4008	11.4008	ND 6 up vs ND 0	3.77236e-05	8.36916	8.36916	ND 10 up vs ND 0	0.244252	1.15688	1.15688	ND 6 up vs ND 3	0.0444019	0.734084	-1.36224	ND 10 down vs ND 6	0.200873	0.849249	-1.17751	ND 10 down vs ND 3
21217	MIMAT0016862_st	hsa-miR-4310	miRNA	Homo sapiens	0.00049399	0.000275577	8.29831	8.29831	ND 3 up vs ND 0	0.00031151	7.77337	7.77337	ND 6 up vs ND 0	0.000153159	11.6807	11.6807	ND 10 up vs ND 0	0.729533	0.936741	-1.06753	ND 6 down vs ND 3	0.0819213	1.50266	1.50266	ND 10 up vs ND 6	0.124327	1.4076	1.4076	ND 10 up vs ND 3
21219	MIMAT0016864_st	hsa-miR-4312	miRNA	Homo sapiens	0.00488509	0.00236915	8.15521	8.15521	ND 3 up vs ND 0	0.00262276	7.70775	7.70775	ND 6 up vs ND 0	0.00176711	9.67015	9.67015	ND 10 up vs ND 0	0.862703	0.945132	-1.05805	ND 6 down vs ND 3	0.49983	1.2546	1.2546	ND 10 up vs ND 6	0.607437	1.18576	1.18576	ND 10 up vs ND 3
21228	MIMAT0016873_st	hsa-miR-4322	miRNA	Homo sapiens	0.00375775	0.00239388	3.23392	3.23392	ND 3 up vs ND 0	0.00145412	3.81826	3.81826	ND 6 up vs ND 0	0.00150024	3.77656	3.77656	ND 10 up vs ND 0	0.388035	1.18069	1.18069	ND 6 up vs ND 3	0.952054	0.989077	-1.01104	ND 10 down vs ND 6	0.417295	1.1678	1.1678	ND 10 up vs ND 3
21233	MIMAT0016878_st	hsa-miR-4257	miRNA	Homo sapiens	0.000771131	0.000366474	3.98166	3.98166	ND 3 up vs ND 0	0.000249025	4.59689	4.59689	ND 6 up vs ND 0	0.000553651	3.46416	3.46416	ND 10 up vs ND 0	0.310245	1.15452	1.15452	ND 6 up vs ND 3	0.084246	0.753589	-1.32698	ND 10 down vs ND 6	0.323561	0.87003	-1.14939	ND 10 down vs ND 3
21237	MIMAT0016882_st	hsa-miR-4253	miRNA	Homo sapiens	0.00068988	0.00055582	2.43531	2.43531	ND 3 up vs ND 0	0.0004252	2.59527	2.59527	ND 6 up vs ND 0	0.000189026	3.23342	3.23342	ND 10 up vs ND 0	0.513135	1.06568	1.06568	ND 6 up vs ND 3	0.0684262	1.24589	1.24589	ND 10 up vs ND 6	0.0330946	1.32772	1.32772	ND 10 up vs ND 3
21255	MIMAT0016900_st	hsa-miR-4270	miRNA	Homo sapiens	0.00205599	0.000779922	3.14235	3.14235	ND 3 up vs ND 0	0.00135427	2.69444	2.69444	ND 6 up vs ND 0	0.000826722	3.08871	3.08871	ND 10 up vs ND 0	0.284817	0.85746	-1.16623	ND 6 down vs ND 3	0.334761	1.14633	1.14633	ND 10 up vs ND 6	0.896821	0.982932	-1.01736	ND 10 down vs ND 3
21256	MIMAT0016901_st	hsa-miR-4271	miRNA	Homo sapiens	0.00557291	0.00316772	3.18925	3.18925	ND 3 up vs ND 0	0.00368314	3.04441	3.04441	ND 6 up vs ND 0	0.00167156	3.95887	3.95887	ND 10 up vs ND 0	0.811925	0.954583	-1.04758	ND 6 down vs ND 3	0.224343	1.30037	1.30037	ND 10 up vs ND 6	0.302715	1.24131	1.24131	ND 10 up vs ND 3
21262	MIMAT0016907_st	hsa-miR-4281	miRNA	Homo sapiens	0.000126	5.73656e-05	4.56875	4.56875	ND 3 up vs ND 0	5.47676e-05	4.65121	4.65121	ND 6 up vs ND 0	5.785e-05	4.55405	4.55405	ND 10 up vs ND 0	0.843453	1.01805	1.01805	ND 6 up vs ND 3	0.815904	0.97911	-1.02134	ND 10 down vs ND 6	0.971541	0.996782	-1.00323	ND 10 down vs ND 3
21268	MIMAT0016913_st	hsa-miR-4285	miRNA	Homo sapiens	0.00062204	0.000981583	7.09089	7.09089	ND 3 up vs ND 0	0.00109475	6.7109	6.7109	ND 6 up vs ND 0	0.000129731	26.9569	26.9569	ND 10 up vs ND 0	0.819752	0.946411	-1.05662	ND 6 down vs ND 3	0.00356305	4.01689	4.01689	ND 10 up vs ND 6	0.00413226	3.80162	3.80162	ND 10 up vs ND 3
22341	MIMAT0017994_st	hsa-miR-3615	miRNA	Homo sapiens	0.000491759	0.000247382	2.38135	2.38135	ND 3 up vs ND 0	0.000144727	2.70377	2.70377	ND 6 up vs ND 0	0.00043834	2.11557	2.11557	ND 10 up vs ND 0	0.145105	1.13539	1.13539	ND 6 up vs ND 3	0.0251116	0.782453	-1.27803	ND 10 down vs ND 6	0.167505	0.888392	-1.12563	ND 10 down vs ND 3
22344	MIMAT0017997_st	hsa-miR-3617-5p	miRNA	Homo sapiens	0.0037526	0.00411753	0.181408	-5.51244	ND 3 down vs ND 0	0.00137528	0.101287	-9.8729	ND 6 down vs ND 0	0.00134242	0.0998176	-10.0183	ND 10 down vs ND 0	0.114039	0.558341	-1.79102	ND 6 down vs ND 3	0.9621	0.985489	-1.01472	ND 10 down vs ND 6	0.10767	0.550239	-1.81739	ND 10 down vs ND 3
22346	MIMAT0017999_st	hsa-miR-3619-5p	miRNA	Homo sapiens	0.00478959	0.00203567	2.48447	2.48447	ND 3 up vs ND 0	0.00208937	2.46889	2.46889	ND 6 up vs ND 0	0.00231616	2.40911	2.40911	ND 10 up vs ND 0	0.963015	0.993731	-1.00631	ND 6 down vs ND 3	0.856861	0.975783	-1.02482	ND 10 down vs ND 6	0.820928	0.969666	-1.03128	ND 10 down vs ND 3
22349	MIMAT0018002_st	hsa-miR-3621	miRNA	Homo sapiens	0.0015809	0.000970643	2.87695	2.87695	ND 3 up vs ND 0	0.000963082	2.88317	2.88317	ND 6 up vs ND 0	0.000474914	3.56738	3.56738	ND 10 up vs ND 0	0.986704	1.00216	1.00216	ND 6 up vs ND 3	0.155269	1.23731	1.23731	ND 10 up vs ND 6	0.152088	1.23999	1.23999	ND 10 up vs ND 3
22413	MIMAT0018068_st	hsa-miR-3648	miRNA	Homo sapiens	0.000941874	0.000684148	3.50108	3.50108	ND 3 up vs ND 0	0.00056653	3.72755	3.72755	ND 6 up vs ND 0	0.000268094	4.92642	4.92642	ND 10 up vs ND 0	0.659299	1.06469	1.06469	ND 6 up vs ND 3	0.101913	1.32162	1.32162	ND 10 up vs ND 6	0.0606574	1.40711	1.40711	ND 10 up vs ND 3
22417	MIMAT0018072_st	hsa-miR-3652	miRNA	Homo sapiens	0.00141457	0.00160591	2.21939	2.21939	ND 3 up vs ND 0	0.000820236	2.58755	2.58755	ND 6 up vs ND 0	0.000374008	3.20433	3.20433	ND 10 up vs ND 0	0.217122	1.16588	1.16588	ND 6 up vs ND 3	0.111089	1.23836	1.23836	ND 10 up vs ND 6	0.0248392	1.44379	1.44379	ND 10 up vs ND 3
22419	MIMAT0018074_st	hsa-miR-3654	miRNA	Homo sapiens	0.00637091	0.00310824	7.63969	7.63969	ND 3 up vs ND 0	0.00214956	9.43976	9.43976	ND 6 up vs ND 0	0.00386134	6.80084	6.80084	ND 10 up vs ND 0	0.543485	1.23562	1.23562	ND 6 up vs ND 3	0.362152	0.720446	-1.38803	ND 10 down vs ND 6	0.733884	0.890198	-1.12335	ND 10 down vs ND 3
22421	MIMAT0018076_st	hsa-miR-3656	miRNA	Homo sapiens	4.52612e-06	2.19122e-06	3.88164	3.88164	ND 3 up vs ND 0	1.99734e-06	4.00723	4.00723	ND 6 up vs ND 0	1.93883e-06	4.04902	4.04902	ND 10 up vs ND 0	0.394072	1.03235	1.03235	ND 6 up vs ND 3	0.771408	1.01043	1.01043	ND 10 up vs ND 6	0.274557	1.04312	1.04312	ND 10 up vs ND 3
22448	MIMAT0018104_st	hsa-miR-3679-5p	miRNA	Homo sapiens	0.000639775	0.000452908	3.22804	3.22804	ND 3 up vs ND 0	0.000291272	3.71527	3.71527	ND 6 up vs ND 0	0.000213798	4.13853	4.13853	ND 10 up vs ND 0	0.273507	1.15094	1.15094	ND 6 up vs ND 3	0.385495	1.11393	1.11393	ND 10 up vs ND 6	0.0884673	1.28206	1.28206	ND 10 up vs ND 3
22459	MIMAT0018115_st	hsa-miR-3687	miRNA	Homo sapiens	0.000277744	0.00158577	2.42909	2.42909	ND 3 up vs ND 0	0.000151816	5.08664	5.08664	ND 6 up vs ND 0	8.0157e-05	6.77106	6.77106	ND 10 up vs ND 0	0.00314609	2.09405	2.09405	ND 6 up vs ND 3	0.0697983	1.33115	1.33115	ND 10 up vs ND 6	0.000915357	2.78749	2.78749	ND 10 up vs ND 3
22509	MIMAT0018165_st	hsa-miR-3714	miRNA	Homo sapiens	0.00576246	0.0025823	29.3476	29.3476	ND 3 up vs ND 0	0.00246991	30.5625	30.5625	ND 6 up vs ND 0	0.00267442	28.433	28.433	ND 10 up vs ND 0	0.939764	1.0414	1.0414	ND 6 up vs ND 3	0.893064	0.930325	-1.07489	ND 10 down vs ND 6	0.952964	0.968838	-1.03216	ND 10 down vs ND 3
22522	MIMAT0018178_st	hsa-miR-3180	miRNA	Homo sapiens	0.000198447	0.000151645	4.80559	4.80559	ND 3 up vs ND 0	0.00011885	5.31221	5.31221	ND 6 up vs ND 0	5.58327e-05	7.55305	7.55305	ND 10 up vs ND 0	0.422361	1.10542	1.10542	ND 6 up vs ND 3	0.0350007	1.42183	1.42183	ND 10 up vs ND 6	0.0157547	1.57172	1.57172	ND 10 up vs ND 3
22538	MIMAT0018194_st	hsa-miR-3150b-3p	miRNA	Homo sapiens	0.00336977	0.00308453	2.27207	2.27207	ND 3 up vs ND 0	0.00076641	3.27328	3.27328	ND 6 up vs ND 0	0.00476393	2.07289	2.07289	ND 10 up vs ND 0	0.0468074	1.44066	1.44066	ND 6 up vs ND 3	0.0236864	0.633276	-1.57909	ND 10 down vs ND 6	0.514681	0.912335	-1.09609	ND 10 down vs ND 3
22693	MIMAT0018349_st	hsa-miR-3934-5p	miRNA	Homo sapiens	0.00439634	0.0012201	3.79832	3.79832	ND 3 up vs ND 0	0.00291282	2.88371	2.88371	ND 6 up vs ND 0	0.00305784	2.84421	2.84421	ND 10 up vs ND 0	0.166847	0.759207	-1.31716	ND 6 down vs ND 3	0.936732	0.9863	-1.01389	ND 10 down vs ND 6	0.151149	0.748806	-1.33546	ND 10 down vs ND 3
22696	MIMAT0018352_st	hsa-miR-3937	miRNA	Homo sapiens	0.00027494	0.000130468	5.21591	5.21591	ND 3 up vs ND 0	0.000146045	4.97815	4.97815	ND 6 up vs ND 0	0.000102913	5.77873	5.77873	ND 10 up vs ND 0	0.702519	0.954415	-1.04776	ND 6 down vs ND 3	0.259794	1.16082	1.16082	ND 10 up vs ND 6	0.418337	1.1079	1.1079	ND 10 up vs ND 3
22703	MIMAT0018359_st	hsa-miR-3943	miRNA	Homo sapiens	0.000453669	0.000454883	0.106601	-9.3808	ND 3 down vs ND 0	0.000169538	0.0560382	-17.845	ND 6 down vs ND 0	0.00016185	0.0541526	-18.4663	ND 10 down vs ND 0	0.0386484	0.525683	-1.90229	ND 6 down vs ND 3	0.879558	0.966352	-1.03482	ND 10 down vs ND 6	0.0330599	0.507995	-1.96852	ND 10 down vs ND 3
22704	MIMAT0018360_st	hsa-miR-3944-3p	miRNA	Homo sapiens	0.000177513	8.20852e-05	5.63776	5.63776	ND 3 up vs ND 0	8.79786e-05	5.47062	5.47062	ND 6 up vs ND 0	7.12781e-05	6.00369	6.00369	ND 10 up vs ND 0	0.79026	0.970354	-1.03055	ND 6 down vs ND 3	0.429258	1.09744	1.09744	ND 10 up vs ND 6	0.584357	1.06491	1.06491	ND 10 up vs ND 3
22705	MIMAT0018361_st	hsa-miR-3945	miRNA	Homo sapiens	0.00113035	0.000459224	8.40218	8.40218	ND 3 up vs ND 0	0.000555198	7.59004	7.59004	ND 6 up vs ND 0	0.000516257	7.88716	7.88716	ND 10 up vs ND 0	0.641319	0.903342	-1.107	ND 6 down vs ND 3	0.858525	1.03915	1.03915	ND 10 up vs ND 6	0.76987	0.938704	-1.0653	ND 10 down vs ND 3
23265	MIMAT0018925_st	hsa-miR-1268b	miRNA	Homo sapiens	0.000652141	0.000360737	4.2874	4.2874	ND 3 up vs ND 0	0.000225254	5.16595	5.16595	ND 6 up vs ND 0	0.000334999	4.40871	4.40871	ND 10 up vs ND 0	0.224513	1.20491	1.20491	ND 6 up vs ND 3	0.289295	0.853417	-1.17176	ND 10 down vs ND 6	0.840398	1.02829	1.02829	ND 10 up vs ND 3
23269	MIMAT0018929_st	hsa-miR-4417	miRNA	Homo sapiens	0.000442772	0.00190796	2.44838	2.44838	ND 3 up vs ND 0	0.000434364	3.73373	3.73373	ND 6 up vs ND 0	0.000100537	6.77758	6.77758	ND 10 up vs ND 0	0.0267057	1.52498	1.52498	ND 6 up vs ND 3	0.00842213	1.81523	1.81523	ND 10 up vs ND 6	0.00117236	2.76818	2.76818	ND 10 up vs ND 3
23285	MIMAT0018945_st	hsa-miR-4430	miRNA	Homo sapiens	0.00139351	0.000642819	11.0117	11.0117	ND 3 up vs ND 0	0.000631597	11.1331	11.1331	ND 6 up vs ND 0	0.000600607	11.4902	11.4902	ND 10 up vs ND 0	0.966914	1.01102	1.01102	ND 6 up vs ND 3	0.90499	1.03207	1.03207	ND 10 up vs ND 6	0.87235	1.04345	1.04345	ND 10 up vs ND 3
23289	MIMAT0018949_st	hsa-miR-4433-3p	miRNA	Homo sapiens	0.00324474	0.00246241	2.77824	2.77824	ND 3 up vs ND 0	0.000993563	3.66472	3.66472	ND 6 up vs ND 0	0.00162684	3.12978	3.12978	ND 10 up vs ND 0	0.139746	1.31908	1.31908	ND 6 up vs ND 3	0.353848	0.854031	-1.17092	ND 10 down vs ND 6	0.473077	1.12654	1.12654	ND 10 up vs ND 3
23300	MIMAT0018961_st	hsa-miR-4443	miRNA	Homo sapiens	9.2712e-05	3.2617e-05	16.0372	16.0372	ND 3 up vs ND 0	3.80586e-05	14.4266	14.4266	ND 6 up vs ND 0	7.16493e-05	9.72821	9.72821	ND 10 up vs ND 0	0.475389	0.899571	-1.11164	ND 6 down vs ND 3	0.0428388	0.674323	-1.48297	ND 10 down vs ND 6	0.020542	0.606602	-1.64853	ND 10 down vs ND 3
23314	MIMAT0018976_st	hsa-miR-4454	miRNA	Homo sapiens	0.00125173	0.000564553	3.3739	3.3739	ND 3 up vs ND 0	0.000552764	3.3964	3.3964	ND 6 up vs ND 0	0.000565905	3.37137	3.37137	ND 10 up vs ND 0	0.959082	1.00667	1.00667	ND 6 up vs ND 3	0.954464	0.99263	-1.00743	ND 10 down vs ND 6	0.995372	0.999249	-1.00075	ND 10 down vs ND 3
23319	MIMAT0018981_st	hsa-miR-4459	miRNA	Homo sapiens	0.00155242	0.00135696	2.65825	2.65825	ND 3 up vs ND 0	0.000610256	3.33385	3.33385	ND 6 up vs ND 0	0.000544552	3.45596	3.45596	ND 10 up vs ND 0	0.139423	1.25415	1.25415	ND 6 up vs ND 3	0.78449	1.03663	1.03663	ND 10 up vs ND 6	0.0998114	1.30009	1.30009	ND 10 up vs ND 3
23324	MIMAT0018986_st	hsa-miR-4462	miRNA	Homo sapiens	0.00101865	0.000509194	2.95581	2.95581	ND 3 up vs ND 0	0.000437405	3.0865	3.0865	ND 6 up vs ND 0	0.000432232	3.09718	3.09718	ND 10 up vs ND 0	0.703144	1.04422	1.04422	ND 6 up vs ND 3	0.97548	1.00346	1.00346	ND 10 up vs ND 6	0.681193	1.04783	1.04783	ND 10 up vs ND 3
23325	MIMAT0018987_st	hsa-miR-4463	miRNA	Homo sapiens	5.53393e-05	2.84923e-05	4.63523	4.63523	ND 3 up vs ND 0	2.00372e-05	5.34292	5.34292	ND 6 up vs ND 0	2.84377e-05	4.63866	4.63866	ND 10 up vs ND 0	0.119157	1.15268	1.15268	ND 6 up vs ND 3	0.120571	0.868188	-1.15182	ND 10 down vs ND 6	0.992273	1.00074	1.00074	ND 10 up vs ND 3
23329	MIMAT0018992_st	hsa-miR-4465	miRNA	Homo sapiens	0.00144453	0.000601067	12.0934	12.0934	ND 3 up vs ND 0	0.000564957	12.5899	12.5899	ND 6 up vs ND 0	0.00084704	9.78098	9.78098	ND 10 up vs ND 0	0.881642	1.04106	1.04106	ND 6 up vs ND 3	0.375901	0.776892	-1.28718	ND 10 down vs ND 6	0.449827	0.808788	-1.23642	ND 10 down vs ND 3
23331	MIMAT0018994_st	hsa-miR-4467	miRNA	Homo sapiens	0.00022062	0.000106529	6.28143	6.28143	ND 3 up vs ND 0	0.000123884	5.86243	5.86243	ND 6 up vs ND 0	7.88867e-05	7.26363	7.26363	ND 10 up vs ND 0	0.5963	0.933296	-1.07147	ND 6 down vs ND 3	0.148982	1.23901	1.23901	ND 10 up vs ND 6	0.293105	1.15637	1.15637	ND 10 up vs ND 3
23336	MIMAT0018999_st	hsa-miR-4472	miRNA	Homo sapiens	0.00561869	0.0039051	3.95744	3.95744	ND 3 up vs ND 0	0.00538744	3.52222	3.52222	ND 6 up vs ND 0	0.00142594	6.05863	6.05863	ND 10 up vs ND 0	0.638591	0.890024	-1.12356	ND 6 down vs ND 3	0.0774903	1.72012	1.72012	ND 10 up vs ND 6	0.137245	1.53095	1.53095	ND 10 up vs ND 3
23357	MIMAT0019020_st	hsa-miR-4486	miRNA	Homo sapiens	0.000176905	0.000126525	6.69848	6.69848	ND 3 up vs ND 0	6.86226e-05	9.21408	9.21408	ND 6 up vs ND 0	6.74044e-05	9.30742	9.30742	ND 10 up vs ND 0	0.0700657	1.37555	1.37555	ND 6 up vs ND 3	0.941867	1.01013	1.01013	ND 10 up vs ND 6	0.0644842	1.38948	1.38948	ND 10 up vs ND 3
23364	MIMAT0019027_st	hsa-miR-4492	miRNA	Homo sapiens	0.000130362	5.38771e-05	7.3378	7.3378	ND 3 up vs ND 0	5.68241e-05	7.145	7.145	ND 6 up vs ND 0	6.66863e-05	6.60929	6.60929	ND 10 up vs ND 0	0.820079	0.973725	-1.02698	ND 6 down vs ND 3	0.516471	0.925023	-1.08105	ND 10 down vs ND 6	0.394282	0.900718	-1.11023	ND 10 down vs ND 3
23370	MIMAT0019033_st	hsa-miR-4498	miRNA	Homo sapiens	0.00975023	0.00573478	3.99045	3.99045	ND 3 up vs ND 0	0.00337661	4.95553	4.95553	ND 6 up vs ND 0	0.00465483	4.3325	4.3325	ND 10 up vs ND 0	0.446479	1.24185	1.24185	ND 6 up vs ND 3	0.628489	0.874276	-1.1438	ND 10 down vs ND 6	0.764824	1.08571	1.08571	ND 10 up vs ND 3
23378	MIMAT0019041_st	hsa-miR-4505	miRNA	Homo sapiens	5.29654e-05	2.61443e-05	6.13352	6.13352	ND 3 up vs ND 0	1.9458e-05	7.05481	7.05481	ND 6 up vs ND 0	2.7811e-05	5.96414	5.96414	ND 10 up vs ND 0	0.167695	1.15021	1.15021	ND 6 up vs ND 3	0.113551	0.845401	-1.18287	ND 10 down vs ND 6	0.753237	0.972386	-1.0284	ND 10 down vs ND 3
23381	MIMAT0019044_st	hsa-miR-4507	miRNA	Homo sapiens	0.000397023	0.000194066	5.81632	5.81632	ND 3 up vs ND 0	0.000144917	6.66253	6.66253	ND 6 up vs ND 0	0.000211837	5.59446	5.59446	ND 10 up vs ND 0	0.368244	1.14549	1.14549	ND 6 up vs ND 3	0.262404	0.839691	-1.19091	ND 10 down vs ND 6	0.786149	0.961856	-1.03966	ND 10 down vs ND 3
23382	MIMAT0019045_st	hsa-miR-4508	miRNA	Homo sapiens	0.000230218	0.000109154	4.54322	4.54322	ND 3 up vs ND 0	0.000107006	4.57811	4.57811	ND 6 up vs ND 0	9.53273e-05	4.78988	4.78988	ND 10 up vs ND 0	0.942455	1.00768	1.00768	ND 6 up vs ND 3	0.673252	1.04626	1.04626	ND 10 up vs ND 6	0.623533	1.05429	1.05429	ND 10 up vs ND 3
23387	MIMAT0019050_st	hsa-miR-4513	miRNA	Homo sapiens	0.00367749	0.00151751	5.23941	5.23941	ND 3 up vs ND 0	0.00130341	5.60628	5.60628	ND 6 up vs ND 0	0.00268741	4.1474	4.1474	ND 10 up vs ND 0	0.768249	1.07002	1.07002	ND 6 up vs ND 3	0.232867	0.739778	-1.35176	ND 10 down vs ND 6	0.33733	0.791579	-1.2633	ND 10 down vs ND 3
23389	MIMAT0019052_st	hsa-miR-4515	miRNA	Homo sapiens	0.0135602	0.00518699	2.53829	2.53829	ND 3 up vs ND 0	0.00618247	2.42811	2.42811	ND 6 up vs ND 0	0.0070766	2.34932	2.34932	ND 10 up vs ND 0	0.804836	0.956593	-1.04538	ND 6 down vs ND 3	0.854002	0.967552	-1.03354	ND 10 down vs ND 6	0.669274	0.925553	-1.08044	ND 10 down vs ND 3
23390	MIMAT0019053_st	hsa-miR-4516	miRNA	Homo sapiens	0.000505586	0.000262608	2.55916	2.55916	ND 3 up vs ND 0	0.000258315	2.56934	2.56934	ND 6 up vs ND 0	0.00018205	2.80598	2.80598	ND 10 up vs ND 0	0.961523	1.00398	1.00398	ND 6 up vs ND 3	0.317928	1.0921	1.0921	ND 10 up vs ND 6	0.299393	1.09644	1.09644	ND 10 up vs ND 3
23401	MIMAT0019064_st	hsa-miR-4525	miRNA	Homo sapiens	0.000390937	0.000145215	12.0385	12.0385	ND 3 up vs ND 0	0.000205909	9.74231	9.74231	ND 6 up vs ND 0	0.00018863	10.2564	10.2564	ND 10 up vs ND 0	0.295415	0.809264	-1.23569	ND 6 down vs ND 3	0.78463	1.05277	1.05277	ND 10 up vs ND 6	0.414086	0.851969	-1.17375	ND 10 down vs ND 3
23406	MIMAT0019069_st	hsa-miR-4530	miRNA	Homo sapiens	3.63728e-05	1.94617e-05	3.24117	3.24117	ND 3 up vs ND 0	1.44795e-05	3.54908	3.54908	ND 6 up vs ND 0	1.59698e-05	3.44141	3.44141	ND 10 up vs ND 0	0.144025	1.095	1.095	ND 6 up vs ND 3	0.57153	0.969662	-1.03129	ND 10 down vs ND 6	0.297176	1.06178	1.06178	ND 10 up vs ND 3
23411	MIMAT0019074_st	hsa-miR-378i	miRNA	Homo sapiens	0.00121526	0.00385039	0.447399	-2.23514	ND 3 down vs ND 0	0.00138067	0.347073	-2.88124	ND 6 down vs ND 0	0.000264679	0.197328	-5.0677	ND 10 down vs ND 0	0.130466	0.775756	-1.28907	ND 6 down vs ND 3	0.0134571	0.56855	-1.75886	ND 10 down vs ND 6	0.00360945	0.441056	-2.26729	ND 10 down vs ND 3
23414	MIMAT0019077_st	hsa-miR-1587	miRNA	Homo sapiens	0.00258484	0.00103779	4.02723	4.02723	ND 3 up vs ND 0	0.00114352	3.88903	3.88903	ND 6 up vs ND 0	0.0013302	3.68884	3.68884	ND 10 up vs ND 0	0.841194	0.965682	-1.03554	ND 6 down vs ND 3	0.762532	0.948525	-1.05427	ND 10 down vs ND 6	0.619594	0.915974	-1.09173	ND 10 down vs ND 3
23539	MIMAT0019202_st	hsa-miR-3129-3p	miRNA	Homo sapiens	0.00873153	0.00475071	5.02902	5.02902	ND 3 up vs ND 0	0.00424234	5.29219	5.29219	ND 6 up vs ND 0	0.00311736	6.12232	6.12232	ND 10 up vs ND 0	0.866435	1.05233	1.05233	ND 6 up vs ND 3	0.63554	1.15686	1.15686	ND 10 up vs ND 6	0.527344	1.2174	1.2174	ND 10 up vs ND 3
23553	MIMAT0019216_st	hsa-miR-3187-5p	miRNA	Homo sapiens	0.00639564	0.00475765	2.40194	2.40194	ND 3 up vs ND 0	0.00329444	2.63479	2.63479	ND 6 up vs ND 0	0.00193752	3.05579	3.05579	ND 10 up vs ND 0	0.581333	1.09694	1.09694	ND 6 up vs ND 3	0.391429	1.15979	1.15979	ND 10 up vs ND 6	0.193966	1.27221	1.27221	ND 10 up vs ND 3
23556	MIMAT0019219_st	hsa-miR-3619-3p	miRNA	Homo sapiens	0.00257569	0.000841847	5.3905	5.3905	ND 3 up vs ND 0	0.00159035	4.16173	4.16173	ND 6 up vs ND 0	0.0013145	4.47875	4.47875	ND 10 up vs ND 0	0.238863	0.772049	-1.29525	ND 6 down vs ND 3	0.714749	1.07617	1.07617	ND 10 up vs ND 6	0.377988	0.830859	-1.20357	ND 10 down vs ND 3
23561	MIMAT0019224_st	hsa-miR-3691-3p	miRNA	Homo sapiens	0.00193676	0.00107267	9.07286	9.07286	ND 3 up vs ND 0	0.000864199	10.3111	10.3111	ND 6 up vs ND 0	0.000736232	11.387	11.387	ND 10 up vs ND 0	0.649511	1.13648	1.13648	ND 6 up vs ND 3	0.722945	1.10434	1.10434	ND 10 up vs ND 6	0.432959	1.25506	1.25506	ND 10 up vs ND 3
23566	MIMAT0019229_st	hsa-miR-3940-5p	miRNA	Homo sapiens	1.70453e-05	7.64745e-06	4.51872	4.51872	ND 3 up vs ND 0	7.79721e-06	4.48576	4.48576	ND 6 up vs ND 0	7.55926e-06	4.53863	4.53863	ND 10 up vs ND 0	0.892302	0.992704	-1.00735	ND 6 down vs ND 3	0.828791	1.01179	1.01179	ND 10 up vs ND 6	0.935161	1.00441	1.00441	ND 10 up vs ND 3
24021	MIMAT0019688_st	hsa-miR-4632-3p	miRNA	Homo sapiens	0.00133533	0.000525779	11.2772	11.2772	ND 3 up vs ND 0	0.0018835	5.67312	5.67312	ND 6 up vs ND 0	0.000437267	12.6876	12.6876	ND 10 up vs ND 0	0.0447888	0.50306	-1.98784	ND 6 down vs ND 3	0.0277905	2.23645	2.23645	ND 10 up vs ND 6	0.646665	1.12507	1.12507	ND 10 up vs ND 3
24024	MIMAT0019691_st	hsa-miR-4634	miRNA	Homo sapiens	4.67241e-06	3.29973e-06	3.33902	3.33902	ND 3 up vs ND 0	2.31757e-06	3.73327	3.73327	ND 6 up vs ND 0	1.48371e-06	4.36212	4.36212	ND 10 up vs ND 0	0.0274027	1.11807	1.11807	ND 6 up vs ND 3	0.00906712	1.16845	1.16845	ND 10 up vs ND 6	0.00124479	1.30641	1.30641	ND 10 up vs ND 3
24032	MIMAT0019699_st	hsa-miR-4640-5p	miRNA	Homo sapiens	0.000570093	0.00038648	3.74484	3.74484	ND 3 up vs ND 0	0.000259192	4.3175	4.3175	ND 6 up vs ND 0	0.000193941	4.83091	4.83091	ND 10 up vs ND 0	0.300967	1.15292	1.15292	ND 6 up vs ND 3	0.401764	1.11891	1.11891	ND 10 up vs ND 6	0.100896	1.29002	1.29002	ND 10 up vs ND 3
24044	MIMAT0019711_st	hsa-miR-4649-5p	miRNA	Homo sapiens	1.05107e-07	5.63744e-08	5.64648	5.64648	ND 3 up vs ND 0	4.45426e-08	6.27185	6.27185	ND 6 up vs ND 0	4.32392e-08	6.35828	6.35828	ND 10 up vs ND 0	0.00351988	1.11075	1.11075	ND 6 up vs ND 3	0.467008	1.01378	1.01378	ND 10 up vs ND 6	0.00223335	1.12606	1.12606	ND 10 up vs ND 3
24048	MIMAT0019715_st	hsa-miR-4651	miRNA	Homo sapiens	0.000773024	0.000285531	3.50707	3.50707	ND 3 up vs ND 0	0.000427089	3.10078	3.10078	ND 6 up vs ND 0	0.000360111	3.26202	3.26202	ND 10 up vs ND 0	0.307745	0.88415	-1.13103	ND 6 down vs ND 3	0.655774	1.052	1.052	ND 10 up vs ND 6	0.529837	0.930126	-1.07512	ND 10 down vs ND 3
24052	MIMAT0019719_st	hsa-miR-4653-3p	miRNA	Homo sapiens	0.00391133	0.00166315	13.1386	13.1386	ND 3 up vs ND 0	0.00136244	15.1001	15.1001	ND 6 up vs ND 0	0.00280033	9.40608	9.40608	ND 10 up vs ND 0	0.704872	1.14929	1.14929	ND 6 up vs ND 3	0.238453	0.622915	-1.60535	ND 10 down vs ND 6	0.383689	0.71591	-1.39682	ND 10 down vs ND 3
24054	MIMAT0019721_st	hsa-miR-4655-5p	miRNA	Homo sapiens	0.000167509	8.17517e-05	6.51685	6.51685	ND 3 up vs ND 0	6.15703e-05	7.4911	7.4911	ND 6 up vs ND 0	8.87889e-05	6.26897	6.26897	ND 10 up vs ND 0	0.290873	1.1495	1.1495	ND 6 up vs ND 3	0.195077	0.836856	-1.19495	ND 10 down vs ND 6	0.75206	0.961963	-1.03954	ND 10 down vs ND 3
24056	MIMAT0019723_st	hsa-miR-4656	miRNA	Homo sapiens	0.00242923	0.0014313	4.48085	4.48085	ND 3 up vs ND 0	0.000835053	5.62364	5.62364	ND 6 up vs ND 0	0.00118466	4.83677	4.83677	ND 10 up vs ND 0	0.300873	1.25504	1.25504	ND 6 up vs ND 3	0.474941	0.860077	-1.16269	ND 10 down vs ND 6	0.709994	1.07943	1.07943	ND 10 up vs ND 3
24072	MIMAT0019739_st	hsa-miR-4665-5p	miRNA	Homo sapiens	0.00017814	8.76103e-05	6.66449	6.66449	ND 3 up vs ND 0	8.05632e-05	6.94131	6.94131	ND 6 up vs ND 0	7.33621e-05	7.27133	7.27133	ND 10 up vs ND 0	0.747561	1.04154	1.04154	ND 6 up vs ND 3	0.713947	1.04754	1.04754	ND 10 up vs ND 6	0.501205	1.09106	1.09106	ND 10 up vs ND 3
24076	MIMAT0019743_st	hsa-miR-4667-5p	miRNA	Homo sapiens	0.00016478	4.69537e-05	4.51839	4.51839	ND 3 up vs ND 0	0.000108294	3.38997	3.38997	ND 6 up vs ND 0	0.000108199	3.39089	3.39089	ND 10 up vs ND 0	0.0230577	0.750261	-1.33287	ND 6 down vs ND 3	0.997464	1.00027	1.00027	ND 10 up vs ND 6	0.0231274	0.750464	-1.33251	ND 10 down vs ND 3
24089	MIMAT0019756_st	hsa-miR-4674	miRNA	Homo sapiens	0.000829921	0.000467441	4.15748	4.15748	ND 3 up vs ND 0	0.000317952	4.82189	4.82189	ND 6 up vs ND 0	0.000363994	4.57016	4.57016	ND 10 up vs ND 0	0.336551	1.15981	1.15981	ND 6 up vs ND 3	0.713279	0.947795	-1.05508	ND 10 down vs ND 6	0.52447	1.09926	1.09926	ND 10 up vs ND 3
24108	MIMAT0019775_st	hsa-miR-4687-3p	miRNA	Homo sapiens	0.000115976	4.27074e-05	3.74443	3.74443	ND 3 up vs ND 0	5.249e-05	3.50191	3.50191	ND 6 up vs ND 0	6.74177e-05	3.24304	3.24304	ND 10 up vs ND 0	0.383647	0.935231	-1.06925	ND 6 down vs ND 3	0.324983	0.926077	-1.07982	ND 10 down vs ND 6	0.103806	0.866095	-1.15461	ND 10 down vs ND 3
24110	MIMAT0019777_st	hsa-miR-4688	miRNA	Homo sapiens	1.98944e-05	1.25272e-05	5.144	5.144	ND 3 up vs ND 0	9.1997e-06	5.87003	5.87003	ND 6 up vs ND 0	6.93028e-06	6.68765	6.68765	ND 10 up vs ND 0	0.101848	1.14114	1.14114	ND 6 up vs ND 3	0.104891	1.13929	1.13929	ND 10 up vs ND 6	0.01364	1.30009	1.30009	ND 10 up vs ND 3
24111	MIMAT0019778_st	hsa-miR-4689	miRNA	Homo sapiens	0.000601761	0.000339507	4.67534	4.67534	ND 3 up vs ND 0	0.000212719	5.6868	5.6868	ND 6 up vs ND 0	0.000293371	4.95848	4.95848	ND 10 up vs ND 0	0.221794	1.21634	1.21634	ND 6 up vs ND 3	0.368932	0.871928	-1.14688	ND 10 down vs ND 6	0.68665	1.06056	1.06056	ND 10 up vs ND 3
24112	MIMAT0019779_st	hsa-miR-4690-5p	miRNA	Homo sapiens	0.00103946	0.000879615	4.18885	4.18885	ND 3 up vs ND 0	0.000296174	6.66507	6.66507	ND 6 up vs ND 0	0.000568972	4.97176	4.97176	ND 10 up vs ND 0	0.0447064	1.59114	1.59114	ND 6 up vs ND 3	0.142579	0.745942	-1.34059	ND 10 down vs ND 6	0.346893	1.1869	1.1869	ND 10 up vs ND 3
24121	MIMAT0019788_st	hsa-miR-4695-5p	miRNA	Homo sapiens	0.00179121	0.000800904	5.37373	5.37373	ND 3 up vs ND 0	0.000763338	5.48844	5.48844	ND 6 up vs ND 0	0.000847366	5.24376	5.24376	ND 10 up vs ND 0	0.91429	1.02135	1.02135	ND 6 up vs ND 3	0.81676	0.95542	-1.04666	ND 10 down vs ND 6	0.900739	0.975814	-1.02479	ND 10 down vs ND 3
24122	MIMAT0019789_st	hsa-miR-4695-3p	miRNA	Homo sapiens	0.00762727	0.0037233	2.79416	2.79416	ND 3 up vs ND 0	0.00324994	2.90426	2.90426	ND 6 up vs ND 0	0.00327713	2.89729	2.89729	ND 10 up vs ND 0	0.830637	1.0394	1.0394	ND 6 up vs ND 3	0.989356	0.9976	-1.00241	ND 10 down vs ND 6	0.840963	1.03691	1.03691	ND 10 up vs ND 3
24125	MIMAT0019792_st	hsa-miR-4697-3p	miRNA	Homo sapiens	0.00468036	0.00248691	2.63432	2.63432	ND 3 up vs ND 0	0.00184661	2.8538	2.8538	ND 6 up vs ND 0	0.00204939	2.77321	2.77321	ND 10 up vs ND 0	0.605897	1.08331	1.08331	ND 6 up vs ND 3	0.851133	0.971761	-1.02906	ND 10 down vs ND 6	0.737752	1.05272	1.05272	ND 10 up vs ND 3
24138	MIMAT0019806_st	hsa-miR-4706	miRNA	Homo sapiens	0.000118806	4.77203e-05	6.14732	6.14732	ND 3 up vs ND 0	5.11583e-05	5.95603	5.95603	ND 6 up vs ND 0	6.42427e-05	5.39055	5.39055	ND 10 up vs ND 0	0.760603	0.968884	-1.03212	ND 6 down vs ND 3	0.361415	0.905058	-1.1049	ND 10 down vs ND 6	0.246669	0.876896	-1.14039	ND 10 down vs ND 3
24139	MIMAT0019807_st	hsa-miR-4707-5p	miRNA	Homo sapiens	2.83603e-05	1.51122e-05	4.36399	4.36399	ND 3 up vs ND 0	1.10257e-05	4.92751	4.92751	ND 6 up vs ND 0	1.28437e-05	4.64063	4.64063	ND 10 up vs ND 0	0.108008	1.12913	1.12913	ND 6 up vs ND 3	0.365717	0.941779	-1.06182	ND 10 down vs ND 6	0.355271	1.06339	1.06339	ND 10 up vs ND 3
24152	MIMAT0019820_st	hsa-miR-4713-5p	miRNA	Homo sapiens	0.00104197	0.000525105	8.36536	8.36536	ND 3 up vs ND 0	0.000309877	11.3869	11.3869	ND 6 up vs ND 0	0.000880263	6.41033	6.41033	ND 10 up vs ND 0	0.213627	1.3612	1.3612	ND 6 up vs ND 3	0.0512291	0.562957	-1.77633	ND 10 down vs ND 6	0.271222	0.766295	-1.30498	ND 10 down vs ND 3
24159	MIMAT0019827_st	hsa-miR-4716-3p	miRNA	Homo sapiens	0.000293017	0.000162006	16.3416	16.3416	ND 3 up vs ND 0	0.000215955	13.4162	13.4162	ND 6 up vs ND 0	8.63414e-05	26.5085	26.5085	ND 10 up vs ND 0	0.386558	0.820988	-1.21804	ND 6 down vs ND 3	0.0285104	1.97585	1.97585	ND 10 up vs ND 6	0.075885	1.62215	1.62215	ND 10 up vs ND 3
24168	MIMAT0019836_st	hsa-miR-4722-5p	miRNA	Homo sapiens	0.000286024	0.000128649	4.32322	4.32322	ND 3 up vs ND 0	0.000153921	4.05026	4.05026	ND 6 up vs ND 0	0.000110749	4.57559	4.57559	ND 10 up vs ND 0	0.551369	0.936862	-1.06739	ND 6 down vs ND 3	0.291285	1.1297	1.1297	ND 10 up vs ND 6	0.6022	1.05837	1.05837	ND 10 up vs ND 3
24170	MIMAT0019838_st	hsa-miR-4723-5p	miRNA	Homo sapiens	0.00446207	0.00200511	10.3704	10.3704	ND 3 up vs ND 0	0.00437823	6.64876	6.64876	ND 6 up vs ND 0	0.00137795	13.2366	13.2366	ND 10 up vs ND 0	0.244753	0.641131	-1.55974	ND 6 down vs ND 3	0.102461	1.99084	1.99084	ND 10 up vs ND 6	0.496091	1.27639	1.27639	ND 10 up vs ND 3
24171	MIMAT0019839_st	hsa-miR-4723-3p	miRNA	Homo sapiens	0.000859373	0.000244279	6.44953	6.44953	ND 3 up vs ND 0	0.000930288	3.74542	3.74542	ND 6 up vs ND 0	0.000433165	5.00031	5.00031	ND 10 up vs ND 0	0.0225353	0.580729	-1.72197	ND 6 down vs ND 3	0.12727	1.33505	1.33505	ND 10 up vs ND 6	0.166088	0.775299	-1.28982	ND 10 down vs ND 3
24176	MIMAT0019844_st	hsa-miR-4725-3p	miRNA	Homo sapiens	0.00176901	0.000769225	2.80637	2.80637	ND 3 up vs ND 0	0.00107872	2.57239	2.57239	ND 6 up vs ND 0	0.000651099	2.93729	2.93729	ND 10 up vs ND 0	0.480134	0.916626	-1.09096	ND 6 down vs ND 3	0.301559	1.14185	1.14185	ND 10 up vs ND 6	0.704603	1.04665	1.04665	ND 10 up vs ND 3
24178	MIMAT0019846_st	hsa-miR-4726-3p	miRNA	Homo sapiens	0.000978166	0.000411117	11.5049	11.5049	ND 3 up vs ND 0	0.000453017	10.8324	10.8324	ND 6 up vs ND 0	0.00045491	10.8048	10.8048	ND 10 up vs ND 0	0.802493	0.941548	-1.06208	ND 6 down vs ND 3	0.991491	0.997446	-1.00256	ND 10 down vs ND 6	0.794367	0.939144	-1.0648	ND 10 down vs ND 3
24181	MIMAT0019849_st	hsa-miR-4728-5p	miRNA	Homo sapiens	0.00180136	0.00109882	5.00379	5.00379	ND 3 up vs ND 0	0.000539787	6.93646	6.93646	ND 6 up vs ND 0	0.00111043	4.9817	4.9817	ND 10 up vs ND 0	0.1636	1.38624	1.38624	ND 6 up vs ND 3	0.15924	0.718191	-1.39239	ND 10 down vs ND 6	0.982695	0.995587	-1.00443	ND 10 down vs ND 3
24185	MIMAT0019853_st	hsa-miR-4731-5p	miRNA	Homo sapiens	0.00234108	0.00140549	8.68584	8.68584	ND 3 up vs ND 0	0.00108111	10.1332	10.1332	ND 6 up vs ND 0	0.000827977	11.9736	11.9736	ND 10 up vs ND 0	0.604443	1.16663	1.16663	ND 6 up vs ND 3	0.576036	1.18162	1.18162	ND 10 up vs ND 6	0.307157	1.37852	1.37852	ND 10 up vs ND 3
24187	MIMAT0019855_st	hsa-miR-4732-5p	miRNA	Homo sapiens	0.00032425	0.000179604	2.02045	2.02045	ND 3 up vs ND 0	0.000138995	2.11848	2.11848	ND 6 up vs ND 0	0.000128444	2.15093	2.15093	ND 10 up vs ND 0	0.41788	1.04852	1.04852	ND 6 up vs ND 3	0.786532	1.01532	1.01532	ND 10 up vs ND 6	0.299161	1.06458	1.06458	ND 10 up vs ND 3
24188	MIMAT0019856_st	hsa-miR-4732-3p	miRNA	Homo sapiens	0.00146785	0.000811287	9.49367	9.49367	ND 3 up vs ND 0	0.000627735	11.0835	11.0835	ND 6 up vs ND 0	0.000580427	11.6429	11.6429	ND 10 up vs ND 0	0.56554	1.16746	1.16746	ND 6 up vs ND 3	0.852023	1.05047	1.05047	ND 10 up vs ND 6	0.456003	1.22639	1.22639	ND 10 up vs ND 3
24191	MIMAT0019859_st	hsa-miR-4734	miRNA	Homo sapiens	0.000151344	7.92041e-05	3.38402	3.38402	ND 3 up vs ND 0	7.02726e-05	3.51319	3.51319	ND 6 up vs ND 0	5.82471e-05	3.73433	3.73433	ND 10 up vs ND 0	0.639014	1.03817	1.03817	ND 6 up vs ND 3	0.455381	1.06294	1.06294	ND 10 up vs ND 6	0.253568	1.10352	1.10352	ND 10 up vs ND 3
24199	MIMAT0019867_st	hsa-miR-4738-3p	miRNA	Homo sapiens	0.00560427	0.00290127	4.0022	4.0022	ND 3 up vs ND 0	0.00177099	4.86643	4.86643	ND 6 up vs ND 0	0.00365427	3.67973	3.67973	ND 10 up vs ND 0	0.411772	1.21594	1.21594	ND 6 up vs ND 3	0.260756	0.756145	-1.3225	ND 10 down vs ND 6	0.714151	0.919426	-1.08763	ND 10 down vs ND 3
24200	MIMAT0019868_st	hsa-miR-4739	miRNA	Homo sapiens	0.0011021	0.000501661	2.93139	2.93139	ND 3 up vs ND 0	0.000478674	2.96998	2.96998	ND 6 up vs ND 0	0.000502708	2.9297	2.9297	ND 10 up vs ND 0	0.906378	1.01317	1.01317	ND 6 up vs ND 3	0.902271	0.986435	-1.01375	ND 10 down vs ND 6	0.995851	0.999422	-1.00058	ND 10 down vs ND 3
24203	MIMAT0019871_st	hsa-miR-4741	miRNA	Homo sapiens	0.010205	0.00417962	4.44119	4.44119	ND 3 up vs ND 0	0.00454355	4.29378	4.29378	ND 6 up vs ND 0	0.00500022	4.13389	4.13389	ND 10 up vs ND 0	0.900513	0.966807	-1.03433	ND 6 down vs ND 3	0.888269	0.962763	-1.03868	ND 10 down vs ND 6	0.791356	0.930806	-1.07434	ND 10 down vs ND 3
24210	MIMAT0019878_st	hsa-miR-4745-5p	miRNA	Homo sapiens	3.37856e-06	1.5945e-06	3.60983	3.60983	ND 3 up vs ND 0	1.74268e-06	3.50927	3.50927	ND 6 up vs ND 0	1.30036e-06	3.86094	3.86094	ND 10 up vs ND 0	0.38762	0.972143	-1.02866	ND 6 down vs ND 3	0.0306746	1.10021	1.10021	ND 10 up vs ND 6	0.0824463	1.06956	1.06956	ND 10 up vs ND 3
24213	MIMAT0019881_st	hsa-miR-4746-3p	miRNA	Homo sapiens	0.00269048	0.00136625	3.40599	3.40599	ND 3 up vs ND 0	0.00124685	3.50906	3.50906	ND 6 up vs ND 0	0.00104829	3.71995	3.71995	ND 10 up vs ND 0	0.856352	1.03026	1.03026	ND 6 up vs ND 3	0.724759	1.0601	1.0601	ND 10 up vs ND 6	0.598653	1.09218	1.09218	ND 10 up vs ND 3
24216	MIMAT0019884_st	hsa-miR-4748	miRNA	Homo sapiens	0.0019519	0.000709403	4.40459	4.40459	ND 3 up vs ND 0	0.000840371	4.1322	4.1322	ND 6 up vs ND 0	0.00124054	3.60213	3.60213	ND 10 up vs ND 0	0.705951	0.938158	-1.06592	ND 6 down vs ND 3	0.432533	0.871722	-1.14715	ND 10 down vs ND 6	0.270648	0.817814	-1.22277	ND 10 down vs ND 3
24217	MIMAT0019885_st	hsa-miR-4749-5p	miRNA	Homo sapiens	0.000119044	5.30184e-05	5.11048	5.11048	ND 3 up vs ND 0	5.65432e-05	4.97782	4.97782	ND 6 up vs ND 0	5.12405e-05	5.18309	5.18309	ND 10 up vs ND 0	0.7832	0.974041	-1.02665	ND 6 down vs ND 3	0.674628	1.04124	1.04124	ND 10 up vs ND 6	0.882227	1.01421	1.01421	ND 10 up vs ND 3
24219	MIMAT0019887_st	hsa-miR-4750-5p	miRNA	Homo sapiens	0.000137381	8.93494e-05	5.75301	5.75301	ND 3 up vs ND 0	6.21014e-05	6.80996	6.80996	ND 6 up vs ND 0	4.78728e-05	7.75771	7.75771	ND 10 up vs ND 0	0.197997	1.18372	1.18372	ND 6 up vs ND 3	0.299475	1.13917	1.13917	ND 10 up vs ND 6	0.0522921	1.34846	1.34846	ND 10 up vs ND 3
24224	MIMAT0019892_st	hsa-miR-371b-5p	miRNA	Homo sapiens	0.00221499	0.00129998	7.19801	7.19801	ND 3 up vs ND 0	0.000758943	9.6956	9.6956	ND 6 up vs ND 0	0.00108949	7.9041	7.9041	ND 10 up vs ND 0	0.291836	1.34698	1.34698	ND 6 up vs ND 3	0.452204	0.815226	-1.22665	ND 10 down vs ND 6	0.722509	1.09809	1.09809	ND 10 up vs ND 3
24231	MIMAT0019899_st	hsa-miR-4756-5p	miRNA	Homo sapiens	0.00510951	0.00233192	4.86337	4.86337	ND 3 up vs ND 0	0.00277372	4.52587	4.52587	ND 6 up vs ND 0	0.00191969	5.29046	5.29046	ND 10 up vs ND 0	0.769865	0.930604	-1.07457	ND 6 down vs ND 3	0.534117	1.16894	1.16894	ND 10 up vs ND 6	0.732619	1.08782	1.08782	ND 10 up vs ND 3
24235	MIMAT0019903_st	hsa-miR-4758-5p	miRNA	Homo sapiens	0.00225347	0.00112059	4.03671	4.03671	ND 3 up vs ND 0	0.00109335	4.07328	4.07328	ND 6 up vs ND 0	0.000861102	4.45829	4.45829	ND 10 up vs ND 0	0.959513	1.00906	1.00906	ND 6 up vs ND 3	0.617267	1.09452	1.09452	ND 10 up vs ND 6	0.583898	1.10444	1.10444	ND 10 up vs ND 3
24245	MIMAT0019913_st	hsa-miR-4763-3p	miRNA	Homo sapiens	2.04587e-05	8.63367e-06	4.1753	4.1753	ND 3 up vs ND 0	9.31772e-06	4.06369	4.06369	ND 6 up vs ND 0	9.72855e-06	4.00277	4.00277	ND 10 up vs ND 0	0.613917	0.973269	-1.02746	ND 6 down vs ND 3	0.775886	0.985008	-1.01522	ND 10 down vs ND 6	0.442793	0.958677	-1.0431	ND 10 down vs ND 3
24254	MIMAT0019922_st	hsa-miR-4769-5p	miRNA	Homo sapiens	9.6833e-05	4.85132e-05	5.43063	5.43063	ND 3 up vs ND 0	3.14892e-05	6.59868	6.59868	ND 6 up vs ND 0	6.30688e-05	4.87228	4.87228	ND 10 up vs ND 0	0.0981049	1.21509	1.21509	ND 6 up vs ND 3	0.0286854	0.738371	-1.35433	ND 10 down vs ND 6	0.297486	0.897184	-1.1146	ND 10 down vs ND 3
24274	MIMAT0019942_st	hsa-miR-4781-5p	miRNA	Homo sapiens	0.00147485	0.000650251	16.4442	16.4442	ND 3 up vs ND 0	0.000942645	12.7104	12.7104	ND 6 up vs ND 0	0.000525137	19.2782	19.2782	ND 10 up vs ND 0	0.425778	0.772944	-1.29375	ND 6 down vs ND 3	0.225242	1.51672	1.51672	ND 10 up vs ND 6	0.613555	1.17234	1.17234	ND 10 up vs ND 3
24279	MIMAT0019947_st	hsa-miR-4783-3p	miRNA	Homo sapiens	6.44648e-05	3.46126e-05	3.16438	3.16438	ND 3 up vs ND 0	2.78004e-05	3.37821	3.37821	ND 6 up vs ND 0	2.60055e-05	3.44862	3.44862	ND 10 up vs ND 0	0.31291	1.06757	1.06757	ND 6 up vs ND 3	0.73433	1.02084	1.02084	ND 10 up vs ND 6	0.203742	1.08982	1.08982	ND 10 up vs ND 3
24287	MIMAT0019955_st	hsa-miR-4786-3p	miRNA	Homo sapiens	0.0011391	0.000471339	13.1156	13.1156	ND 3 up vs ND 0	0.000416986	14.2428	14.2428	ND 6 up vs ND 0	0.000770682	9.64528	9.64528	ND 10 up vs ND 0	0.754317	1.08594	1.08594	ND 6 up vs ND 3	0.188205	0.677203	-1.47666	ND 10 down vs ND 6	0.279594	0.735402	-1.3598	ND 10 down vs ND 3
24311	MIMAT0019979_st	hsa-miR-4800-3p	miRNA	Homo sapiens	0.00491998	0.00169855	3.07255	3.07255	ND 3 up vs ND 0	0.00232668	2.80773	2.80773	ND 6 up vs ND 0	0.00297602	2.6283	2.6283	ND 10 up vs ND 0	0.57993	0.913808	-1.09432	ND 6 down vs ND 3	0.6822	0.936095	-1.06827	ND 10 down vs ND 6	0.35616	0.855412	-1.16903	ND 10 down vs ND 3
25234	MIMAT0020924_st	hsa-miR-642a-3p	miRNA	Homo sapiens	0.000435742	0.000145458	3.26305	3.26305	ND 3 up vs ND 0	0.000262418	2.76639	2.76639	ND 6 up vs ND 0	0.000220676	2.89671	2.89671	ND 10 up vs ND 0	0.119714	0.847794	-1.17953	ND 6 down vs ND 3	0.611525	1.04711	1.04711	ND 10 up vs ND 6	0.227763	0.88773	-1.12647	ND 10 down vs ND 3
25323	MIMAT0021021_st	hsa-miR-5001-5p	miRNA	Homo sapiens	1.7505e-05	7.90556e-06	4.63587	4.63587	ND 3 up vs ND 0	7.93196e-06	4.62993	4.62993	ND 6 up vs ND 0	7.7841e-06	4.66364	4.66364	ND 10 up vs ND 0	0.981529	0.998718	-1.00128	ND 6 down vs ND 3	0.895929	1.00728	1.00728	ND 10 up vs ND 6	0.914217	1.00599	1.00599	ND 10 up vs ND 3
25343	MIMAT0021043_st	hsa-miR-5010-5p	miRNA	Homo sapiens	0.00291193	0.00173784	3.09004	3.09004	ND 3 up vs ND 0	0.00198602	2.97103	2.97103	ND 6 up vs ND 0	0.000846944	3.90545	3.90545	ND 10 up vs ND 0	0.808273	0.961487	-1.04006	ND 6 down vs ND 3	0.145423	1.31451	1.31451	ND 10 up vs ND 6	0.197095	1.26388	1.26388	ND 10 up vs ND 3
25382	MIMAT0021082_st	hsa-miR-5090	miRNA	Homo sapiens	2.67168e-05	1.31175e-05	8.83199	8.83199	ND 3 up vs ND 0	1.7912e-05	7.49565	7.49565	ND 6 up vs ND 0	8.70123e-06	11.1887	11.1887	ND 10 up vs ND 0	0.122432	0.848693	-1.17828	ND 6 down vs ND 3	0.00883684	1.4927	1.4927	ND 10 up vs ND 6	0.0479854	1.26684	1.26684	ND 10 up vs ND 3
25417	MIMAT0021117_st	hsa-miR-5187-5p	miRNA	Homo sapiens	0.000191459	0.000100339	4.59022	4.59022	ND 3 up vs ND 0	0.000131238	4.15202	4.15202	ND 6 up vs ND 0	5.94409e-05	5.6962	5.6962	ND 10 up vs ND 0	0.364335	0.904535	-1.10554	ND 6 down vs ND 3	0.032203	1.37191	1.37191	ND 10 up vs ND 6	0.0926528	1.24094	1.24094	ND 10 up vs ND 3
25420	MIMAT0021120_st	hsa-miR-5189-5p	miRNA	Homo sapiens	0.00162843	0.00111997	6.48818	6.48818	ND 3 up vs ND 0	0.000555254	9.43188	9.43188	ND 6 up vs ND 0	0.00072944	8.09357	8.09357	ND 10 up vs ND 0	0.169779	1.4537	1.4537	ND 6 up vs ND 3	0.531525	0.858107	-1.16536	ND 10 down vs ND 6	0.378963	1.24743	1.24743	ND 10 up vs ND 3
25428	MIMAT0021128_st	hsa-miR-5196-5p	miRNA	Homo sapiens	0.000623731	0.000336243	4.88605	4.88605	ND 3 up vs ND 0	0.000236181	5.67699	5.67699	ND 6 up vs ND 0	0.000287212	5.21602	5.21602	ND 10 up vs ND 0	0.341145	1.16188	1.16188	ND 6 up vs ND 3	0.575261	0.918801	-1.08838	ND 10 down vs ND 6	0.662732	1.06753	1.06753	ND 10 up vs ND 3
25429	MIMAT0021129_st	hsa-miR-5196-3p	miRNA	Homo sapiens	0.00229001	0.00111526	7.4448	7.4448	ND 3 up vs ND 0	0.00220399	5.34883	5.34883	ND 6 up vs ND 0	0.000675378	9.8514	9.8514	ND 10 up vs ND 0	0.240201	0.718465	-1.39186	ND 6 down vs ND 3	0.0635879	1.84179	1.84179	ND 10 up vs ND 6	0.307832	1.32326	1.32326	ND 10 up vs ND 3
26550	MIMAT0022257_st	hsa-miR-5571-5p	miRNA	Homo sapiens	0.00318066	0.00394648	3.05206	3.05206	ND 3 up vs ND 0	0.00156492	4.17858	4.17858	ND 6 up vs ND 0	0.000903972	5.21392	5.21392	ND 10 up vs ND 0	0.167906	1.3691	1.3691	ND 6 up vs ND 3	0.301607	1.24777	1.24777	ND 10 up vs ND 6	0.0456166	1.70833	1.70833	ND 10 up vs ND 3
26553	MIMAT0022260_st	hsa-miR-5572	miRNA	Homo sapiens	2.95608e-06	1.51404e-06	7.44683	7.44683	ND 3 up vs ND 0	1.33516e-06	7.94073	7.94073	ND 6 up vs ND 0	1.18563e-06	8.45326	8.45326	ND 10 up vs ND 0	0.227056	1.06632	1.06632	ND 6 up vs ND 3	0.237233	1.06454	1.06454	ND 10 up vs ND 6	0.0480914	1.13515	1.13515	ND 10 up vs ND 3
26564	MIMAT0022271_st	hsa-miR-664b-5p	miRNA	Homo sapiens	0.000683233	0.000575111	18.1758	18.1758	ND 3 up vs ND 0	0.000248719	36.4781	36.4781	ND 6 up vs ND 0	0.000261239	34.878	34.878	ND 10 up vs ND 0	0.0753481	2.00696	2.00696	ND 6 up vs ND 3	0.885251	0.956135	-1.04588	ND 10 down vs ND 6	0.0892096	1.91892	1.91892	ND 10 up vs ND 3
26791	MIMAT0022499_st	hsa-miR-5705	miRNA	Homo sapiens	0.00161503	0.00373569	2.2983	2.2983	ND 3 up vs ND 0	0.000942885	3.3201	3.3201	ND 6 up vs ND 0	0.000418904	4.39478	4.39478	ND 10 up vs ND 0	0.0552234	1.44459	1.44459	ND 6 up vs ND 3	0.110539	1.32369	1.32369	ND 10 up vs ND 6	0.00914922	1.91219	1.91219	ND 10 up vs ND 3
26977	MIMAT0022691_st	hsa-miR-197-5p	miRNA	Homo sapiens	0.00542427	0.00367827	2.31318	2.31318	ND 3 up vs ND 0	0.00228642	2.59428	2.59428	ND 6 up vs ND 0	0.00194026	2.70727	2.70727	ND 10 up vs ND 0	0.451843	1.12152	1.12152	ND 6 up vs ND 3	0.772371	1.04355	1.04355	ND 10 up vs ND 6	0.317086	1.17037	1.17037	ND 10 up vs ND 3
26979	MIMAT0022693_st	hsa-miR-204-3p	miRNA	Homo sapiens	0.00257601	0.00166029	4.79507	4.79507	ND 3 up vs ND 0	0.00228807	4.21848	4.21848	ND 6 up vs ND 0	0.000678851	7.24885	7.24885	ND 10 up vs ND 0	0.571268	0.879753	-1.13668	ND 6 down vs ND 3	0.0598792	1.71836	1.71836	ND 10 up vs ND 6	0.117887	1.51173	1.51173	ND 10 up vs ND 3
26980	MIMAT0022694_st	hsa-miR-211-3p	miRNA	Homo sapiens	5.13821e-05	2.09754e-05	3.95377	3.95377	ND 3 up vs ND 0	2.28008e-05	3.84245	3.84245	ND 6 up vs ND 0	2.61873e-05	3.6693	3.6693	ND 10 up vs ND 0	0.656959	0.971844	-1.02897	ND 6 down vs ND 3	0.482509	0.954938	-1.04719	ND 10 down vs ND 6	0.278694	0.92805	-1.07753	ND 10 down vs ND 3
26994	MIMAT0022709_st	hsa-miR-652-5p	miRNA	Homo sapiens	0.0115304	0.00448642	2.93779	2.93779	ND 3 up vs ND 0	0.00485252	2.87094	2.87094	ND 6 up vs ND 0	0.00654564	2.63911	2.63911	ND 10 up vs ND 0	0.907909	0.977246	-1.02328	ND 6 down vs ND 3	0.675629	0.91925	-1.08784	ND 10 down vs ND 6	0.596845	0.898333	-1.11317	ND 10 down vs ND 3
27015	MIMAT0022731_st	hsa-miR-3184-3p	miRNA	Homo sapiens	0.00453564	0.00196922	14.8496	14.8496	ND 3 up vs ND 0	0.00209453	14.2112	14.2112	ND 6 up vs ND 0	0.00201969	14.5832	14.5832	ND 10 up vs ND 0	0.912271	0.957012	-1.04492	ND 6 down vs ND 3	0.948313	1.02618	1.02618	ND 10 up vs ND 6	0.963776	0.982063	-1.01826	ND 10 down vs ND 3
27016	MIMAT0022732_st	hsa-miR-3191-5p	miRNA	Homo sapiens	0.000594614	0.000232088	12.6364	12.6364	ND 3 up vs ND 0	0.000307396	10.5986	10.5986	ND 6 up vs ND 0	0.00027307	11.397	11.397	ND 10 up vs ND 0	0.433423	0.838739	-1.19227	ND 6 down vs ND 3	0.737545	1.07533	1.07533	ND 10 up vs ND 6	0.636483	0.901922	-1.10874	ND 10 down vs ND 3
27216	MIMAT0022938_st	hsa-miR-937-5p	miRNA	Homo sapiens	0.000403795	0.000236176	4.61518	4.61518	ND 3 up vs ND 0	0.000143636	5.67383	5.67383	ND 6 up vs ND 0	0.000189982	5.03615	5.03615	ND 10 up vs ND 0	0.1669	1.22938	1.22938	ND 6 up vs ND 3	0.38527	0.88761	-1.12662	ND 10 down vs ND 6	0.515216	1.09121	1.09121	ND 10 up vs ND 3
27219	MIMAT0022941_st	hsa-miR-1227-5p	miRNA	Homo sapiens	0.000204074	9.94888e-05	5.11406	5.11406	ND 3 up vs ND 0	8.37904e-05	5.49889	5.49889	ND 6 up vs ND 0	9.33163e-05	5.25245	5.25245	ND 10 up vs ND 0	0.527049	1.07525	1.07525	ND 6 up vs ND 3	0.684484	0.955185	-1.04692	ND 10 down vs ND 6	0.811548	1.02706	1.02706	ND 10 up vs ND 3
27220	MIMAT0022942_st	hsa-miR-1229-5p	miRNA	Homo sapiens	0.00210461	0.000886373	4.34439	4.34439	ND 3 up vs ND 0	0.00111062	3.99433	3.99433	ND 6 up vs ND 0	0.000869751	4.37605	4.37605	ND 10 up vs ND 0	0.638061	0.919421	-1.08764	ND 6 down vs ND 3	0.610268	1.09557	1.09557	ND 10 up vs ND 6	0.967076	1.00729	1.00729	ND 10 up vs ND 3
27221	MIMAT0022943_st	hsa-miR-1233-5p	miRNA	Homo sapiens	0.000104805	5.58549e-05	6.02014	6.02014	ND 3 up vs ND 0	4.75983e-05	6.48238	6.48238	ND 6 up vs ND 0	4.05903e-05	6.99864	6.99864	ND 10 up vs ND 0	0.499142	1.07678	1.07678	ND 6 up vs ND 3	0.484857	1.07964	1.07964	ND 10 up vs ND 6	0.205281	1.16254	1.16254	ND 10 up vs ND 3
27223	MIMAT0022946_st	hsa-miR-1237-5p	miRNA	Homo sapiens	3.79477e-05	1.85543e-05	3.49649	3.49649	ND 3 up vs ND 0	1.87239e-05	3.4865	3.4865	ND 6 up vs ND 0	1.46571e-05	3.77423	3.77423	ND 10 up vs ND 0	0.959277	0.997144	-1.00286	ND 6 down vs ND 3	0.20648	1.08253	1.08253	ND 10 up vs ND 6	0.220174	1.07943	1.07943	ND 10 up vs ND 3
27244	MIMAT0022967_st	hsa-miR-3620-5p	miRNA	Homo sapiens	0.000298445	0.000132806	5.23932	5.23932	ND 3 up vs ND 0	0.000113744	5.59919	5.59919	ND 6 up vs ND 0	0.000166974	4.77097	4.77097	ND 10 up vs ND 0	0.592903	1.06869	1.06869	ND 6 up vs ND 3	0.234649	0.852081	-1.1736	ND 10 down vs ND 6	0.459368	0.910609	-1.09817	ND 10 down vs ND 3
27254	MIMAT0022977_st	hsa-miR-4632-5p	miRNA	Homo sapiens	0.000326914	0.000182821	4.20976	4.20976	ND 3 up vs ND 0	0.000143175	4.61645	4.61645	ND 6 up vs ND 0	0.000126293	4.85086	4.85086	ND 10 up vs ND 0	0.440462	1.09661	1.09661	ND 6 up vs ND 3	0.669734	1.05078	1.05078	ND 10 up vs ND 6	0.258809	1.15229	1.15229	ND 10 up vs ND 3
27968	MIMAT0023693_st	hsa-miR-6068	miRNA	Homo sapiens	8.24568e-06	4.56293e-06	7.52381	7.52381	ND 3 up vs ND 0	3.08795e-06	9.25881	9.25881	ND 6 up vs ND 0	3.79917e-06	8.27227	8.27227	ND 10 up vs ND 0	0.0254254	1.2306	1.2306	ND 6 up vs ND 3	0.13209	0.893449	-1.11926	ND 10 down vs ND 6	0.187251	1.09948	1.09948	ND 10 up vs ND 3
27975	MIMAT0023700_st	hsa-miR-6075	miRNA	Homo sapiens	0.000117774	5.84063e-05	5.78471	5.78471	ND 3 up vs ND 0	5.98014e-05	5.72465	5.72465	ND 6 up vs ND 0	4.40558e-05	6.58445	6.58445	ND 10 up vs ND 0	0.920764	0.989618	-1.01049	ND 6 down vs ND 3	0.228681	1.15019	1.15019	ND 10 up vs ND 6	0.259161	1.13825	1.13825	ND 10 up vs ND 3
27980	MIMAT0023705_st	hsa-miR-6080	miRNA	Homo sapiens	0.000855299	0.000576598	6.27445	6.27445	ND 3 up vs ND 0	0.000256417	9.59709	9.59709	ND 6 up vs ND 0	0.000483966	6.83038	6.83038	ND 10 up vs ND 0	0.0830497	1.52955	1.52955	ND 6 up vs ND 3	0.139668	0.711714	-1.40506	ND 10 down vs ND 6	0.669926	1.0886	1.0886	ND 10 up vs ND 3
27985	MIMAT0023710_st	hsa-miR-6085	miRNA	Homo sapiens	0.00129473	0.000679306	4.74946	4.74946	ND 3 up vs ND 0	0.000452144	5.64481	5.64481	ND 6 up vs ND 0	0.000684589	4.73464	4.73464	ND 10 up vs ND 0	0.350753	1.18852	1.18852	ND 6 up vs ND 3	0.343079	0.838759	-1.19224	ND 10 down vs ND 6	0.985678	0.99688	-1.00313	ND 10 down vs ND 3
28869	MIMAT0024597_st	hsa-miR-6124	miRNA	Homo sapiens	0.0046634	0.00411157	2.6301	2.6301	ND 3 up vs ND 0	0.00129056	3.73789	3.73789	ND 6 up vs ND 0	0.0026625	2.96797	2.96797	ND 10 up vs ND 0	0.0983088	1.4212	1.4212	ND 6 up vs ND 3	0.231675	0.794024	-1.25941	ND 10 down vs ND 6	0.501348	1.12846	1.12846	ND 10 up vs ND 3
28888	MIMAT0024616_st	hsa-miR-6132	miRNA	Homo sapiens	9.88888e-05	3.86733e-05	11.4656	11.4656	ND 3 up vs ND 0	3.76514e-05	11.6566	11.6566	ND 6 up vs ND 0	6.96478e-05	8.18779	8.18779	ND 10 up vs ND 0	0.899967	1.01666	1.01666	ND 6 up vs ND 3	0.0458511	0.702417	-1.42366	ND 10 down vs ND 6	0.0525611	0.71412	-1.40032	ND 10 down vs ND 3
29738	MIMAT0025472_st	hsa-miR-6508-5p	miRNA	Homo sapiens	0.000345042	0.000215954	10.8578	10.8578	ND 3 up vs ND 0	0.000154837	13.4068	13.4068	ND 6 up vs ND 0	0.000122882	15.6859	15.6859	ND 10 up vs ND 0	0.321596	1.23476	1.23476	ND 6 up vs ND 3	0.447484	1.17	1.17	ND 10 up vs ND 6	0.119959	1.44467	1.44467	ND 10 up vs ND 3
29752	MIMAT0025486_st	hsa-miR-6515-5p	miRNA	Homo sapiens	0.00296823	0.000960061	4.48439	4.48439	ND 3 up vs ND 0	0.00157769	3.73287	3.73287	ND 6 up vs ND 0	0.00177996	3.58155	3.58155	ND 10 up vs ND 0	0.347401	0.832414	-1.20133	ND 6 down vs ND 3	0.822142	0.959463	-1.04225	ND 10 down vs ND 6	0.262299	0.79867	-1.25208	ND 10 down vs ND 3
30101	MIMAT0025843_st	hsa-miR-6715b-3p	miRNA	Homo sapiens	0.00500545	0.00246638	4.19882	4.19882	ND 3 up vs ND 0	0.00209104	4.47947	4.47947	ND 6 up vs ND 0	0.00218673	4.40051	4.40051	ND 10 up vs ND 0	0.77497	1.06684	1.06684	ND 6 up vs ND 3	0.937043	0.982374	-1.01794	ND 10 down vs ND 6	0.835339	1.04803	1.04803	ND 10 up vs ND 3
30102	MIMAT0025844_st	hsa-miR-6716-5p	miRNA	Homo sapiens	0.000331985	0.000160709	4.09087	4.09087	ND 3 up vs ND 0	0.000156983	4.1255	4.1255	ND 6 up vs ND 0	0.000133093	4.38379	4.38379	ND 10 up vs ND 0	0.938236	1.00847	1.00847	ND 6 up vs ND 3	0.584475	1.06261	1.06261	ND 10 up vs ND 6	0.53584	1.0716	1.0716	ND 10 up vs ND 3
30110	MIMAT0025852_st	hsa-miR-6721-5p	miRNA	Homo sapiens	0.000417454	0.00036617	4.7862	4.7862	ND 3 up vs ND 0	0.000566011	4.05382	4.05382	ND 6 up vs ND 0	9.55157e-05	9.07144	9.07144	ND 10 up vs ND 0	0.301832	0.846981	-1.18066	ND 6 down vs ND 3	0.00455209	2.23775	2.23775	ND 10 up vs ND 6	0.0103402	1.89533	1.89533	ND 10 up vs ND 3
30112	MIMAT0025854_st	hsa-miR-6722-3p	miRNA	Homo sapiens	0.00043212	0.000229422	3.99699	3.99699	ND 3 up vs ND 0	0.000168518	4.47667	4.47667	ND 6 up vs ND 0	0.000194547	4.24206	4.24206	ND 10 up vs ND 0	0.361426	1.12001	1.12001	ND 6 up vs ND 3	0.650463	0.947592	-1.05531	ND 10 down vs ND 6	0.617528	1.06131	1.06131	ND 10 up vs ND 3
30113	MIMAT0025855_st	hsa-miR-6723-5p	miRNA	Homo sapiens	0.00419447	0.00375472	2.39095	2.39095	ND 3 up vs ND 0	0.00142482	3.09455	3.09455	ND 6 up vs ND 0	0.00169704	2.94078	2.94078	ND 10 up vs ND 0	0.147641	1.29428	1.29428	ND 6 up vs ND 3	0.741188	0.95031	-1.05229	ND 10 down vs ND 6	0.223878	1.22996	1.22996	ND 10 up vs ND 3
30114	MIMAT0025856_st	hsa-miR-6724-5p	miRNA	Homo sapiens	5.06883e-05	2.32821e-05	4.20644	4.20644	ND 3 up vs ND 0	2.21496e-05	4.28344	4.28344	ND 6 up vs ND 0	2.29732e-05	4.22684	4.22684	ND 10 up vs ND 0	0.790826	1.0183	1.0183	ND 6 up vs ND 3	0.845437	0.986786	-1.01339	ND 10 down vs ND 6	0.943357	1.00485	1.00485	ND 10 up vs ND 3
30743	MIMAT0026486_st	hsa-miR-328-5p	miRNA	Homo sapiens	0.00111459	0.000487253	3.94206	3.94206	ND 3 up vs ND 0	0.000593784	3.68199	3.68199	ND 6 up vs ND 0	0.000443361	4.07739	4.07739	ND 10 up vs ND 0	0.632921	0.934026	-1.07063	ND 6 down vs ND 3	0.48344	1.10739	1.10739	ND 10 up vs ND 6	0.811078	1.03433	1.03433	ND 10 up vs ND 3
30865	MIMAT0026608_st	hsa-miR-181d-3p	miRNA	Homo sapiens	0.00222869	0.00124806	5.23627	5.23627	ND 3 up vs ND 0	0.000694623	6.88252	6.88252	ND 6 up vs ND 0	0.00137027	5.03016	5.03016	ND 10 up vs ND 0	0.250829	1.31439	1.31439	ND 6 up vs ND 3	0.198714	0.730861	-1.36825	ND 10 down vs ND 6	0.853377	0.960638	-1.04098	ND 10 down vs ND 3
30869	MIMAT0026612_st	hsa-miR-504-3p	miRNA	Homo sapiens	0.00543046	0.00389649	3.45127	3.45127	ND 3 up vs ND 0	0.00217435	4.2621	4.2621	ND 6 up vs ND 0	0.00198586	4.41587	4.41587	ND 10 up vs ND 0	0.364939	1.23494	1.23494	ND 6 up vs ND 3	0.872155	1.03608	1.03608	ND 10 up vs ND 6	0.298935	1.27949	1.27949	ND 10 up vs ND 3
31292	MIMAT0027037_st	hsa-miR-3928-5p	miRNA	Homo sapiens	0.00264189	0.00132661	3.79385	3.79385	ND 3 up vs ND 0	0.000870906	4.43077	4.43077	ND 6 up vs ND 0	0.00163487	3.53217	3.53217	ND 10 up vs ND 0	0.404725	1.16788	1.16788	ND 6 up vs ND 3	0.245668	0.79719	-1.25441	ND 10 down vs ND 6	0.690312	0.931026	-1.07408	ND 10 down vs ND 3
31293	MIMAT0027038_st	hsa-miR-1343-5p	miRNA	Homo sapiens	0.000121938	6.93339e-05	3.22372	3.22372	ND 3 up vs ND 0	6.9474e-05	3.22179	3.22179	ND 6 up vs ND 0	3.92948e-05	3.86122	3.86122	ND 10 up vs ND 0	0.993474	0.999403	-1.0006	ND 6 down vs ND 3	0.0577155	1.19847	1.19847	ND 10 up vs ND 6	0.0582437	1.19776	1.19776	ND 10 up vs ND 3
31597	MIMAT0027345_st	hsa-miR-6720-5p	miRNA	Homo sapiens	0.00155173	0.00144702	7.70772	7.70772	ND 3 up vs ND 0	0.000502576	14.7273	14.7273	ND 6 up vs ND 0	0.000661054	12.2533	12.2533	ND 10 up vs ND 0	0.0683793	1.91073	1.91073	ND 6 up vs ND 3	0.520384	0.832008	-1.20191	ND 10 down vs ND 6	0.150747	1.58974	1.58974	ND 10 up vs ND 3
31607	MIMAT0027355_st	hsa-miR-6727-5p	miRNA	Homo sapiens	0.00156995	0.000793421	3.22928	3.22928	ND 3 up vs ND 0	0.000687008	3.37672	3.37672	ND 6 up vs ND 0	0.000647157	3.44143	3.44143	ND 10 up vs ND 0	0.745181	1.04566	1.04566	ND 6 up vs ND 3	0.889424	1.01917	1.01917	ND 10 up vs ND 6	0.645654	1.0657	1.0657	ND 10 up vs ND 3
31617	MIMAT0027365_st	hsa-miR-6732-5p	miRNA	Homo sapiens	0.00225635	0.00127481	3.3749	3.3749	ND 3 up vs ND 0	0.00097607	3.68565	3.68565	ND 6 up vs ND 0	0.000869229	3.83616	3.83616	ND 10 up vs ND 0	0.589901	1.09208	1.09208	ND 6 up vs ND 3	0.803478	1.04084	1.04084	ND 10 up vs ND 6	0.442731	1.13667	1.13667	ND 10 up vs ND 3
31618	MIMAT0027366_st	hsa-miR-6732-3p	miRNA	Homo sapiens	6.19012e-05	3.35591e-05	6.61159	6.61159	ND 3 up vs ND 0	8.06218e-05	4.54417	4.54417	ND 6 up vs ND 0	1.66268e-05	9.52564	9.52564	ND 10 up vs ND 0	0.0152712	0.687303	-1.45496	ND 6 down vs ND 3	0.00130774	2.09623	2.09623	ND 10 up vs ND 6	0.0166818	1.44075	1.44075	ND 10 up vs ND 3
31623	MIMAT0027371_st	hsa-miR-6735-5p	miRNA	Homo sapiens	0.00122628	0.00107973	3.13993	3.13993	ND 3 up vs ND 0	0.000539218	3.93675	3.93675	ND 6 up vs ND 0	0.000393206	4.42132	4.42132	ND 10 up vs ND 0	0.170628	1.25377	1.25377	ND 6 up vs ND 3	0.440145	1.12309	1.12309	ND 10 up vs ND 6	0.0650602	1.40809	1.40809	ND 10 up vs ND 3
31627	MIMAT0027375_st	hsa-miR-6737-5p	miRNA	Homo sapiens	0.00312452	0.00198101	3.66094	3.66094	ND 3 up vs ND 0	0.00210557	3.58523	3.58523	ND 6 up vs ND 0	0.000890643	4.96006	4.96006	ND 10 up vs ND 0	0.913387	0.979319	-1.02112	ND 6 down vs ND 3	0.146449	1.38347	1.38347	ND 10 up vs ND 6	0.167672	1.35486	1.35486	ND 10 up vs ND 3
31635	MIMAT0027383_st	hsa-miR-6741-5p	miRNA	Homo sapiens	0.0054671	0.00278955	3.08254	3.08254	ND 3 up vs ND 0	0.00206552	3.38736	3.38736	ND 6 up vs ND 0	0.00260857	3.14633	3.14633	ND 10 up vs ND 0	0.611797	1.09888	1.09888	ND 6 up vs ND 3	0.689164	0.928844	-1.07661	ND 10 down vs ND 6	0.910723	1.02069	1.02069	ND 10 up vs ND 3
31639	MIMAT0027387_st	hsa-miR-6743-5p	miRNA	Homo sapiens	7.56394e-05	3.11233e-05	5.77783	5.77783	ND 3 up vs ND 0	3.1955e-05	5.71111	5.71111	ND 6 up vs ND 0	4.05819e-05	5.158	5.158	ND 10 up vs ND 0	0.896742	0.988452	-1.01168	ND 6 down vs ND 3	0.292115	0.903152	-1.10723	ND 10 down vs ND 6	0.248207	0.892723	-1.12017	ND 10 down vs ND 3
31640	MIMAT0027388_st	hsa-miR-6743-3p	miRNA	Homo sapiens	0.00545421	0.00191641	3.09403	3.09403	ND 3 up vs ND 0	0.00388874	2.54385	2.54385	ND 6 up vs ND 0	0.00229465	2.93452	2.93452	ND 10 up vs ND 0	0.276925	0.82218	-1.21628	ND 6 down vs ND 3	0.410705	1.15358	1.15358	ND 10 up vs ND 6	0.750972	0.948447	-1.05435	ND 10 down vs ND 3
31644	MIMAT0027392_st	hsa-miR-6746-5p	miRNA	Homo sapiens	0.000495537	0.000400185	2.67843	2.67843	ND 3 up vs ND 0	0.000181771	3.33861	3.33861	ND 6 up vs ND 0	0.000190594	3.29066	3.29066	ND 10 up vs ND 0	0.0711529	1.24648	1.24648	ND 6 up vs ND 3	0.880438	0.985637	-1.01457	ND 10 down vs ND 6	0.084744	1.22858	1.22858	ND 10 up vs ND 3
31650	MIMAT0027398_st	hsa-miR-6749-5p	miRNA	Homo sapiens	0.00172609	0.000903898	4.39782	4.39782	ND 3 up vs ND 0	0.000652392	5.01293	5.01293	ND 6 up vs ND 0	0.00081202	4.58604	4.58604	ND 10 up vs ND 0	0.478246	1.13987	1.13987	ND 6 up vs ND 3	0.62339	0.914843	-1.09308	ND 10 down vs ND 6	0.814799	1.0428	1.0428	ND 10 up vs ND 3
31656	MIMAT0027404_st	hsa-miR-6752-5p	miRNA	Homo sapiens	0.00118448	0.000501453	4.40633	4.40633	ND 3 up vs ND 0	0.000641996	4.02023	4.02023	ND 6 up vs ND 0	0.000479437	4.48305	4.48305	ND 10 up vs ND 0	0.558875	0.912377	-1.09604	ND 6 down vs ND 3	0.491373	1.11512	1.11512	ND 10 up vs ND 6	0.91037	1.01741	1.01741	ND 10 up vs ND 3
31660	MIMAT0027408_st	hsa-miR-6754-5p	miRNA	Homo sapiens	0.000655413	0.000221753	10.146	10.146	ND 3 up vs ND 0	0.000263238	9.18695	9.18695	ND 6 up vs ND 0	0.000621445	5.92017	5.92017	ND 10 up vs ND 0	0.615341	0.905479	-1.10439	ND 6 down vs ND 3	0.0737524	0.644411	-1.55181	ND 10 down vs ND 6	0.0419056	0.5835	-1.7138	ND 10 down vs ND 3
31661	MIMAT0027409_st	hsa-miR-6754-3p	miRNA	Homo sapiens	0.00391684	0.00166605	2.99993	2.99993	ND 3 up vs ND 0	0.00161959	3.02477	3.02477	ND 6 up vs ND 0	0.00202656	2.83756	2.83756	ND 10 up vs ND 0	0.957636	1.00828	1.00828	ND 6 up vs ND 3	0.684071	0.938107	-1.06598	ND 10 down vs ND 6	0.72232	0.945875	-1.05722	ND 10 down vs ND 3
31664	MIMAT0027412_st	hsa-miR-6756-5p	miRNA	Homo sapiens	0.000859664	0.000396989	4.15091	4.15091	ND 3 up vs ND 0	0.000382913	4.20632	4.20632	ND 6 up vs ND 0	0.000377317	4.22927	4.22927	ND 10 up vs ND 0	0.923744	1.01335	1.01335	ND 6 up vs ND 3	0.968653	1.00546	1.00546	ND 10 up vs ND 6	0.892683	1.01888	1.01888	ND 10 up vs ND 3
31666	MIMAT0027414_st	hsa-miR-6757-5p	miRNA	Homo sapiens	0.00164682	0.000714776	2.68545	2.68545	ND 3 up vs ND 0	0.000757086	2.64644	2.64644	ND 6 up vs ND 0	0.000742593	2.65943	2.65943	ND 10 up vs ND 0	0.896017	0.985472	-1.01474	ND 6 down vs ND 3	0.965087	1.00491	1.00491	ND 10 up vs ND 6	0.93065	0.990309	-1.00979	ND 10 down vs ND 3
31670	MIMAT0027418_st	hsa-miR-6759-5p	miRNA	Homo sapiens	0.00120835	0.000435926	5.978	5.978	ND 3 up vs ND 0	0.00155539	3.61142	3.61142	ND 6 up vs ND 0	0.000430783	6.01077	6.01077	ND 10 up vs ND 0	0.039577	0.604119	-1.6553	ND 6 down vs ND 3	0.0383285	1.66438	1.66438	ND 10 up vs ND 6	0.97552	1.00548	1.00548	ND 10 up vs ND 3
31678	MIMAT0027426_st	hsa-miR-6763-5p	miRNA	Homo sapiens	0.0007048	0.000431114	5.96726	5.96726	ND 3 up vs ND 0	0.000239479	7.97828	7.97828	ND 6 up vs ND 0	0.000342461	6.65314	6.65314	ND 10 up vs ND 0	0.156671	1.33701	1.33701	ND 6 up vs ND 3	0.337468	0.833906	-1.19918	ND 10 down vs ND 6	0.549874	1.11494	1.11494	ND 10 up vs ND 3
31682	MIMAT0027430_st	hsa-miR-6765-5p	miRNA	Homo sapiens	0.000272094	0.000139985	3.84966	3.84966	ND 3 up vs ND 0	0.000120387	4.05768	4.05768	ND 6 up vs ND 0	0.000110281	4.18756	4.18756	ND 10 up vs ND 0	0.607097	1.05404	1.05404	ND 6 up vs ND 3	0.755453	1.03201	1.03201	ND 10 up vs ND 6	0.423387	1.08777	1.08777	ND 10 up vs ND 3
31693	MIMAT0027441_st	hsa-miR-6770-3p	miRNA	Homo sapiens	0.00087166	0.000503083	10.8772	10.8772	ND 3 up vs ND 0	0.000699739	8.94875	8.94875	ND 6 up vs ND 0	0.000245581	17.6152	17.6152	ND 10 up vs ND 0	0.447493	0.822709	-1.2155	ND 6 down vs ND 3	0.0432471	1.96846	1.96846	ND 10 up vs ND 6	0.106199	1.61947	1.61947	ND 10 up vs ND 3
31694	MIMAT0027442_st	hsa-miR-6771-5p	miRNA	Homo sapiens	0.00413748	0.00204794	3.80857	3.80857	ND 3 up vs ND 0	0.00169618	4.07902	4.07902	ND 6 up vs ND 0	0.0018408	3.95784	3.95784	ND 10 up vs ND 0	0.733123	1.07101	1.07101	ND 6 up vs ND 3	0.880078	0.970292	-1.03062	ND 10 down vs ND 6	0.847638	1.03919	1.03919	ND 10 up vs ND 3
31697	MIMAT0027445_st	hsa-miR-6772-3p	miRNA	Homo sapiens	5.32949e-05	2.21243e-05	16.284	16.284	ND 3 up vs ND 0	2.3043e-05	15.8277	15.8277	ND 6 up vs ND 0	2.74246e-05	14.0604	14.0604	ND 10 up vs ND 0	0.828155	0.971982	-1.02883	ND 6 down vs ND 3	0.38907	0.888339	-1.1257	ND 10 down vs ND 6	0.297412	0.86345	-1.15815	ND 10 down vs ND 3
31702	MIMAT0027450_st	hsa-miR-6775-5p	miRNA	Homo sapiens	0.000922956	0.00060779	2.77615	2.77615	ND 3 up vs ND 0	0.000362223	3.21132	3.21132	ND 6 up vs ND 0	0.00035953	3.21851	3.21851	ND 10 up vs ND 0	0.234784	1.15675	1.15675	ND 6 up vs ND 3	0.983905	1.00224	1.00224	ND 10 up vs ND 6	0.228902	1.15934	1.15934	ND 10 up vs ND 3
31703	MIMAT0027451_st	hsa-miR-6775-3p	miRNA	Homo sapiens	0.00694994	0.00318806	3.91686	3.91686	ND 3 up vs ND 0	0.00573547	3.19713	3.19713	ND 6 up vs ND 0	0.00219256	4.52546	4.52546	ND 10 up vs ND 0	0.399823	0.816249	-1.22512	ND 6 down vs ND 3	0.182472	1.41548	1.41548	ND 10 up vs ND 6	0.53976	1.15538	1.15538	ND 10 up vs ND 3
31704	MIMAT0027452_st	hsa-miR-6776-5p	miRNA	Homo sapiens	0.000444815	0.00037609	3.32419	3.32419	ND 3 up vs ND 0	0.000201785	4.09023	4.09023	ND 6 up vs ND 0	0.000141168	4.67708	4.67708	ND 10 up vs ND 0	0.12808	1.23045	1.23045	ND 6 up vs ND 3	0.283498	1.14347	1.14347	ND 10 up vs ND 6	0.0344397	1.40698	1.40698	ND 10 up vs ND 3
31710	MIMAT0027458_st	hsa-miR-6779-5p	miRNA	Homo sapiens	1.6461e-05	8.87351e-06	4.81326	4.81326	ND 3 up vs ND 0	7.5304e-06	5.14205	5.14205	ND 6 up vs ND 0	6.30076e-06	5.54201	5.54201	ND 10 up vs ND 0	0.295173	1.06831	1.06831	ND 6 up vs ND 3	0.244234	1.07778	1.07778	ND 10 up vs ND 6	0.06214	1.1514	1.1514	ND 10 up vs ND 3
31714	MIMAT0027462_st	hsa-miR-6781-5p	miRNA	Homo sapiens	0.000882059	0.00049746	3.58317	3.58317	ND 3 up vs ND 0	0.000683658	3.23998	3.23998	ND 6 up vs ND 0	0.000253432	4.56017	4.56017	ND 10 up vs ND 0	0.461261	0.904219	-1.10593	ND 6 down vs ND 3	0.0506537	1.40747	1.40747	ND 10 up vs ND 6	0.123009	1.27266	1.27266	ND 10 up vs ND 3
31716	MIMAT0027464_st	hsa-miR-6782-5p	miRNA	Homo sapiens	0.00019417	6.44942e-05	18.2164	18.2164	ND 3 up vs ND 0	7.91819e-05	15.7299	15.7299	ND 6 up vs ND 0	0.000190496	9.07113	9.07113	ND 10 up vs ND 0	0.429386	0.863503	-1.15807	ND 6 down vs ND 3	0.0300944	0.576679	-1.73407	ND 10 down vs ND 6	0.0140022	0.497964	-2.00818	ND 10 down vs ND 3
31722	MIMAT0027470_st	hsa-miR-6785-5p	miRNA	Homo sapiens	0.00218445	0.0010414	2.92438	2.92438	ND 3 up vs ND 0	0.00116208	2.83694	2.83694	ND 6 up vs ND 0	0.000808242	3.14678	3.14678	ND 10 up vs ND 0	0.821396	0.970099	-1.03082	ND 6 down vs ND 3	0.456768	1.10922	1.10922	ND 10 up vs ND 6	0.59183	1.07605	1.07605	ND 10 up vs ND 3
31724	MIMAT0027472_st	hsa-miR-6786-5p	miRNA	Homo sapiens	1.16619e-05	5.56149e-06	4.35565	4.35565	ND 3 up vs ND 0	5.62306e-06	4.33801	4.33801	ND 6 up vs ND 0	4.67842e-06	4.64912	4.64912	ND 10 up vs ND 0	0.933571	0.995951	-1.00407	ND 6 down vs ND 3	0.204448	1.07172	1.07172	ND 10 up vs ND 6	0.227051	1.06738	1.06738	ND 10 up vs ND 3
31726	MIMAT0027474_st	hsa-miR-6787-5p	miRNA	Homo sapiens	0.000303922	0.0001428	5.51995	5.51995	ND 3 up vs ND 0	0.000129781	5.75669	5.75669	ND 6 up vs ND 0	0.000137588	5.61019	5.61019	ND 10 up vs ND 0	0.744645	1.04289	1.04289	ND 6 up vs ND 3	0.840817	0.974552	-1.02611	ND 10 down vs ND 6	0.899288	1.01635	1.01635	ND 10 up vs ND 3
31727	MIMAT0027475_st	hsa-miR-6787-3p	miRNA	Homo sapiens	0.00116806	0.00062158	3.45885	3.45885	ND 3 up vs ND 0	0.000566593	3.56446	3.56446	ND 6 up vs ND 0	0.00042794	3.92107	3.92107	ND 10 up vs ND 0	0.824937	1.03053	1.03053	ND 6 up vs ND 3	0.495692	1.10005	1.10005	ND 10 up vs ND 6	0.380492	1.13363	1.13363	ND 10 up vs ND 3
31728	MIMAT0027476_st	hsa-miR-6788-5p	miRNA	Homo sapiens	0.0030629	0.0013187	8.25379	8.25379	ND 3 up vs ND 0	0.00130885	8.28822	8.28822	ND 6 up vs ND 0	0.00150091	7.6902	7.6902	ND 10 up vs ND 0	0.988154	1.00417	1.00417	ND 6 up vs ND 3	0.790403	0.927846	-1.07776	ND 10 down vs ND 6	0.801703	0.931717	-1.07329	ND 10 down vs ND 3
31730	MIMAT0027478_st	hsa-miR-6789-5p	miRNA	Homo sapiens	0.000193552	8.40653e-05	3.86832	3.86832	ND 3 up vs ND 0	7.95387e-05	3.94285	3.94285	ND 6 up vs ND 0	0.000100107	3.64836	3.64836	ND 10 up vs ND 0	0.829988	1.01927	1.01927	ND 6 up vs ND 3	0.404078	0.925309	-1.08072	ND 10 down vs ND 6	0.520882	0.943139	-1.06029	ND 10 down vs ND 3
31731	MIMAT0027479_st	hsa-miR-6789-3p	miRNA	Homo sapiens	0.00564662	0.00234473	4.17461	4.17461	ND 3 up vs ND 0	0.00420514	3.3878	3.3878	ND 6 up vs ND 0	0.0019746	4.46387	4.46387	ND 10 up vs ND 0	0.371859	0.811525	-1.23225	ND 6 down vs ND 3	0.25516	1.31763	1.31763	ND 10 up vs ND 6	0.763345	1.06929	1.06929	ND 10 up vs ND 3
31732	MIMAT0027480_st	hsa-miR-6790-5p	miRNA	Homo sapiens	0.000371534	0.000179923	7.14424	7.14424	ND 3 up vs ND 0	0.000115611	9.0272	9.0272	ND 6 up vs ND 0	0.000289928	5.70223	5.70223	ND 10 up vs ND 0	0.186379	1.26356	1.26356	ND 6 up vs ND 3	0.0352459	0.631672	-1.5831	ND 10 down vs ND 6	0.199527	0.798158	-1.25288	ND 10 down vs ND 3
31733	MIMAT0027481_st	hsa-miR-6790-3p	miRNA	Homo sapiens	0.00277145	0.00118458	7.77639	7.77639	ND 3 up vs ND 0	0.00111552	8.03352	8.03352	ND 6 up vs ND 0	0.00148462	6.90932	6.90932	ND 10 up vs ND 0	0.902364	1.03307	1.03307	ND 6 up vs ND 3	0.577578	0.860061	-1.16271	ND 10 down vs ND 6	0.659715	0.8885	-1.12549	ND 10 down vs ND 3
31734	MIMAT0027482_st	hsa-miR-6791-5p	miRNA	Homo sapiens	0.000176354	8.12078e-05	3.92342	3.92342	ND 3 up vs ND 0	7.8556e-05	3.96894	3.96894	ND 6 up vs ND 0	7.80202e-05	3.97843	3.97843	ND 10 up vs ND 0	0.896721	1.0116	1.0116	ND 6 up vs ND 3	0.978526	1.00239	1.00239	ND 10 up vs ND 6	0.875554	1.01402	1.01402	ND 10 up vs ND 3
31736	MIMAT0027484_st	hsa-miR-6792-5p	miRNA	Homo sapiens	0.00445235	0.00337704	2.4642	2.4642	ND 3 up vs ND 0	0.00194659	2.84501	2.84501	ND 6 up vs ND 0	0.00148829	3.07277	3.07277	ND 10 up vs ND 0	0.376924	1.15454	1.15454	ND 6 up vs ND 3	0.622785	1.08006	1.08006	ND 10 up vs ND 6	0.201907	1.24697	1.24697	ND 10 up vs ND 3
31740	MIMAT0027488_st	hsa-miR-6794-5p	miRNA	Homo sapiens	8.57843e-05	5.65544e-05	4.66991	4.66991	ND 3 up vs ND 0	2.74744e-05	6.35261	6.35261	ND 6 up vs ND 0	4.3738e-05	5.17804	5.17804	ND 10 up vs ND 0	0.0230611	1.36033	1.36033	ND 6 up vs ND 3	0.0758384	0.815105	-1.22684	ND 10 down vs ND 6	0.295193	1.10881	1.10881	ND 10 up vs ND 3
31746	MIMAT0027494_st	hsa-miR-6797-5p	miRNA	Homo sapiens	0.00159556	0.00210076	2.25474	2.25474	ND 3 up vs ND 0	0.00191541	2.30081	2.30081	ND 6 up vs ND 0	0.000348826	3.66318	3.66318	ND 10 up vs ND 0	0.868737	1.02043	1.02043	ND 6 up vs ND 3	0.0154775	1.59213	1.59213	ND 10 up vs ND 6	0.0134129	1.62466	1.62466	ND 10 up vs ND 3
31748	MIMAT0027496_st	hsa-miR-6798-5p	miRNA	Homo sapiens	0.000100726	3.841e-05	3.80518	3.80518	ND 3 up vs ND 0	5.49981e-05	3.38934	3.38934	ND 6 up vs ND 0	4.57333e-05	3.59239	3.59239	ND 10 up vs ND 0	0.161611	0.890717	-1.12269	ND 6 down vs ND 3	0.437334	1.05991	1.05991	ND 10 up vs ND 6	0.442	0.94408	-1.05923	ND 10 down vs ND 3
31750	MIMAT0027498_st	hsa-miR-6799-5p	miRNA	Homo sapiens	0.000160903	9.53687e-05	4.74444	4.74444	ND 3 up vs ND 0	6.26059e-05	5.65159	5.65159	ND 6 up vs ND 0	6.7331e-05	5.476	5.476	ND 10 up vs ND 0	0.151816	1.1912	1.1912	ND 6 up vs ND 3	0.765755	0.968931	-1.03207	ND 10 down vs ND 6	0.220934	1.15419	1.15419	ND 10 up vs ND 3
31752	MIMAT0027500_st	hsa-miR-6800-5p	miRNA	Homo sapiens	8.70235e-07	4.45257e-07	3.84099	3.84099	ND 3 up vs ND 0	4.03486e-07	3.97217	3.97217	ND 6 up vs ND 0	3.41762e-07	4.2115	4.2115	ND 10 up vs ND 0	0.205236	1.03415	1.03415	ND 6 up vs ND 3	0.0580129	1.06025	1.06025	ND 10 up vs ND 6	0.0143279	1.09646	1.09646	ND 10 up vs ND 3
31756	MIMAT0027504_st	hsa-miR-6802-5p	miRNA	Homo sapiens	0.000813288	0.000439682	3.9314	3.9314	ND 3 up vs ND 0	0.000420259	3.99482	3.99482	ND 6 up vs ND 0	0.000283384	4.62878	4.62878	ND 10 up vs ND 0	0.906905	1.01613	1.01613	ND 6 up vs ND 3	0.315613	1.1587	1.1587	ND 10 up vs ND 6	0.272696	1.17739	1.17739	ND 10 up vs ND 3
31758	MIMAT0027506_st	hsa-miR-6803-5p	miRNA	Homo sapiens	1.00865e-05	4.82598e-06	4.35295	4.35295	ND 3 up vs ND 0	4.5075e-06	4.46491	4.46491	ND 6 up vs ND 0	4.31105e-06	4.5406	4.5406	ND 10 up vs ND 0	0.595681	1.02572	1.02572	ND 6 up vs ND 3	0.722533	1.01695	1.01695	ND 10 up vs ND 6	0.392887	1.04311	1.04311	ND 10 up vs ND 3
31762	MIMAT0027510_st	hsa-miR-6805-5p	miRNA	Homo sapiens	3.48276e-05	1.75127e-05	5.127	5.127	ND 3 up vs ND 0	1.81853e-05	5.04856	5.04856	ND 6 up vs ND 0	1.26827e-05	5.88613	5.88613	ND 10 up vs ND 0	0.83116	0.984702	-1.01554	ND 6 down vs ND 3	0.0861549	1.1659	1.1659	ND 10 up vs ND 6	0.111201	1.14807	1.14807	ND 10 up vs ND 3
31764	MIMAT0027512_st	hsa-miR-6806-5p	miRNA	Homo sapiens	0.00388739	0.00273056	3.19819	3.19819	ND 3 up vs ND 0	0.00129279	4.12891	4.12891	ND 6 up vs ND 0	0.00177613	3.68402	3.68402	ND 10 up vs ND 0	0.220642	1.29101	1.29101	ND 6 up vs ND 3	0.552747	0.892249	-1.12076	ND 10 down vs ND 6	0.467059	1.15191	1.15191	ND 10 up vs ND 3
31767	MIMAT0027515_st	hsa-miR-6807-3p	miRNA	Homo sapiens	0.00202903	0.000825047	5.84119	5.84119	ND 3 up vs ND 0	0.000681546	6.38977	6.38977	ND 6 up vs ND 0	0.00188599	4.13903	4.13903	ND 10 up vs ND 0	0.669131	1.09392	1.09392	ND 6 up vs ND 3	0.0898772	0.647759	-1.54378	ND 10 down vs ND 6	0.151987	0.708593	-1.41125	ND 10 down vs ND 3
31768	MIMAT0027516_st	hsa-miR-6808-5p	miRNA	Homo sapiens	0.000890762	0.000538007	3.86032	3.86032	ND 3 up vs ND 0	0.000332041	4.61473	4.61473	ND 6 up vs ND 0	0.000384961	4.35932	4.35932	ND 10 up vs ND 0	0.252345	1.19543	1.19543	ND 6 up vs ND 3	0.691824	0.944652	-1.05859	ND 10 down vs ND 6	0.414212	1.12926	1.12926	ND 10 up vs ND 3
31775	MIMAT0027523_st	hsa-miR-6811-3p	miRNA	Homo sapiens	0.00141339	0.000772108	10.9714	10.9714	ND 3 up vs ND 0	0.000670367	11.9977	11.9977	ND 6 up vs ND 0	0.000517469	14.249	14.249	ND 10 up vs ND 0	0.748257	1.09355	1.09355	ND 6 up vs ND 3	0.544605	1.18764	1.18764	ND 10 up vs ND 6	0.371712	1.29874	1.29874	ND 10 up vs ND 3
31778	MIMAT0027526_st	hsa-miR-6813-5p	miRNA	Homo sapiens	0.00108166	0.000592915	3.63083	3.63083	ND 3 up vs ND 0	0.000375035	4.26712	4.26712	ND 6 up vs ND 0	0.000555447	3.71134	3.71134	ND 10 up vs ND 0	0.284386	1.17525	1.17525	ND 6 up vs ND 3	0.345959	0.869754	-1.14975	ND 10 down vs ND 6	0.874913	1.02218	1.02218	ND 10 up vs ND 3
31784	MIMAT0027532_st	hsa-miR-6816-5p	miRNA	Homo sapiens	7.38069e-05	3.93128e-05	4.3639	4.3639	ND 3 up vs ND 0	3.57981e-05	4.52024	4.52024	ND 6 up vs ND 0	2.71953e-05	5.03654	5.03654	ND 10 up vs ND 0	0.662708	1.03583	1.03583	ND 6 up vs ND 3	0.222053	1.11422	1.11422	ND 10 up vs ND 6	0.128024	1.15414	1.15414	ND 10 up vs ND 3
31790	MIMAT0027538_st	hsa-miR-6819-5p	miRNA	Homo sapiens	0.00234281	0.00144995	2.09966	2.09966	ND 3 up vs ND 0	0.00126687	2.15672	2.15672	ND 6 up vs ND 0	0.000741065	2.42069	2.42069	ND 10 up vs ND 0	0.791685	1.02718	1.02718	ND 6 up vs ND 3	0.29089	1.1224	1.1224	ND 10 up vs ND 6	0.208445	1.1529	1.1529	ND 10 up vs ND 3
31792	MIMAT0027540_st	hsa-miR-6820-5p	miRNA	Homo sapiens	8.84788e-05	5.67399e-05	4.70305	4.70305	ND 3 up vs ND 0	3.28878e-05	5.90946	5.90946	ND 6 up vs ND 0	3.72255e-05	5.59538	5.59538	ND 10 up vs ND 0	0.0572202	1.25652	1.25652	ND 6 up vs ND 3	0.561205	0.946851	-1.05613	ND 10 down vs ND 6	0.114387	1.18974	1.18974	ND 10 up vs ND 3
31794	MIMAT0027542_st	hsa-miR-6821-5p	miRNA	Homo sapiens	1.457e-05	6.48184e-06	4.16406	4.16406	ND 3 up vs ND 0	6.24406e-06	4.22039	4.22039	ND 6 up vs ND 0	6.98243e-06	4.05566	4.05566	ND 10 up vs ND 0	0.785041	1.01353	1.01353	ND 6 up vs ND 3	0.436208	0.960968	-1.04062	ND 10 down vs ND 6	0.597587	0.973967	-1.02673	ND 10 down vs ND 3
31796	MIMAT0027544_st	hsa-miR-6822-5p	miRNA	Homo sapiens	0.00128701	0.000699962	11.7033	11.7033	ND 3 up vs ND 0	0.000563403	13.4904	13.4904	ND 6 up vs ND 0	0.000503971	14.5548	14.5548	ND 10 up vs ND 0	0.614209	1.1527	1.1527	ND 6 up vs ND 3	0.785032	1.0789	1.0789	ND 10 up vs ND 6	0.449439	1.24365	1.24365	ND 10 up vs ND 3
31800	MIMAT0027548_st	hsa-miR-6824-5p	miRNA	Homo sapiens	0.00549814	0.00432689	2.42098	2.42098	ND 3 up vs ND 0	0.00217288	2.90104	2.90104	ND 6 up vs ND 0	0.00197072	2.98361	2.98361	ND 10 up vs ND 0	0.299245	1.19829	1.19829	ND 6 up vs ND 3	0.862316	1.02846	1.02846	ND 10 up vs ND 6	0.240667	1.2324	1.2324	ND 10 up vs ND 3
31802	MIMAT0027550_st	hsa-miR-6825-5p	miRNA	Homo sapiens	0.00110141	0.000880617	3.89024	3.89024	ND 3 up vs ND 0	0.000995327	3.72764	3.72764	ND 6 up vs ND 0	0.000271423	6.2972	6.2972	ND 10 up vs ND 0	0.793549	0.958203	-1.04362	ND 6 down vs ND 3	0.0264055	1.68933	1.68933	ND 10 up vs ND 6	0.0343278	1.61872	1.61872	ND 10 up vs ND 3
31810	MIMAT0027558_st	hsa-miR-6829-5p	miRNA	Homo sapiens	0.000461571	0.000163451	3.52085	3.52085	ND 3 up vs ND 0	0.000171068	3.47015	3.47015	ND 6 up vs ND 0	0.000504852	2.56793	2.56793	ND 10 up vs ND 0	0.88203	0.9856	-1.01461	ND 6 down vs ND 3	0.0304368	0.740006	-1.35134	ND 10 down vs ND 6	0.0262855	0.72935	-1.37108	ND 10 down vs ND 3
31835	MIMAT0027583_st	hsa-miR-6840-3p	miRNA	Homo sapiens	0.00148694	0.00081671	7.20824	7.20824	ND 3 up vs ND 0	0.000410794	10.5819	10.5819	ND 6 up vs ND 0	0.00145913	5.45694	5.45694	ND 10 up vs ND 0	0.152461	1.46803	1.46803	ND 6 up vs ND 3	0.038279	0.515687	-1.93916	ND 10 down vs ND 6	0.270042	0.757043	-1.32093	ND 10 down vs ND 3
31838	MIMAT0027586_st	hsa-miR-6842-5p	miRNA	Homo sapiens	0.0101279	0.00395695	4.85291	4.85291	ND 3 up vs ND 0	0.00477971	4.48087	4.48087	ND 6 up vs ND 0	0.00495182	4.41609	4.41609	ND 10 up vs ND 0	0.778124	0.923337	-1.08303	ND 6 down vs ND 3	0.958754	0.985543	-1.01467	ND 10 down vs ND 6	0.73952	0.909988	-1.09892	ND 10 down vs ND 3
31842	MIMAT0027590_st	hsa-miR-6845-5p	miRNA	Homo sapiens	0.000602134	0.000292925	3.41001	3.41001	ND 3 up vs ND 0	0.000386169	3.13555	3.13555	ND 6 up vs ND 0	0.000200202	3.86492	3.86492	ND 10 up vs ND 0	0.464029	0.919516	-1.08753	ND 6 down vs ND 3	0.114057	1.23261	1.23261	ND 10 up vs ND 6	0.293939	1.13341	1.13341	ND 10 up vs ND 3
31844	MIMAT0027592_st	hsa-miR-6846-5p	miRNA	Homo sapiens	0.000621578	0.000277282	2.9017	2.9017	ND 3 up vs ND 0	0.000264204	2.94038	2.94038	ND 6 up vs ND 0	0.000297461	2.84715	2.84715	ND 10 up vs ND 0	0.888719	1.01333	1.01333	ND 6 up vs ND 3	0.735211	0.968293	-1.03274	ND 10 down vs ND 6	0.841306	0.981202	-1.01916	ND 10 down vs ND 3
31848	MIMAT0027596_st	hsa-miR-6848-5p	miRNA	Homo sapiens	0.000215205	9.62298e-05	4.30241	4.30241	ND 3 up vs ND 0	0.000118646	3.98971	3.98971	ND 6 up vs ND 0	8.24932e-05	4.55952	4.55952	ND 10 up vs ND 0	0.462506	0.927319	-1.07838	ND 6 down vs ND 3	0.224336	1.14282	1.14282	ND 10 up vs ND 6	0.566247	1.05976	1.05976	ND 10 up vs ND 3
31852	MIMAT0027600_st	hsa-miR-6850-5p	miRNA	Homo sapiens	9.91841e-05	5.29273e-05	3.6566	3.6566	ND 3 up vs ND 0	4.04106e-05	4.00637	4.00637	ND 6 up vs ND 0	4.24899e-05	3.93706	3.93706	ND 10 up vs ND 0	0.267698	1.09565	1.09565	ND 6 up vs ND 3	0.817959	0.982699	-1.01761	ND 10 down vs ND 6	0.356791	1.0767	1.0767	ND 10 up vs ND 3
31854	MIMAT0027602_st	hsa-miR-6851-5p	miRNA	Homo sapiens	0.00415298	0.00254547	4.48457	4.48457	ND 3 up vs ND 0	0.00153637	5.56412	5.56412	ND 6 up vs ND 0	0.00177986	5.21132	5.21132	ND 10 up vs ND 0	0.388429	1.24073	1.24073	ND 6 up vs ND 3	0.783675	0.936593	-1.0677	ND 10 down vs ND 6	0.537754	1.16205	1.16205	ND 10 up vs ND 3
31868	MIMAT0027616_st	hsa-miR-6858-5p	miRNA	Homo sapiens	0.00135267	0.000557804	4.48832	4.48832	ND 3 up vs ND 0	0.000563497	4.4707	4.4707	ND 6 up vs ND 0	0.000729305	4.05851	4.05851	ND 10 up vs ND 0	0.98032	0.996075	-1.00394	ND 6 down vs ND 3	0.553777	0.907801	-1.10156	ND 10 down vs ND 6	0.538561	0.904238	-1.1059	ND 10 down vs ND 3
31871	MIMAT0027619_st	hsa-miR-6859-3p	miRNA	Homo sapiens	0.00111467	0.000546435	5.70363	5.70363	ND 3 up vs ND 0	0.000652521	5.27529	5.27529	ND 6 up vs ND 0	0.000384245	6.72842	6.72842	ND 10 up vs ND 0	0.674924	0.9249	-1.0812	ND 6 down vs ND 3	0.232006	1.27546	1.27546	ND 10 up vs ND 6	0.393233	1.17967	1.17967	ND 10 up vs ND 3
31872	MIMAT0027620_st	hsa-miR-6769b-5p	miRNA	Homo sapiens	0.00907158	0.00339971	3.01304	3.01304	ND 3 up vs ND 0	0.00390771	2.89198	2.89198	ND 6 up vs ND 0	0.00532634	2.65184	2.65184	ND 10 up vs ND 0	0.828436	0.95982	-1.04186	ND 6 down vs ND 3	0.650497	0.916965	-1.09055	ND 10 down vs ND 6	0.511235	0.880122	-1.13621	ND 10 down vs ND 3
31874	MIMAT0027622_st	hsa-miR-6860	miRNA	Homo sapiens	0.000687957	0.00046568	3.68465	3.68465	ND 3 up vs ND 0	0.00026302	4.52679	4.52679	ND 6 up vs ND 0	0.000271837	4.46976	4.46976	ND 10 up vs ND 0	0.17292	1.22855	1.22855	ND 6 up vs ND 3	0.923645	0.987404	-1.01276	ND 10 down vs ND 6	0.194995	1.21308	1.21308	ND 10 up vs ND 3
31875	MIMAT0027623_st	hsa-miR-6861-5p	miRNA	Homo sapiens	0.000897482	0.000440584	3.87078	3.87078	ND 3 up vs ND 0	0.000402483	3.99604	3.99604	ND 6 up vs ND 0	0.000371103	4.11439	4.11439	ND 10 up vs ND 0	0.814505	1.03236	1.03236	ND 6 up vs ND 3	0.829667	1.02962	1.02962	ND 10 up vs ND 6	0.656199	1.06293	1.06293	ND 10 up vs ND 3
31883	MIMAT0027631_st	hsa-miR-6865-3p	miRNA	Homo sapiens	0.00658958	0.00380972	7.10355	7.10355	ND 3 up vs ND 0	0.00205805	10.1167	10.1167	ND 6 up vs ND 0	0.00386046	7.05356	7.05356	ND 10 up vs ND 0	0.337878	1.42418	1.42418	ND 6 up vs ND 3	0.329451	0.69722	-1.43427	ND 10 down vs ND 6	0.98371	0.992963	-1.00709	ND 10 down vs ND 3
31892	MIMAT0027640_st	hsa-miR-6870-5p	miRNA	Homo sapiens	0.00280717	0.00128382	4.8919	4.8919	ND 3 up vs ND 0	0.00114605	5.13239	5.13239	ND 6 up vs ND 0	0.0013594	4.77735	4.77735	ND 10 up vs ND 0	0.819382	1.04916	1.04916	ND 6 up vs ND 3	0.734167	0.930822	-1.07432	ND 10 down vs ND 6	0.909993	0.976583	-1.02398	ND 10 down vs ND 3
31894	MIMAT0027642_st	hsa-miR-6871-5p	miRNA	Homo sapiens	0.00044944	0.000221574	4.30937	4.30937	ND 3 up vs ND 0	0.000171415	4.75659	4.75659	ND 6 up vs ND 0	0.000222488	4.30277	4.30277	ND 10 up vs ND 0	0.439126	1.10378	1.10378	ND 6 up vs ND 3	0.432615	0.90459	-1.10547	ND 10 down vs ND 6	0.990005	0.998468	-1.00153	ND 10 down vs ND 3
31903	MIMAT0027651_st	hsa-miR-6875-3p	miRNA	Homo sapiens	0.00248704	0.00107831	2.80114	2.80114	ND 3 up vs ND 0	0.00149431	2.57393	2.57393	ND 6 up vs ND 0	0.000923169	2.92318	2.92318	ND 10 up vs ND 0	0.526249	0.918886	-1.08827	ND 6 down vs ND 3	0.355888	1.13569	1.13569	ND 10 up vs ND 6	0.744321	1.04357	1.04357	ND 10 up vs ND 3
31904	MIMAT0027652_st	hsa-miR-6876-5p	miRNA	Homo sapiens	0.00559541	0.00184521	9.22931	9.22931	ND 3 up vs ND 0	0.00295998	7.08869	7.08869	ND 6 up vs ND 0	0.00321954	6.78369	6.78369	ND 10 up vs ND 0	0.433316	0.768063	-1.30198	ND 6 down vs ND 3	0.891706	0.956973	-1.04496	ND 10 down vs ND 6	0.36743	0.735016	-1.36051	ND 10 down vs ND 3
31906	MIMAT0027654_st	hsa-miR-6877-5p	miRNA	Homo sapiens	0.00147347	0.000655587	4.56954	4.56954	ND 3 up vs ND 0	0.000605149	4.71723	4.71723	ND 6 up vs ND 0	0.00073397	4.37354	4.37354	ND 10 up vs ND 0	0.850383	1.03232	1.03232	ND 6 up vs ND 3	0.657316	0.927142	-1.07858	ND 10 down vs ND 6	0.795313	0.957106	-1.04482	ND 10 down vs ND 3
31910	MIMAT0027658_st	hsa-miR-6879-5p	miRNA	Homo sapiens	2.94208e-05	1.8559e-05	7.93733	7.93733	ND 3 up vs ND 0	1.02518e-05	11.0756	11.0756	ND 6 up vs ND 0	1.35798e-05	9.40077	9.40077	ND 10 up vs ND 0	0.0187192	1.39538	1.39538	ND 6 up vs ND 3	0.13303	0.848784	-1.17816	ND 10 down vs ND 6	0.124086	1.18437	1.18437	ND 10 up vs ND 3
31921	MIMAT0027669_st	hsa-miR-6884-3p	miRNA	Homo sapiens	0.0103586	0.00574692	2.7226	2.7226	ND 3 up vs ND 0	0.00302791	3.29935	3.29935	ND 6 up vs ND 0	0.0076457	2.52057	2.52057	ND 10 up vs ND 0	0.359909	1.21184	1.21184	ND 6 up vs ND 3	0.221259	0.763962	-1.30897	ND 10 down vs ND 6	0.699717	0.925796	-1.08015	ND 10 down vs ND 3
31922	MIMAT0027670_st	hsa-miR-6885-5p	miRNA	Homo sapiens	5.79483e-05	3.4615e-05	6.41496	6.41496	ND 3 up vs ND 0	3.15297e-05	6.70513	6.70513	ND 6 up vs ND 0	1.86849e-05	8.76449	8.76449	ND 10 up vs ND 0	0.653875	1.04523	1.04523	ND 6 up vs ND 3	0.0428761	1.30713	1.30713	ND 10 up vs ND 6	0.0269713	1.36626	1.36626	ND 10 up vs ND 3
31925	MIMAT0027673_st	hsa-miR-6886-3p	miRNA	Homo sapiens	0.00211949	0.00147191	2.62161	2.62161	ND 3 up vs ND 0	0.000710094	3.20932	3.20932	ND 6 up vs ND 0	0.000966905	2.93315	2.93315	ND 10 up vs ND 0	0.177856	1.22418	1.22418	ND 6 up vs ND 3	0.507855	0.913949	-1.09415	ND 10 down vs ND 6	0.415975	1.11884	1.11884	ND 10 up vs ND 3
31926	MIMAT0027674_st	hsa-miR-6887-5p	miRNA	Homo sapiens	0.00266676	0.00214321	3.80424	3.80424	ND 3 up vs ND 0	0.000998668	5.12528	5.12528	ND 6 up vs ND 0	0.00100162	5.11883	5.11883	ND 10 up vs ND 0	0.191269	1.34725	1.34725	ND 6 up vs ND 3	0.995021	0.998741	-1.00126	ND 10 down vs ND 6	0.192773	1.34556	1.34556	ND 10 up vs ND 3
31930	MIMAT0027678_st	hsa-miR-6889-5p	miRNA	Homo sapiens	0.00196513	0.000970576	4.47164	4.47164	ND 3 up vs ND 0	0.000824562	4.77191	4.77191	ND 6 up vs ND 0	0.000859082	4.69341	4.69341	ND 10 up vs ND 0	0.725628	1.06715	1.06715	ND 6 up vs ND 3	0.928055	0.983548	-1.01673	ND 10 down vs ND 6	0.793045	1.04959	1.04959	ND 10 up vs ND 3
31934	MIMAT0027682_st	hsa-miR-6891-5p	miRNA	Homo sapiens	0.000360628	0.000198259	4.13906	4.13906	ND 3 up vs ND 0	0.00012149	4.99717	4.99717	ND 6 up vs ND 0	0.000194828	4.16535	4.16535	ND 10 up vs ND 0	0.158206	1.20732	1.20732	ND 6 up vs ND 3	0.169378	0.833543	-1.1997	ND 10 down vs ND 6	0.956349	1.00635	1.00635	ND 10 up vs ND 3
31939	MIMAT0027687_st	hsa-miR-6893-3p	miRNA	Homo sapiens	0.00479914	0.00214157	3.11652	3.11652	ND 3 up vs ND 0	0.00166824	3.3692	3.3692	ND 6 up vs ND 0	0.00313564	2.79024	2.79024	ND 10 up vs ND 0	0.654286	1.08108	1.08108	ND 6 up vs ND 3	0.307549	0.82816	-1.2075	ND 10 down vs ND 6	0.530825	0.895307	-1.11694	ND 10 down vs ND 3
32361	MIMAT0028109_st	hsa-miR-7106-5p	miRNA	Homo sapiens	0.00301206	0.00234033	2.37425	2.37425	ND 3 up vs ND 0	0.000956135	2.98946	2.98946	ND 6 up vs ND 0	0.00140712	2.69022	2.69022	ND 10 up vs ND 0	0.140741	1.25912	1.25912	ND 6 up vs ND 3	0.448674	0.899904	-1.11123	ND 10 down vs ND 6	0.376504	1.13308	1.13308	ND 10 up vs ND 3
32365	MIMAT0028113_st	hsa-miR-7108-5p	miRNA	Homo sapiens	2.85943e-05	1.34565e-05	4.92509	4.92509	ND 3 up vs ND 0	1.27717e-05	5.0299	5.0299	ND 6 up vs ND 0	1.2399e-05	5.09094	5.09094	ND 10 up vs ND 0	0.750635	1.02128	1.02128	ND 6 up vs ND 3	0.854895	1.01213	1.01213	ND 10 up vs ND 6	0.62071	1.03368	1.03368	ND 10 up vs ND 3
32367	MIMAT0028115_st	hsa-miR-7109-5p	miRNA	Homo sapiens	0.000303237	0.000164799	4.73515	4.73515	ND 3 up vs ND 0	0.000149216	4.92734	4.92734	ND 6 up vs ND 0	0.000109011	5.62446	5.62446	ND 10 up vs ND 0	0.743771	1.04059	1.04059	ND 6 up vs ND 3	0.3087	1.14148	1.14148	ND 10 up vs ND 6	0.204232	1.18781	1.18781	ND 10 up vs ND 3
32371	MIMAT0028119_st	hsa-miR-7111-5p	miRNA	Homo sapiens	0.00181724	0.00136876	3.94927	3.94927	ND 3 up vs ND 0	0.00068923	5.1704	5.1704	ND 6 up vs ND 0	0.000690045	5.1678	5.1678	ND 10 up vs ND 0	0.194803	1.3092	1.3092	ND 6 up vs ND 3	0.99782	0.999497	-1.0005	ND 10 down vs ND 6	0.195473	1.30855	1.30855	ND 10 up vs ND 3
32373	MIMAT0028121_st	hsa-miR-7112-5p	miRNA	Homo sapiens	0.00195956	0.00144758	3.98045	3.98045	ND 3 up vs ND 0	0.00103986	4.51174	4.51174	ND 6 up vs ND 0	0.000587282	5.74218	5.74218	ND 10 up vs ND 0	0.51762	1.13348	1.13348	ND 6 up vs ND 3	0.244238	1.27272	1.27272	ND 10 up vs ND 6	0.106884	1.44259	1.44259	ND 10 up vs ND 3
32463	MIMAT0028211_st	hsa-miR-7150	miRNA	Homo sapiens	0.000154075	8.42654e-05	5.04196	5.04196	ND 3 up vs ND 0	6.11042e-05	5.78223	5.78223	ND 6 up vs ND 0	6.66861e-05	5.5647	5.5647	ND 10 up vs ND 0	0.241238	1.14682	1.14682	ND 6 up vs ND 3	0.720003	0.962381	-1.03909	ND 10 down vs ND 6	0.378285	1.10368	1.10368	ND 10 up vs ND 3
34664	MIMAT0030414_st	hsa-miR-4433b-3p	miRNA	Homo sapiens	0.000112744	6.12785e-05	4.17365	4.17365	ND 3 up vs ND 0	4.85116e-05	4.55226	4.55226	ND 6 up vs ND 0	4.51621e-05	4.67971	4.67971	ND 10 up vs ND 0	0.345162	1.09072	1.09072	ND 6 up vs ND 3	0.750944	1.028	1.028	ND 10 up vs ND 6	0.23153	1.12125	1.12125	ND 10 up vs ND 3
34665	MIMAT0030415_st	hsa-miR-1273h-5p	miRNA	Homo sapiens	0.000411349	0.000387433	4.38774	4.38774	ND 3 up vs ND 0	0.000156265	6.45542	6.45542	ND 6 up vs ND 0	0.000146442	6.65892	6.65892	ND 10 up vs ND 0	0.0453128	1.47124	1.47124	ND 6 up vs ND 3	0.828665	1.03152	1.03152	ND 10 up vs ND 6	0.0360675	1.51762	1.51762	ND 10 up vs ND 3
34670	MIMAT0030420_st	hsa-miR-7845-5p	miRNA	Homo sapiens	0.00395355	0.00161291	4.2344	4.2344	ND 3 up vs ND 0	0.00136646	4.51657	4.51657	ND 6 up vs ND 0	0.00321834	3.31981	3.31981	ND 10 up vs ND 0	0.751339	1.06664	1.06664	ND 6 up vs ND 3	0.180576	0.735028	-1.36049	ND 10 down vs ND 6	0.269609	0.784009	-1.27549	ND 10 down vs ND 3
34671	MIMAT0030421_st	hsa-miR-7846-3p	miRNA	Homo sapiens	0.00807147	0.00368662	2.95992	2.95992	ND 3 up vs ND 0	0.00517864	2.68734	2.68734	ND 6 up vs ND 0	0.0027725	3.22892	3.22892	ND 10 up vs ND 0	0.616754	0.907911	-1.10143	ND 6 down vs ND 3	0.361401	1.20153	1.20153	ND 10 up vs ND 6	0.651224	1.09088	1.09088	ND 10 up vs ND 3
34679	MIMAT0030429_st	hsa-miR-7854-3p	miRNA	Homo sapiens	0.00297766	0.0013456	9.43179	9.43179	ND 3 up vs ND 0	0.00131375	9.56646	9.56646	ND 6 up vs ND 0	0.00133686	9.46816	9.46816	ND 10 up vs ND 0	0.962274	1.01428	1.01428	ND 6 up vs ND 3	0.972509	0.989724	-1.01038	ND 10 down vs ND 6	0.989753	1.00386	1.00386	ND 10 up vs ND 3
35232	MIMAT0030982_st	hsa-miR-8055	miRNA	Homo sapiens	1.82175e-05	5.78347e-06	25.8169	25.8169	ND 3 up vs ND 0	1.08529e-05	16.0545	16.0545	ND 6 up vs ND 0	1.02497e-05	16.7122	16.7122	ND 10 up vs ND 0	0.00962033	0.621862	-1.60807	ND 6 down vs ND 3	0.714033	1.04097	1.04097	ND 10 up vs ND 6	0.0130305	0.647337	-1.54479	ND 10 down vs ND 3
35240	MIMAT0030990_st	hsa-miR-8063	miRNA	Homo sapiens	0.00644142	0.00441303	3.22718	3.22718	ND 3 up vs ND 0	0.00190147	4.3504	4.3504	ND 6 up vs ND 0	0.00368624	3.42355	3.42355	ND 10 up vs ND 0	0.213782	1.34805	1.34805	ND 6 up vs ND 3	0.301708	0.78695	-1.27073	ND 10 down vs ND 6	0.784753	1.06085	1.06085	ND 10 up vs ND 3
35249	MIMAT0030999_st	hsa-miR-8072	miRNA	Homo sapiens	5.65311e-05	2.9041e-05	5.02092	5.02092	ND 3 up vs ND 0	2.79121e-05	5.10288	5.10288	ND 6 up vs ND 0	2.10636e-05	5.75155	5.75155	ND 10 up vs ND 0	0.841634	1.01632	1.01632	ND 6 up vs ND 3	0.190313	1.12712	1.12712	ND 10 up vs ND 6	0.148221	1.14552	1.14552	ND 10 up vs ND 3
35250	MIMAT0031000_st	hsa-miR-8073	miRNA	Homo sapiens	0.00301108	0.00191042	3.64062	3.64062	ND 3 up vs ND 0	0.00109095	4.47174	4.47174	ND 6 up vs ND 0	0.0012995	4.1813	4.1813	ND 10 up vs ND 0	0.312214	1.22829	1.22829	ND 6 up vs ND 3	0.725066	0.93505	-1.06946	ND 10 down vs ND 6	0.479961	1.14851	1.14851	ND 10 up vs ND 3
35255	MIMAT0031005_st	hsa-miR-8078	miRNA	Homo sapiens	0.00425161	0.00187874	13.8123	13.8123	ND 3 up vs ND 0	0.00163666	15.2305	15.2305	ND 6 up vs ND 0	0.00232027	11.965	11.965	ND 10 up vs ND 0	0.799433	1.10268	1.10268	ND 6 up vs ND 3	0.539354	0.785593	-1.27292	ND 10 down vs ND 6	0.710393	0.866256	-1.15439	ND 10 down vs ND 3
35266	MIMAT0031016_st	hsa-miR-8089	miRNA	Homo sapiens	9.37977e-05	5.47709e-05	5.36788	5.36788	ND 3 up vs ND 0	3.61697e-05	6.46167	6.46167	ND 6 up vs ND 0	4.006e-05	6.16226	6.16226	ND 10 up vs ND 0	0.116427	1.20377	1.20377	ND 6 up vs ND 3	0.636233	0.953664	-1.04859	ND 10 down vs ND 6	0.211316	1.14799	1.14799	ND 10 up vs ND 3
35430	MIMAT0031180_st	hsa-miR-7977	miRNA	Homo sapiens	0.00127123	0.00046349	4.05322	4.05322	ND 3 up vs ND 0	0.000449129	4.09964	4.09964	ND 6 up vs ND 0	0.00293104	2.36858	2.36858	ND 10 up vs ND 0	0.935967	1.01145	1.01145	ND 6 up vs ND 3	0.0146155	0.577754	-1.73084	ND 10 down vs ND 6	0.0156785	0.58437	-1.71124	ND 10 down vs ND 3
5945	MIMAT0000257_st	hsa-miR-181b-5p	miRNA	Homo sapiens	2.14668e-05	1.4582e-05	0.150271	-6.65464	ND 3 down vs ND 0	0.000101591	0.312985	-3.19504	ND 6 down vs ND 0	0.00656123	1.47609	1.47609	ND 10 up vs ND 0	0.000612737	2.0828	2.0828	ND 6 up vs ND 3	3.23501e-05	4.71617	4.71617	ND 10 up vs ND 6	6.92825e-06	9.82285	9.82285	ND 10 up vs ND 3
10080	MIMAT0004558_st	hsa-miR-181a-2-3p	miRNA	Homo sapiens	0.000172201	0.000145461	0.0542952	-18.4178	ND 3 down vs ND 0	0.000334233	0.0947906	-10.5496	ND 6 down vs ND 0	0.0563416	1.73058	1.73058	ND 10 up vs ND 0	0.0539036	1.74584	1.74584	ND 6 up vs ND 3	0.000147198	18.2569	18.2569	ND 10 up vs ND 6	7.36652e-05	31.8736	31.8736	ND 10 up vs ND 3
5952	MIMAT0000264_st	hsa-miR-203a	miRNA	Homo sapiens	0.000126252	0.000329262	0.267572	-3.73731	ND 3 down vs ND 0	0.0266272	1.4824	1.4824	ND 6 up vs ND 0	0.000574243	3.13484	3.13484	ND 10 up vs ND 0	0.000118139	5.54018	5.54018	ND 6 up vs ND 3	0.00286008	2.11471	2.11471	ND 10 up vs ND 6	2.80977e-05	11.7159	11.7159	ND 10 up vs ND 3
10299	MIMAT0004780_st	hsa-miR-532-3p	miRNA	Homo sapiens	0.000490115	0.00139045	0.384196	-2.60284	ND 3 down vs ND 0	0.450197	1.10656	1.10656	ND 6 up vs ND 0	0.00157595	2.5232	2.5232	ND 10 up vs ND 0	0.00094706	2.88021	2.88021	ND 6 up vs ND 3	0.00243661	2.28021	2.28021	ND 10 up vs ND 6	0.000100147	6.56749	6.56749	ND 10 up vs ND 3
8456	MIMAT0002856_st	hsa-miR-520d-3p	miRNA	Homo sapiens	6.31243e-05	0.0018754	0.369693	-2.70495	ND 3 down vs ND 0	8.54882e-05	0.110179	-9.07617	ND 6 down vs ND 0	1.61985e-05	0.0349075	-28.6471	ND 10 down vs ND 0	0.000889623	0.298027	-3.3554	ND 6 down vs ND 3	0.00108508	0.316827	-3.1563	ND 10 down vs ND 6	6.54349e-05	0.0944231	-10.5906	ND 10 down vs ND 3
23272	MIMAT0018932_st	hsa-miR-378f	miRNA	Homo sapiens	3.78019e-05	0.00024529	0.499778	-2.00089	ND 3 down vs ND 0	9.63602e-05	0.414934	-2.41002	ND 6 down vs ND 0	7.79441e-06	0.190638	-5.24555	ND 10 down vs ND 0	0.0294165	0.830238	-1.20447	ND 6 down vs ND 3	0.000156507	0.459441	-2.17656	ND 10 down vs ND 6	6.71611e-05	0.381445	-2.62161	ND 10 down vs ND 3
915	ENSG00000238514_st	ENSG00000238514	snoRNA	Homo sapiens	0.0142136	0.00452082	4.35525	4.35525	ND 3 up vs ND 0	0.00593162	3.91513	3.91513	ND 6 up vs ND 0	0.0177666	2.69999	2.69999	ND 10 up vs ND 0	0.698298	0.898946	-1.11241	ND 6 down vs ND 3	0.219761	0.689629	-1.45005	ND 10 down vs ND 6	0.134808	0.61994	-1.61306	ND 10 down vs ND 3
1087	ENSG00000238767_st	ENSG00000238767	snoRNA	Homo sapiens	0.000226126	7.92002e-05	2.09359	2.09359	ND 3 up vs ND 0	8.24876e-05	2.07781	2.07781	ND 6 up vs ND 0	0.000313696	1.683	1.683	ND 10 up vs ND 0	0.874104	0.992462	-1.00759	ND 6 down vs ND 3	0.00928719	0.809986	-1.23459	ND 10 down vs ND 6	0.00820822	0.80388	-1.24397	ND 10 down vs ND 3
1327	ENSG00000239137_x_st	ENSG00000239137	snoRNA	Homo sapiens	0.00183431	0.00114945	2.33494	2.33494	ND 3 up vs ND 0	0.000459744	2.93201	2.93201	ND 6 up vs ND 0	0.0032035	1.90732	1.90732	ND 10 up vs ND 0	0.0896788	1.25571	1.25571	ND 6 up vs ND 3	0.0135879	0.650515	-1.53724	ND 10 down vs ND 6	0.118731	0.816858	-1.2242	ND 10 down vs ND 3
1558	ENSG00000252505_st	ENSG00000252505	snoRNA	Homo sapiens	0.00731653	0.00223952	8.26515	8.26515	ND 3 up vs ND 0	0.00319694	6.81675	6.81675	ND 6 up vs ND 0	0.0093048	4.16355	4.16355	ND 10 up vs ND 0	0.559983	0.824758	-1.21248	ND 6 down vs ND 3	0.17955	0.610782	-1.63725	ND 10 down vs ND 6	0.0867164	0.503747	-1.98512	ND 10 down vs ND 3
1559	ENSG00000252505_x_st	ENSG00000252505	snoRNA	Homo sapiens	0.00651182	0.00191013	8.49231	8.49231	ND 3 up vs ND 0	0.00305479	6.59574	6.59574	ND 6 up vs ND 0	0.00787128	4.27348	4.27348	ND 10 up vs ND 0	0.439302	0.776672	-1.28755	ND 6 down vs ND 3	0.214693	0.647915	-1.54341	ND 10 down vs ND 6	0.0801535	0.503217	-1.98721	ND 10 down vs ND 3
798	ENSG00000238328_st	ENSG00000238328	snoRNA	Homo sapiens	0.00409102	0.00150321	0.49861	-2.00557	ND 3 down vs ND 0	0.00362293	0.576964	-1.73321	ND 6 down vs ND 0	0.00152149	0.499716	-2.00114	ND 10 down vs ND 0	0.179994	1.15714	1.15714	ND 6 up vs ND 3	0.185291	0.866114	-1.15458	ND 10 down vs ND 6	0.981527	1.00222	1.00222	ND 10 up vs ND 3
1277	ENSG00000239059_st	ENSG00000239059	snoRNA	Homo sapiens	0.0151015	0.00546993	3.22817	3.22817	ND 3 up vs ND 0	0.0167948	2.33533	2.33533	ND 6 up vs ND 0	0.00548003	3.22624	3.22624	ND 10 up vs ND 0	0.205936	0.723423	-1.38232	ND 6 down vs ND 3	0.206617	1.38149	1.38149	ND 10 up vs ND 6	0.997906	0.999401	-1.0006	ND 10 down vs ND 3
1657	ENSG00000252921_x_st	ENSG00000252921	snoRNA	Homo sapiens	0.0145493	0.00495735	2.50946	2.50946	ND 3 up vs ND 0	0.017906	1.88806	1.88806	ND 6 up vs ND 0	0.00558453	2.43564	2.43564	ND 10 up vs ND 0	0.157742	0.752374	-1.32913	ND 6 down vs ND 3	0.19538	1.29003	1.29003	ND 10 up vs ND 6	0.864374	0.970583	-1.03031	ND 10 down vs ND 3
1689	ENSG00000253060_st	ENSG00000253060	snoRNA	Homo sapiens	0.0139119	0.00521977	2.32771	2.32771	ND 3 up vs ND 0	0.0404634	1.5781	1.5781	ND 6 up vs ND 0	0.00513146	2.33703	2.33703	ND 10 up vs ND 0	0.0636742	0.677965	-1.475	ND 6 down vs ND 3	0.0619328	1.48091	1.48091	ND 10 up vs ND 6	0.98037	1.00401	1.00401	ND 10 up vs ND 3
337	ENSG00000199856_st	ENSG00000199856	snoRNA	Homo sapiens	0.00160571	0.000960333	6.6042	6.6042	ND 3 up vs ND 0	0.000577965	8.61668	8.61668	ND 6 up vs ND 0	0.000727671	7.60652	7.60652	ND 10 up vs ND 0	0.287389	1.30473	1.30473	ND 6 up vs ND 3	0.596207	0.882767	-1.1328	ND 10 down vs ND 6	0.550349	1.15177	1.15177	ND 10 up vs ND 3
452	ENSG00000201619_st	ENSG00000201619	snoRNA	Homo sapiens	0.0050634	0.00213133	3.32174	3.32174	ND 3 up vs ND 0	0.00236752	3.21319	3.21319	ND 6 up vs ND 0	0.00230042	3.24227	3.24227	ND 10 up vs ND 0	0.85475	0.96732	-1.03378	ND 6 down vs ND 3	0.96033	1.00905	1.00905	ND 10 up vs ND 6	0.893741	0.976073	-1.02451	ND 10 down vs ND 3
557	ENSG00000207002_st	ENSG00000207002	snoRNA	Homo sapiens	0.00171561	0.00065869	2.60951	2.60951	ND 3 up vs ND 0	0.000640238	2.62806	2.62806	ND 6 up vs ND 0	0.001312	2.22864	2.22864	ND 10 up vs ND 0	0.946903	1.00711	1.00711	ND 6 up vs ND 3	0.174371	0.848017	-1.17922	ND 10 down vs ND 6	0.189543	0.854045	-1.1709	ND 10 down vs ND 3
558	ENSG00000207002_x_st	ENSG00000207002	snoRNA	Homo sapiens	0.00776485	0.00292939	2.46995	2.46995	ND 3 up vs ND 0	0.00387487	2.31208	2.31208	ND 6 up vs ND 0	0.00377613	2.3258	2.3258	ND 10 up vs ND 0	0.660807	0.936083	-1.06828	ND 6 down vs ND 3	0.968212	1.00594	1.00594	ND 10 up vs ND 6	0.688883	0.941641	-1.06198	ND 10 down vs ND 3
565	ENSG00000207098_st	ENSG00000207098	snoRNA	Homo sapiens	0.00511796	0.00340548	2.67745	2.67745	ND 3 up vs ND 0	0.00165675	3.30149	3.30149	ND 6 up vs ND 0	0.00250967	2.91349	2.91349	ND 10 up vs ND 0	0.256486	1.23307	1.23307	ND 6 up vs ND 3	0.474086	0.882478	-1.13317	ND 10 down vs ND 6	0.622017	1.08816	1.08816	ND 10 up vs ND 3
734	ENSG00000221252_st	ENSG00000221252	snoRNA	Homo sapiens	0.00148879	0.000934782	4.27588	4.27588	ND 3 up vs ND 0	0.000632152	4.9948	4.9948	ND 6 up vs ND 0	0.000551215	5.29298	5.29298	ND 10 up vs ND 0	0.401679	1.16813	1.16813	ND 6 up vs ND 3	0.744189	1.0597	1.0597	ND 10 up vs ND 6	0.267523	1.23787	1.23787	ND 10 up vs ND 3
809	ENSG00000238341_x_st	ENSG00000238341	snoRNA	Homo sapiens	0.00615994	0.00216591	0.289249	-3.45722	ND 3 down vs ND 0	0.00501551	0.372351	-2.68564	ND 6 down vs ND 0	0.00245886	0.301463	-3.31716	ND 10 down vs ND 0	0.226016	1.2873	1.2873	ND 6 up vs ND 3	0.29789	0.80962	-1.23515	ND 10 down vs ND 6	0.826373	1.04223	1.04223	ND 10 up vs ND 3
831	ENSG00000238372_x_st	ENSG00000238372	snoRNA	Homo sapiens	0.00480263	0.00274259	0.387728	-2.57913	ND 3 down vs ND 0	0.00417389	0.429367	-2.32901	ND 6 down vs ND 0	0.00133281	0.317352	-3.15108	ND 10 down vs ND 0	0.51704	1.10739	1.10739	ND 6 up vs ND 3	0.103259	0.739116	-1.35297	ND 10 down vs ND 6	0.235873	0.818491	-1.22176	ND 10 down vs ND 3
904	ENSG00000238498_x_st	ENSG00000238498	snoRNA	Homo sapiens	0.00104393	0.00066695	0.30182	-3.31323	ND 3 down vs ND 0	0.000350819	0.24326	-4.11082	ND 6 down vs ND 0	0.000499792	0.275091	-3.63516	ND 10 down vs ND 0	0.160061	0.805978	-1.24073	ND 6 down vs ND 3	0.381674	1.13085	1.13085	ND 10 up vs ND 6	0.500079	0.91144	-1.09716	ND 10 down vs ND 3
936	ENSG00000238544_st	ENSG00000238544	snoRNA	Homo sapiens	0.00127125	0.000663863	3.01158	3.01158	ND 3 up vs ND 0	0.000566	3.15471	3.15471	ND 6 up vs ND 0	0.00050423	3.26637	3.26637	ND 10 up vs ND 0	0.707284	1.04753	1.04753	ND 6 up vs ND 3	0.777575	1.03539	1.03539	ND 10 up vs ND 6	0.519369	1.0846	1.0846	ND 10 up vs ND 3
988	ENSG00000238612_st	ENSG00000238612	snoRNA	Homo sapiens	0.00613679	0.00376402	3.89393	3.89393	ND 3 up vs ND 0	0.00170385	5.37396	5.37396	ND 6 up vs ND 0	0.00469146	3.59609	3.59609	ND 10 up vs ND 0	0.224902	1.38009	1.38009	ND 6 up vs ND 3	0.14828	0.66917	-1.49439	ND 10 down vs ND 6	0.741083	0.923512	-1.08282	ND 10 down vs ND 3
1120	ENSG00000238816_st	ENSG00000238816	snoRNA	Homo sapiens	0.00403508	0.00146548	0.354843	-2.81815	ND 3 down vs ND 0	0.00226341	0.397235	-2.5174	ND 6 down vs ND 0	0.00188082	0.379123	-2.63766	ND 10 down vs ND 0	0.444005	1.11947	1.11947	ND 6 up vs ND 3	0.743415	0.954405	-1.04777	ND 10 down vs ND 6	0.644899	1.06843	1.06843	ND 10 up vs ND 3
1193	ENSG00000238934_st	ENSG00000238934	snoRNA	Homo sapiens	0.00276123	0.00114305	2.50774	2.50774	ND 3 up vs ND 0	0.00124074	2.45917	2.45917	ND 6 up vs ND 0	0.00134017	2.4152	2.4152	ND 10 up vs ND 0	0.8682	0.980631	-1.01975	ND 6 down vs ND 3	0.878293	0.982118	-1.01821	ND 10 down vs ND 6	0.750924	0.963096	-1.03832	ND 10 down vs ND 3
1239	ENSG00000239005_st	ENSG00000239005	snoRNA	Homo sapiens	0.00595547	0.00386423	3.83157	3.83157	ND 3 up vs ND 0	0.00407451	3.75833	3.75833	ND 6 up vs ND 0	0.00167295	5.37449	5.37449	ND 10 up vs ND 0	0.935363	0.980886	-1.01949	ND 6 down vs ND 3	0.184904	1.43002	1.43002	ND 10 up vs ND 6	0.204725	1.40269	1.40269	ND 10 up vs ND 3
1240	ENSG00000239005_x_st	ENSG00000239005	snoRNA	Homo sapiens	0.00230984	0.00175561	4.31805	4.31805	ND 3 up vs ND 0	0.000837147	5.90969	5.90969	ND 6 up vs ND 0	0.000916195	5.67082	5.67082	ND 10 up vs ND 0	0.1864	1.3686	1.3686	ND 6 up vs ND 3	0.844333	0.95958	-1.04212	ND 10 down vs ND 6	0.238723	1.31328	1.31328	ND 10 up vs ND 3
1292	ENSG00000239080_st	ENSG00000239080	snoRNA	Homo sapiens	0.00124504	0.00145811	0.381577	-2.62071	ND 3 down vs ND 0	0.0022262	0.422669	-2.36592	ND 6 down vs ND 0	0.000268035	0.224449	-4.45536	ND 10 down vs ND 0	0.454235	1.10769	1.10769	ND 6 up vs ND 3	0.00686825	0.531027	-1.88314	ND 10 down vs ND 6	0.0126878	0.588214	-1.70006	ND 10 down vs ND 3
1293	ENSG00000239080_x_st	ENSG00000239080	snoRNA	Homo sapiens	0.0049236	0.00541605	0.434199	-2.30309	ND 3 down vs ND 0	0.00615231	0.447009	-2.23709	ND 6 down vs ND 0	0.00109932	0.278068	-3.59624	ND 10 down vs ND 0	0.857953	1.0295	1.0295	ND 6 up vs ND 3	0.0356821	0.622064	-1.60755	ND 10 down vs ND 6	0.043043	0.640417	-1.56148	ND 10 down vs ND 3
1428	ENSG00000251992_s_st	ENSG00000251992	snoRNA	Homo sapiens	2.70407e-05	1.50086e-05	4.43215	4.43215	ND 3 up vs ND 0	8.39722e-06	5.59946	5.59946	ND 6 up vs ND 0	1.72021e-05	4.21521	4.21521	ND 10 up vs ND 0	0.0169902	1.26337	1.26337	ND 6 up vs ND 3	0.00875499	0.752788	-1.32839	ND 10 down vs ND 6	0.445526	0.951052	-1.05147	ND 10 down vs ND 3
1636	ENSG00000252829_st	ENSG00000252829	snoRNA	Homo sapiens	0.00219208	0.00143956	3.01909	3.01909	ND 3 up vs ND 0	0.000595573	4.01876	4.01876	ND 6 up vs ND 0	0.00166108	2.89788	2.89788	ND 10 up vs ND 0	0.112771	1.33111	1.33111	ND 6 up vs ND 3	0.081508	0.721089	-1.38679	ND 10 down vs ND 6	0.786085	0.959852	-1.04183	ND 10 down vs ND 3
1637	ENSG00000252829_x_st	ENSG00000252829	snoRNA	Homo sapiens	0.00271483	0.00161628	2.65609	2.65609	ND 3 up vs ND 0	0.000757059	3.29187	3.29187	ND 6 up vs ND 0	0.00214387	2.4751	2.4751	ND 10 up vs ND 0	0.170755	1.23937	1.23937	ND 6 up vs ND 3	0.0910377	0.751882	-1.33	ND 10 down vs ND 6	0.612616	0.931859	-1.07312	ND 10 down vs ND 3
1733	ENSG00000264452_st	ENSG00000264452	snoRNA	Homo sapiens	0.00857636	0.0036236	2.83807	2.83807	ND 3 up vs ND 0	0.00528034	2.56185	2.56185	ND 6 up vs ND 0	0.00318934	2.94432	2.94432	ND 10 up vs ND 0	0.580758	0.902675	-1.10782	ND 6 down vs ND 3	0.460528	1.14929	1.14929	ND 10 up vs ND 6	0.839976	1.03744	1.03744	ND 10 up vs ND 3
1781	ENSG00000268369_s_st	ENSG00000268369	snoRNA	Homo sapiens	0.000211467	0.000332854	2.65456	2.65456	ND 3 up vs ND 0	0.000127341	3.4811	3.4811	ND 6 up vs ND 0	5.37082e-05	4.72106	4.72106	ND 10 up vs ND 0	0.0336278	1.31137	1.31137	ND 6 up vs ND 3	0.0233527	1.3562	1.3562	ND 10 up vs ND 6	0.00251389	1.77847	1.77847	ND 10 up vs ND 3
3269	MI0005757_st	hsa-mir-935	stem-loop	Homo sapiens	0.0177732	0.00500724	2.01254	2.01254	ND 3 up vs ND 0	0.0102883	1.76967	1.76967	ND 6 up vs ND 0	0.0140846	1.68312	1.68312	ND 10 up vs ND 0	0.361684	0.87932	-1.13724	ND 6 down vs ND 3	0.70881	0.951093	-1.05142	ND 10 down vs ND 6	0.225935	0.836315	-1.19572	ND 10 down vs ND 3
3546	MI0008331_st	hsa-mir-1910	stem-loop	Homo sapiens	0.0128845	0.0038929	3.1328	3.1328	ND 3 up vs ND 0	0.00723506	2.61607	2.61607	ND 6 up vs ND 0	0.00841863	2.51242	2.51242	ND 10 up vs ND 0	0.397524	0.835057	-1.19752	ND 6 down vs ND 3	0.842284	0.96038	-1.04125	ND 10 down vs ND 6	0.31105	0.801972	-1.24693	ND 10 down vs ND 3
4022	MI0015825_st	hsa-mir-378c	stem-loop	Homo sapiens	0.0192248	0.00414981	2.7882	2.7882	ND 3 up vs ND 0	0.0334396	1.74012	1.74012	ND 6 up vs ND 0	0.0431355	1.663	1.663	ND 10 up vs ND 0	0.0536007	0.624103	-1.6023	ND 6 down vs ND 3	0.807352	0.955679	-1.04638	ND 10 down vs ND 6	0.0411713	0.596442	-1.67661	ND 10 down vs ND 3
4039	MI0015842_st	hsa-mir-4312	stem-loop	Homo sapiens	0.00588662	0.00135498	2.3107	2.3107	ND 3 up vs ND 0	0.0251644	1.44401	1.44401	ND 6 up vs ND 0	0.00623071	1.74134	1.74134	ND 10 up vs ND 0	0.0111333	0.624924	-1.60019	ND 6 down vs ND 3	0.150134	1.2059	1.2059	ND 10 up vs ND 6	0.0549018	0.753596	-1.32697	ND 10 down vs ND 3
4041	MI0015844_s_st	hsa-mir-4315-1	stem-loop	Homo sapiens	0.0157754	0.00444801	3.63173	3.63173	ND 3 up vs ND 0	0.427051	1.21778	1.21778	ND 6 up vs ND 0	0.0662288	1.7497	1.7497	ND 10 up vs ND 0	0.00805731	0.335315	-2.98227	ND 6 down vs ND 3	0.179604	1.4368	1.4368	ND 10 up vs ND 6	0.0306951	0.48178	-2.07563	ND 10 down vs ND 3
4116	MI0015983_s_st	hsa-mir-4315-2	stem-loop	Homo sapiens	0.0157754	0.00444801	3.63173	3.63173	ND 3 up vs ND 0	0.427051	1.21778	1.21778	ND 6 up vs ND 0	0.0662288	1.7497	1.7497	ND 10 up vs ND 0	0.00805731	0.335315	-2.98227	ND 6 down vs ND 3	0.179604	1.4368	1.4368	ND 10 up vs ND 6	0.0306951	0.48178	-2.07563	ND 10 down vs ND 3
4626	MI0017424_st	hsa-mir-4780	stem-loop	Homo sapiens	0.0114222	0.00289985	2.01201	2.01201	ND 3 up vs ND 0	0.128497	1.22852	1.22852	ND 6 up vs ND 0	0.0166924	1.53144	1.53144	ND 10 up vs ND 0	0.0101653	0.610592	-1.63776	ND 6 down vs ND 3	0.110032	1.24658	1.24658	ND 10 up vs ND 6	0.0643149	0.761151	-1.3138	ND 10 down vs ND 3
5153	MI0022661_st	hsa-mir-6816	stem-loop	Homo sapiens	0.0173691	0.00417039	3.17056	3.17056	ND 3 up vs ND 0	0.0134667	2.28828	2.28828	ND 6 up vs ND 0	0.0339956	1.86051	1.86051	ND 10 up vs ND 0	0.171675	0.721727	-1.38557	ND 6 down vs ND 3	0.350831	0.813061	-1.22992	ND 10 down vs ND 6	0.0530907	0.586808	-1.70413	ND 10 down vs ND 3
5573	MI0025241_st	hsa-mir-7705	stem-loop	Homo sapiens	0.0118448	0.0026787	3.30305	3.30305	ND 3 up vs ND 0	0.0149187	2.09062	2.09062	ND 6 up vs ND 0	0.0469468	1.66729	1.66729	ND 10 up vs ND 0	0.0640102	0.632934	-1.57994	ND 6 down vs ND 3	0.277383	0.79751	-1.2539	ND 10 down vs ND 6	0.0191721	0.504771	-1.9811	ND 10 down vs ND 3
5624	MI0025908_st	hsa-mir-8072	stem-loop	Homo sapiens	0.00642303	0.00164405	2.1789	2.1789	ND 3 up vs ND 0	0.00485505	1.78902	1.78902	ND 6 up vs ND 0	0.00521368	1.76884	1.76884	ND 10 up vs ND 0	0.128342	0.821065	-1.21793	ND 6 down vs ND 3	0.91769	0.988723	-1.01141	ND 10 down vs ND 6	0.113142	0.811806	-1.23182	ND 10 down vs ND 3
2476	MI0000825_st	hsa-mir-345	stem-loop	Homo sapiens	0.00114344	0.000705487	0.408049	-2.45069	ND 3 down vs ND 0	0.000288236	0.323455	-3.09162	ND 6 down vs ND 0	0.00237037	0.521142	-1.91886	ND 10 down vs ND 0	0.0709212	0.792687	-1.26153	ND 6 down vs ND 3	0.00740117	1.61117	1.61117	ND 10 up vs ND 6	0.0617683	1.27716	1.27716	ND 10 up vs ND 3
3215	MI0005523_st	hsa-mir-298	stem-loop	Homo sapiens	0.0109142	0.004139	2.34732	2.34732	ND 3 up vs ND 0	0.00372904	2.40589	2.40589	ND 6 up vs ND 0	0.0174259	1.7604	1.7604	ND 10 up vs ND 0	0.873046	1.02495	1.02495	ND 6 up vs ND 3	0.0970504	0.731704	-1.36667	ND 10 down vs ND 6	0.117689	0.74996	-1.3334	ND 10 down vs ND 3
3802	MI0014151_st	hsa-mir-3131	stem-loop	Homo sapiens	0.0109771	0.00506254	2.86743	2.86743	ND 3 up vs ND 0	0.00340424	3.23586	3.23586	ND 6 up vs ND 0	0.00960651	2.4098	2.4098	ND 10 up vs ND 0	0.556934	1.12848	1.12848	ND 6 up vs ND 3	0.193582	0.744719	-1.34279	ND 10 down vs ND 6	0.409289	0.840404	-1.1899	ND 10 down vs ND 3
4158	MI0016068_st	hsa-mir-3667	stem-loop	Homo sapiens	0.00164116	0.000742986	3.08761	3.08761	ND 3 up vs ND 0	0.000565845	3.35273	3.35273	ND 6 up vs ND 0	0.0115745	1.70711	1.70711	ND 10 up vs ND 0	0.533976	1.08587	1.08587	ND 6 up vs ND 3	0.00509174	0.50917	-1.96398	ND 10 down vs ND 6	0.0081033	0.55289	-1.80868	ND 10 down vs ND 3
4188	MI0016410_st	hsa-mir-3907	stem-loop	Homo sapiens	0.0116308	0.00569912	3.50317	3.50317	ND 3 up vs ND 0	0.00362811	4.13465	4.13465	ND 6 up vs ND 0	0.00857236	3.05736	3.05736	ND 10 up vs ND 0	0.51488	1.18026	1.18026	ND 6 up vs ND 3	0.263532	0.739448	-1.35236	ND 10 down vs ND 6	0.589282	0.872741	-1.14582	ND 10 down vs ND 3
4225	MI0016438_st	hsa-mir-3928	stem-loop	Homo sapiens	0.00294663	0.00123493	2.52163	2.52163	ND 3 up vs ND 0	0.000924325	2.71208	2.71208	ND 6 up vs ND 0	0.00386401	1.97784	1.97784	ND 10 up vs ND 0	0.556168	1.07553	1.07553	ND 6 up vs ND 3	0.0497627	0.729272	-1.37123	ND 10 down vs ND 6	0.0991218	0.784352	-1.27494	ND 10 down vs ND 3
4320	MI0016820_st	hsa-mir-4469	stem-loop	Homo sapiens	0.00458504	0.00188557	2.00828	2.00828	ND 3 up vs ND 0	0.00174585	2.03738	2.03738	ND 6 up vs ND 0	0.00284759	1.86733	1.86733	ND 10 up vs ND 0	0.887784	1.01449	1.01449	ND 6 up vs ND 3	0.413934	0.916532	-1.09107	ND 10 down vs ND 6	0.489342	0.929812	-1.07549	ND 10 down vs ND 3
4362	MI0016859_st	hsa-mir-4497	stem-loop	Homo sapiens	0.0135041	0.00537419	2.37624	2.37624	ND 3 up vs ND 0	0.00456756	2.47258	2.47258	ND 6 up vs ND 0	0.013271	1.95174	1.95174	ND 10 up vs ND 0	0.813491	1.04054	1.04054	ND 6 up vs ND 3	0.20811	0.789352	-1.26686	ND 10 down vs ND 6	0.280232	0.821355	-1.2175	ND 10 down vs ND 3
4461	MI0017275_st	hsa-mir-4648	stem-loop	Homo sapiens	0.00748421	0.00442746	3.03497	3.03497	ND 3 up vs ND 0	0.00195766	3.98966	3.98966	ND 6 up vs ND 0	0.00907814	2.47931	2.47931	ND 10 up vs ND 0	0.227029	1.31456	1.31456	ND 6 up vs ND 3	0.0681929	0.621434	-1.60918	ND 10 down vs ND 6	0.351214	0.816914	-1.22412	ND 10 down vs ND 3
4602	MI0017408_st	hsa-mir-4767	stem-loop	Homo sapiens	0.0144471	0.00559429	2.31124	2.31124	ND 3 up vs ND 0	0.00541597	2.32879	2.32879	ND 6 up vs ND 0	0.0104145	2.01894	2.01894	ND 10 up vs ND 0	0.963257	1.0076	1.0076	ND 6 up vs ND 3	0.407443	0.866947	-1.15347	ND 10 down vs ND 6	0.430622	0.873533	-1.14478	ND 10 down vs ND 3
4849	MI0020360_st	hsa-mir-6083	stem-loop	Homo sapiens	0.0106837	0.00491349	3.74164	3.74164	ND 3 up vs ND 0	0.00317312	4.42334	4.42334	ND 6 up vs ND 0	0.0133431	2.69916	2.69916	ND 10 up vs ND 0	0.51499	1.18219	1.18219	ND 6 up vs ND 3	0.103009	0.61021	-1.63878	ND 10 down vs ND 6	0.236301	0.721386	-1.38622	ND 10 down vs ND 3
4858	MI0021259_st	hsa-mir-6125	stem-loop	Homo sapiens	0.00285354	0.000884005	2.31719	2.31719	ND 3 up vs ND 0	0.00143735	2.09571	2.09571	ND 6 up vs ND 0	0.00206905	1.95784	1.95784	ND 10 up vs ND 0	0.347719	0.904422	-1.10568	ND 6 down vs ND 3	0.511316	0.934211	-1.07042	ND 10 down vs ND 6	0.14916	0.84492	-1.18354	ND 10 down vs ND 3
2755	MI0003154_x_st	hsa-mir-518f	stem-loop	Homo sapiens	0.00106748	0.00051204	0.451173	-2.21645	ND 3 down vs ND 0	0.0018841	0.567635	-1.76169	ND 6 down vs ND 0	0.000303198	0.402278	-2.48584	ND 10 down vs ND 0	0.0417486	1.25813	1.25813	ND 6 up vs ND 3	0.0114081	0.70869	-1.41105	ND 10 down vs ND 6	0.213917	0.891627	-1.12154	ND 10 down vs ND 3
4397	MI0016893_st	hsa-mir-4526	stem-loop	Homo sapiens	0.0123288	0.00554595	6.22027	6.22027	ND 3 up vs ND 0	0.00739752	5.3987	5.3987	ND 6 up vs ND 0	0.00440423	7.01389	7.01389	ND 10 up vs ND 0	0.69503	0.86792	-1.15218	ND 6 down vs ND 3	0.47956	1.29918	1.29918	ND 10 up vs ND 6	0.738897	1.12759	1.12759	ND 10 up vs ND 3
4531	MI0017340_st	hsa-mir-4707	stem-loop	Homo sapiens	0.00792037	0.00264184	2.18717	2.18717	ND 3 up vs ND 0	0.00742357	1.80242	1.80242	ND 6 up vs ND 0	0.00323647	2.09787	2.09787	ND 10 up vs ND 0	0.175061	0.824088	-1.21346	ND 6 down vs ND 3	0.266093	1.16392	1.16392	ND 10 up vs ND 6	0.740732	0.959171	-1.04257	ND 10 down vs ND 3
4754	MI0019143_st	hsa-mir-5586	stem-loop	Homo sapiens	0.0103649	0.00423828	3.03606	3.03606	ND 3 up vs ND 0	0.0145324	2.18663	2.18663	ND 6 up vs ND 0	0.00332419	3.27577	3.27577	ND 10 up vs ND 0	0.158468	0.72022	-1.38847	ND 6 down vs ND 3	0.0999846	1.49809	1.49809	ND 10 up vs ND 6	0.709037	1.07895	1.07895	ND 10 up vs ND 3
4838	MI0020349_st	hsa-mir-6072	stem-loop	Homo sapiens	0.00420405	0.00332289	2.31016	2.31016	ND 3 up vs ND 0	0.00936127	1.87329	1.87329	ND 6 up vs ND 0	0.000986421	3.17693	3.17693	ND 10 up vs ND 0	0.192176	0.810892	-1.23321	ND 6 down vs ND 3	0.016836	1.69591	1.69591	ND 10 up vs ND 6	0.0758485	1.3752	1.3752	ND 10 up vs ND 3
5135	MI0022644_st	hsa-mir-6799	stem-loop	Homo sapiens	0.0150021	0.0056969	2.87495	2.87495	ND 3 up vs ND 0	0.00758416	2.65011	2.65011	ND 6 up vs ND 0	0.00708833	2.70035	2.70035	ND 10 up vs ND 0	0.698547	0.921793	-1.08484	ND 6 down vs ND 3	0.928126	1.01896	1.01896	ND 10 up vs ND 6	0.764775	0.939269	-1.06466	ND 10 down vs ND 3
5198	MI0022706_st	hsa-mir-6769b	stem-loop	Homo sapiens	0.00774788	0.00328064	3.71592	3.71592	ND 3 up vs ND 0	0.010709	2.56842	2.56842	ND 6 up vs ND 0	0.00241608	4.15916	4.15916	ND 10 up vs ND 0	0.151911	0.691192	-1.44678	ND 6 down vs ND 3	0.082343	1.61935	1.61935	ND 10 up vs ND 6	0.618346	1.11928	1.11928	ND 10 up vs ND 3
2081	MI0000253_st	hsa-mir-148a	stem-loop	Homo sapiens	0.00101896	0.00124293	0.45979	-2.1749	ND 3 down vs ND 0	0.000754025	0.41261	-2.4236	ND 6 down vs ND 0	0.000245636	0.306836	-3.25907	ND 10 down vs ND 0	0.320375	0.897387	-1.11435	ND 6 down vs ND 3	0.0361993	0.743646	-1.34473	ND 10 down vs ND 6	0.0133272	0.667338	-1.49849	ND 10 down vs ND 3
2461	MI0000808_st	hsa-mir-326	stem-loop	Homo sapiens	0.00140986	0.000836874	3.17741	3.17741	ND 3 up vs ND 0	0.000530386	3.67318	3.67318	ND 6 up vs ND 0	0.000608184	3.51084	3.51084	ND 10 up vs ND 0	0.321196	1.15603	1.15603	ND 6 up vs ND 3	0.742149	0.955805	-1.04624	ND 10 down vs ND 6	0.479731	1.10494	1.10494	ND 10 up vs ND 3
2468	MI0000815_st	hsa-mir-339	stem-loop	Homo sapiens	0.00636978	0.00509261	2.38404	2.38404	ND 3 up vs ND 0	0.00195087	3.08464	3.08464	ND 6 up vs ND 0	0.00310602	2.70326	2.70326	ND 10 up vs ND 0	0.173974	1.29387	1.29387	ND 6 up vs ND 3	0.445188	0.876361	-1.14108	ND 10 down vs ND 6	0.465677	1.1339	1.1339	ND 10 up vs ND 3
2477	MI0000826_st	hsa-mir-346	stem-loop	Homo sapiens	0.00819791	0.00284199	2.87704	2.87704	ND 3 up vs ND 0	0.00394647	2.62941	2.62941	ND 6 up vs ND 0	0.00476861	2.50394	2.50394	ND 10 up vs ND 0	0.607788	0.91393	-1.09418	ND 6 down vs ND 3	0.777632	0.952282	-1.05011	ND 10 down vs ND 6	0.439169	0.87032	-1.149	ND 10 down vs ND 3
2718	MI0002470_st	hsa-mir-486	stem-loop	Homo sapiens	0.000785412	0.000306493	4.02165	4.02165	ND 3 up vs ND 0	0.00045378	3.51949	3.51949	ND 6 up vs ND 0	0.000331597	3.91143	3.91143	ND 10 up vs ND 0	0.325395	0.875136	-1.14268	ND 6 down vs ND 3	0.425338	1.11136	1.11136	ND 10 up vs ND 6	0.826934	0.972594	-1.02818	ND 10 down vs ND 3
2719	MI0002470_x_st	hsa-mir-486	stem-loop	Homo sapiens	0.000215066	0.000245119	3.80296	3.80296	ND 3 up vs ND 0	4.97458e-05	7.40391	7.40391	ND 6 up vs ND 0	0.000193798	4.13003	4.13003	ND 10 up vs ND 0	0.00350001	1.94688	1.94688	ND 6 up vs ND 3	0.00566379	0.557817	-1.7927	ND 10 down vs ND 6	0.487283	1.086	1.086	ND 10 up vs ND 3
2752	MI0003152_x_st	hsa-mir-525	stem-loop	Homo sapiens	0.000354582	0.000603542	0.231517	-4.31934	ND 3 down vs ND 0	0.000216694	0.149102	-6.7068	ND 6 down vs ND 0	8.94007e-05	0.0922494	-10.8402	ND 10 down vs ND 0	0.0418638	0.644023	-1.55274	ND 6 down vs ND 3	0.0322279	0.618698	-1.6163	ND 10 down vs ND 6	0.00349495	0.398456	-2.50969	ND 10 down vs ND 3
2757	MI0003156_x_st	hsa-mir-518b	stem-loop	Homo sapiens	0.000373195	0.000203656	3.26565	3.26565	ND 3 up vs ND 0	0.000206893	3.25018	3.25018	ND 6 up vs ND 0	0.000124447	3.82447	3.82447	ND 10 up vs ND 0	0.960972	0.995262	-1.00476	ND 6 down vs ND 3	0.149037	1.1767	1.1767	ND 10 up vs ND 6	0.158376	1.17112	1.17112	ND 10 up vs ND 3
2769	MI0003167_x_st	hsa-mir-516b-2	stem-loop	Homo sapiens	0.0020437	0.00275232	0.344997	-2.89857	ND 3 down vs ND 0	0.000698542	0.217088	-4.60642	ND 6 down vs ND 0	0.000768777	0.225385	-4.43685	ND 10 down vs ND 0	0.0456179	0.629246	-1.5892	ND 6 down vs ND 3	0.827839	1.03822	1.03822	ND 10 up vs ND 6	0.0579048	0.653296	-1.5307	ND 10 down vs ND 3
2895	MI0003579_st	hsa-mir-572	stem-loop	Homo sapiens	0.00742827	0.00486478	5.19679	5.19679	ND 3 up vs ND 0	0.00212818	7.85874	7.85874	ND 6 up vs ND 0	0.00474936	5.25397	5.25397	ND 10 up vs ND 0	0.229874	1.51223	1.51223	ND 6 up vs ND 3	0.24028	0.668551	-1.49577	ND 10 down vs ND 6	0.971921	1.011	1.011	ND 10 up vs ND 3
2931	MI0003615_st	hsa-mir-602	stem-loop	Homo sapiens	0.00370268	0.0014453	3.04431	3.04431	ND 3 up vs ND 0	0.00150587	3.00804	3.00804	ND 6 up vs ND 0	0.00224312	2.69332	2.69332	ND 10 up vs ND 0	0.936971	0.988086	-1.01206	ND 6 down vs ND 3	0.48106	0.895373	-1.11685	ND 10 down vs ND 6	0.438186	0.884705	-1.13032	ND 10 down vs ND 3
2970	MI0003653_st	hsa-mir-638	stem-loop	Homo sapiens	1.08654e-05	6.92851e-06	3.92279	3.92279	ND 3 up vs ND 0	4.90255e-06	4.44012	4.44012	ND 6 up vs ND 0	3.83246e-06	4.88227	4.88227	ND 10 up vs ND 0	0.050859	1.13188	1.13188	ND 6 up vs ND 3	0.101921	1.09958	1.09958	ND 10 up vs ND 6	0.0081915	1.24459	1.24459	ND 10 up vs ND 3
2989	MI0003672_st	hsa-mir-663a	stem-loop	Homo sapiens	0.000309079	0.000200111	2.83405	2.83405	ND 3 up vs ND 0	0.000131284	3.18873	3.18873	ND 6 up vs ND 0	0.000113225	3.33344	3.33344	ND 10 up vs ND 0	0.214203	1.12515	1.12515	ND 6 up vs ND 3	0.608328	1.04538	1.04538	ND 10 up vs ND 6	0.112167	1.17621	1.17621	ND 10 up vs ND 3
2999	MI0003681_st	hsa-mir-657	stem-loop	Homo sapiens	0.00517399	0.00163975	7.65684	7.65684	ND 3 up vs ND 0	0.00441117	4.75814	4.75814	ND 6 up vs ND 0	0.00233137	6.38389	6.38389	ND 10 up vs ND 0	0.151947	0.621423	-1.60921	ND 6 down vs ND 3	0.336288	1.34168	1.34168	ND 10 up vs ND 6	0.536471	0.83375	-1.1994	ND 10 down vs ND 3
3250	MI0005560_st	hsa-mir-885	stem-loop	Homo sapiens	0.000740893	0.000449756	3.37666	3.37666	ND 3 up vs ND 0	0.000224414	4.28088	4.28088	ND 6 up vs ND 0	0.000449354	3.37761	3.37761	ND 10 up vs ND 0	0.107827	1.26778	1.26778	ND 6 up vs ND 3	0.108125	0.788999	-1.26743	ND 10 down vs ND 6	0.998173	1.00028	1.00028	ND 10 up vs ND 3
3253	MI0005563_st	hsa-mir-665	stem-loop	Homo sapiens	0.00736926	0.00330826	2.57964	2.57964	ND 3 up vs ND 0	0.00235941	2.82332	2.82332	ND 6 up vs ND 0	0.00606931	2.23022	2.23022	ND 10 up vs ND 0	0.582698	1.09446	1.09446	ND 6 up vs ND 3	0.193897	0.789927	-1.26594	ND 10 down vs ND 6	0.390289	0.864547	-1.15668	ND 10 down vs ND 3
3274	MI0005762_st	hsa-mir-940	stem-loop	Homo sapiens	0.000706427	0.000341556	5.82438	5.82438	ND 3 up vs ND 0	0.000250258	6.73994	6.73994	ND 6 up vs ND 0	0.000400773	5.42598	5.42598	ND 10 up vs ND 0	0.3996	1.15719	1.15719	ND 6 up vs ND 3	0.234397	0.80505	-1.24216	ND 10 down vs ND 6	0.671333	0.931598	-1.07342	ND 10 down vs ND 3
3275	MI0005763_s_st	hsa-mir-941-1	stem-loop	Homo sapiens	0.000768279	0.000302711	6.42018	6.42018	ND 3 up vs ND 0	0.000251692	7.02398	7.02398	ND 6 up vs ND 0	0.00168189	3.29089	3.29089	ND 10 up vs ND 0	0.601179	1.09405	1.09405	ND 6 up vs ND 3	0.00877252	0.468523	-2.13437	ND 10 down vs ND 6	0.0135456	0.512586	-1.95089	ND 10 down vs ND 3
3276	MI0005764_s_st	hsa-mir-941-2	stem-loop	Homo sapiens	0.000768279	0.000302711	6.42018	6.42018	ND 3 up vs ND 0	0.000251692	7.02398	7.02398	ND 6 up vs ND 0	0.00168189	3.29089	3.29089	ND 10 up vs ND 0	0.601179	1.09405	1.09405	ND 6 up vs ND 3	0.00877252	0.468523	-2.13437	ND 10 down vs ND 6	0.0135456	0.512586	-1.95089	ND 10 down vs ND 3
3277	MI0005765_s_st	hsa-mir-941-3	stem-loop	Homo sapiens	0.000768279	0.000302711	6.42018	6.42018	ND 3 up vs ND 0	0.000251692	7.02398	7.02398	ND 6 up vs ND 0	0.00168189	3.29089	3.29089	ND 10 up vs ND 0	0.601179	1.09405	1.09405	ND 6 up vs ND 3	0.00877252	0.468523	-2.13437	ND 10 down vs ND 6	0.0135456	0.512586	-1.95089	ND 10 down vs ND 3
3278	MI0005766_s_st	hsa-mir-941-4	stem-loop	Homo sapiens	0.000768279	0.000302711	6.42018	6.42018	ND 3 up vs ND 0	0.000251692	7.02398	7.02398	ND 6 up vs ND 0	0.00168189	3.29089	3.29089	ND 10 up vs ND 0	0.601179	1.09405	1.09405	ND 6 up vs ND 3	0.00877252	0.468523	-2.13437	ND 10 down vs ND 6	0.0135456	0.512586	-1.95089	ND 10 down vs ND 3
3280	MI0005768_st	hsa-mir-943	stem-loop	Homo sapiens	0.00014489	8.52461e-05	3.30557	3.30557	ND 3 up vs ND 0	5.90679e-05	3.713	3.713	ND 6 up vs ND 0	5.8051e-05	3.73448	3.73448	ND 10 up vs ND 0	0.190713	1.12326	1.12326	ND 6 up vs ND 3	0.941509	1.00578	1.00578	ND 10 up vs ND 6	0.173963	1.12976	1.12976	ND 10 up vs ND 3
3378	MI0006313_st	hsa-mir-1226	stem-loop	Homo sapiens	0.00285626	0.0011058	6.69277	6.69277	ND 3 up vs ND 0	0.00158141	5.6427	5.6427	ND 6 up vs ND 0	0.00124434	6.31612	6.31612	ND 10 up vs ND 0	0.493378	0.843104	-1.18609	ND 6 down vs ND 3	0.645011	1.11934	1.11934	ND 10 up vs ND 6	0.810909	0.943723	-1.05963	ND 10 down vs ND 3
3379	MI0006316_st	hsa-mir-1227	stem-loop	Homo sapiens	0.00311566	0.00184913	5.79908	5.79908	ND 3 up vs ND 0	0.00102252	7.80173	7.80173	ND 6 up vs ND 0	0.00162676	6.16186	6.16186	ND 10 up vs ND 0	0.284045	1.34534	1.34534	ND 6 up vs ND 3	0.381147	0.789807	-1.26613	ND 10 down vs ND 6	0.812853	1.06256	1.06256	ND 10 up vs ND 3
3380	MI0006318_st	hsa-mir-1228	stem-loop	Homo sapiens	0.0004528	0.000325664	2.69793	2.69793	ND 3 up vs ND 0	0.000162341	3.27235	3.27235	ND 6 up vs ND 0	0.000186961	3.13821	3.13821	ND 10 up vs ND 0	0.088826	1.21291	1.21291	ND 6 up vs ND 3	0.652867	0.959009	-1.04274	ND 10 down vs ND 6	0.154535	1.16319	1.16319	ND 10 up vs ND 3
3381	MI0006319_st	hsa-mir-1229	stem-loop	Homo sapiens	6.59981e-06	3.54792e-06	5.04888	5.04888	ND 3 up vs ND 0	3.08277e-06	5.35062	5.35062	ND 6 up vs ND 0	2.49037e-06	5.86694	5.86694	ND 10 up vs ND 0	0.266236	1.05976	1.05976	ND 6 up vs ND 3	0.109807	1.0965	1.0965	ND 10 up vs ND 6	0.0288317	1.16203	1.16203	ND 10 up vs ND 3
3383	MI0006323_s_st	hsa-mir-1233-1	stem-loop	Homo sapiens	0.000681688	0.000379757	4.37168	4.37168	ND 3 up vs ND 0	0.000283569	4.90283	4.90283	ND 6 up vs ND 0	0.000276115	4.95641	4.95641	ND 10 up vs ND 0	0.438337	1.1215	1.1215	ND 6 up vs ND 3	0.938954	1.01093	1.01093	ND 10 up vs ND 6	0.399806	1.13376	1.13376	ND 10 up vs ND 3
3386	MI0006327_st	hsa-mir-1237	stem-loop	Homo sapiens	0.000106137	5.65385e-05	5.14651	5.14651	ND 3 up vs ND 0	4.54367e-05	5.64782	5.64782	ND 6 up vs ND 0	4.33219e-05	5.76735	5.76735	ND 10 up vs ND 0	0.365919	1.09741	1.09741	ND 6 up vs ND 3	0.829707	1.02116	1.02116	ND 10 up vs ND 6	0.279996	1.12063	1.12063	ND 10 up vs ND 3
3391	MI0006336_st	hsa-mir-663b	stem-loop	Homo sapiens	0.000193119	0.000210929	3.84239	3.84239	ND 3 up vs ND 0	6.02598e-05	6.35859	6.35859	ND 6 up vs ND 0	8.35509e-05	5.49082	5.49082	ND 10 up vs ND 0	0.00857579	1.65485	1.65485	ND 6 up vs ND 3	0.233663	0.863527	-1.15804	ND 10 down vs ND 6	0.0270288	1.42901	1.42901	ND 10 up vs ND 3
3392	MI0006336_x_st	hsa-mir-663b	stem-loop	Homo sapiens	9.48778e-05	0.000122658	3.11102	3.11102	ND 3 up vs ND 0	2.85262e-05	5.15919	5.15919	ND 6 up vs ND 0	4.21567e-05	4.42367	4.42367	ND 10 up vs ND 0	0.0027647	1.65836	1.65836	ND 6 up vs ND 3	0.116087	0.857435	-1.16627	ND 10 down vs ND 6	0.0102002	1.42194	1.42194	ND 10 up vs ND 3
3437	MI0006377_st	hsa-mir-548f-4	stem-loop	Homo sapiens	0.00790603	0.00413043	0.417728	-2.3939	ND 3 down vs ND 0	0.00451768	0.426673	-2.34371	ND 6 down vs ND 0	0.00262973	0.372869	-2.68191	ND 10 down vs ND 0	0.89306	1.02141	1.02141	ND 6 up vs ND 3	0.413853	0.873898	-1.1443	ND 10 down vs ND 6	0.485446	0.892612	-1.12031	ND 10 down vs ND 3
3444	MI0006382_st	hsa-mir-1247	stem-loop	Homo sapiens	0.000279246	0.000134558	7.42819	7.42819	ND 3 up vs ND 0	0.000115951	8.02445	8.02445	ND 6 up vs ND 0	0.000127337	7.64131	7.64131	ND 10 up vs ND 0	0.608407	1.08027	1.08027	ND 6 up vs ND 3	0.742786	0.952253	-1.05014	ND 10 down vs ND 6	0.848779	1.02869	1.02869	ND 10 up vs ND 3
3445	MI0006383_s_st	hsa-mir-1248	stem-loop	Homo sapiens	0.00147594	0.00159881	3.00488	3.00488	ND 3 up vs ND 0	0.000566044	4.23232	4.23232	ND 6 up vs ND 0	0.00050702	4.41206	4.41206	ND 10 up vs ND 0	0.076851	1.40848	1.40848	ND 6 up vs ND 3	0.787827	1.04247	1.04247	ND 10 up vs ND 6	0.0565437	1.4683	1.4683	ND 10 up vs ND 3
3526	MI0008193_st	hsa-mir-1825	stem-loop	Homo sapiens	0.00779302	0.00571068	3.01713	3.01713	ND 3 up vs ND 0	0.00251652	3.97839	3.97839	ND 6 up vs ND 0	0.00362797	3.49388	3.49388	ND 10 up vs ND 0	0.248	1.3186	1.3186	ND 6 up vs ND 3	0.560257	0.878215	-1.13867	ND 10 down vs ND 6	0.513156	1.15801	1.15801	ND 10 up vs ND 3
3545	MI0008330_st	hsa-mir-1909	stem-loop	Homo sapiens	0.000379157	0.000201726	3.34763	3.34763	ND 3 up vs ND 0	0.000149938	3.68047	3.68047	ND 6 up vs ND 0	0.000167741	3.54798	3.54798	ND 10 up vs ND 0	0.36529	1.09943	1.09943	ND 6 up vs ND 3	0.713276	0.964004	-1.03734	ND 10 down vs ND 6	0.565461	1.05985	1.05985	ND 10 up vs ND 3
3550	MI0008335_st	hsa-mir-1914	stem-loop	Homo sapiens	0.00820998	0.0034258	3.63595	3.63595	ND 3 up vs ND 0	0.0031481	3.74631	3.74631	ND 6 up vs ND 0	0.00487051	3.22983	3.22983	ND 10 up vs ND 0	0.892621	1.03035	1.03035	ND 6 up vs ND 3	0.515027	0.862138	-1.15991	ND 10 down vs ND 6	0.599423	0.888305	-1.12574	ND 10 down vs ND 3
3551	MI0008336_st	hsa-mir-1915	stem-loop	Homo sapiens	0.00840643	0.00318959	3.15904	3.15904	ND 3 up vs ND 0	0.00314951	3.17152	3.17152	ND 6 up vs ND 0	0.0064624	2.5786	2.5786	ND 10 up vs ND 0	0.983734	1.00395	1.00395	ND 6 up vs ND 3	0.318368	0.81305	-1.22994	ND 10 down vs ND 6	0.326524	0.816262	-1.2251	ND 10 down vs ND 3
3603	MI0009986_st	hsa-mir-1976	stem-loop	Homo sapiens	0.00101574	0.000664007	3.51506	3.51506	ND 3 up vs ND 0	0.00027107	4.86892	4.86892	ND 6 up vs ND 0	0.000833121	3.27121	3.27121	ND 10 up vs ND 0	0.0680319	1.38516	1.38516	ND 6 up vs ND 3	0.0387707	0.671854	-1.48842	ND 10 down vs ND 6	0.612959	0.930626	-1.07455	ND 10 down vs ND 3
3818	MI0014165_st	hsa-mir-3141	stem-loop	Homo sapiens	0.00130075	0.00061785	4.14755	4.14755	ND 3 up vs ND 0	0.000518027	4.43164	4.43164	ND 6 up vs ND 0	0.000628079	4.12261	4.12261	ND 10 up vs ND 0	0.673063	1.0685	1.0685	ND 6 up vs ND 3	0.646017	0.930268	-1.07496	ND 10 down vs ND 6	0.968984	0.993987	-1.00605	ND 10 down vs ND 3
3830	MI0014177_st	hsa-mir-3150a	stem-loop	Homo sapiens	0.00416786	0.00192816	4.91597	4.91597	ND 3 up vs ND 0	0.00125013	5.96285	5.96285	ND 6 up vs ND 0	0.00438527	3.58199	3.58199	ND 10 up vs ND 0	0.429465	1.21295	1.21295	ND 6 up vs ND 3	0.0813146	0.600718	-1.66467	ND 10 down vs ND 6	0.223315	0.728644	-1.37241	ND 10 down vs ND 3
3831	MI0014177_x_st	hsa-mir-3150a	stem-loop	Homo sapiens	0.00212325	0.000898095	5.23752	5.23752	ND 3 up vs ND 0	0.000666384	5.98539	5.98539	ND 6 up vs ND 0	0.00252956	3.52461	3.52461	ND 10 up vs ND 0	0.514798	1.14279	1.14279	ND 6 up vs ND 3	0.0472527	0.58887	-1.69817	ND 10 down vs ND 6	0.101554	0.672954	-1.48599	ND 10 down vs ND 3
3837	MI0014183_st	hsa-mir-3155a	stem-loop	Homo sapiens	0.0104103	0.00574929	3.32993	3.32993	ND 3 up vs ND 0	0.00441947	3.64607	3.64607	ND 6 up vs ND 0	0.00409034	3.74856	3.74856	ND 10 up vs ND 0	0.705515	1.09494	1.09494	ND 6 up vs ND 3	0.907219	1.02811	1.02811	ND 10 up vs ND 6	0.624093	1.12572	1.12572	ND 10 up vs ND 3
3845	MI0014187_st	hsa-mir-3158-2	stem-loop	Homo sapiens	0.00300579	0.00129917	12.3506	12.3506	ND 3 up vs ND 0	0.00143537	11.5724	11.5724	ND 6 up vs ND 0	0.00130838	12.2932	12.2932	ND 10 up vs ND 0	0.845271	0.936988	-1.06725	ND 6 down vs ND 3	0.856176	1.06229	1.06229	ND 10 up vs ND 6	0.988819	0.995349	-1.00467	ND 10 down vs ND 3
3846	MI0014187_x_st	hsa-mir-3158-2	stem-loop	Homo sapiens	1.26625e-05	5.58136e-06	7.75111	7.75111	ND 3 up vs ND 0	6.62183e-06	7.11271	7.11271	ND 6 up vs ND 0	5.10842e-06	8.11584	8.11584	ND 10 up vs ND 0	0.24855	0.917638	-1.08975	ND 6 down vs ND 3	0.107089	1.14103	1.14103	ND 10 up vs ND 6	0.510332	1.04706	1.04706	ND 10 up vs ND 3
3877	MI0014214_x_st	hsa-mir-3180-1	stem-loop	Homo sapiens	0.000214896	0.000163615	4.61837	4.61837	ND 3 up vs ND 0	9.57696e-05	5.77119	5.77119	ND 6 up vs ND 0	7.12189e-05	6.61506	6.61506	ND 10 up vs ND 0	0.116405	1.24962	1.24962	ND 6 up vs ND 3	0.28828	1.14622	1.14622	ND 10 up vs ND 6	0.0322394	1.43234	1.43234	ND 10 up vs ND 3
3878	MI0014215_x_st	hsa-mir-3180-2	stem-loop	Homo sapiens	0.000214896	0.000163615	4.61837	4.61837	ND 3 up vs ND 0	9.57696e-05	5.77119	5.77119	ND 6 up vs ND 0	7.12189e-05	6.61506	6.61506	ND 10 up vs ND 0	0.116405	1.24962	1.24962	ND 6 up vs ND 3	0.28828	1.14622	1.14622	ND 10 up vs ND 6	0.0322394	1.43234	1.43234	ND 10 up vs ND 3
3880	MI0014217_x_st	hsa-mir-3180-3	stem-loop	Homo sapiens	0.000214896	0.000163615	4.61837	4.61837	ND 3 up vs ND 0	9.57696e-05	5.77119	5.77119	ND 6 up vs ND 0	7.12189e-05	6.61506	6.61506	ND 10 up vs ND 0	0.116405	1.24962	1.24962	ND 6 up vs ND 3	0.28828	1.14622	1.14622	ND 10 up vs ND 6	0.0322394	1.43234	1.43234	ND 10 up vs ND 3
4021	MI0015824_st	hsa-mir-4297	stem-loop	Homo sapiens	0.0104193	0.00451685	4.08628	4.08628	ND 3 up vs ND 0	0.00365153	4.44558	4.44558	ND 6 up vs ND 0	0.00697156	3.48219	3.48219	ND 10 up vs ND 0	0.747725	1.08793	1.08793	ND 6 up vs ND 3	0.374395	0.783292	-1.27666	ND 10 down vs ND 6	0.54868	0.852165	-1.17348	ND 10 down vs ND 3
4048	MI0015851_st	hsa-mir-4322	stem-loop	Homo sapiens	0.00010791	7.54135e-05	3.49314	3.49314	ND 3 up vs ND 0	3.11915e-05	4.77323	4.77323	ND 6 up vs ND 0	6.47512e-05	3.66914	3.66914	ND 10 up vs ND 0	0.0140603	1.36646	1.36646	ND 6 up vs ND 3	0.0246423	0.768692	-1.30091	ND 10 down vs ND 6	0.547577	1.05038	1.05038	ND 10 up vs ND 3
4075	MI0015878_st	hsa-mir-4270	stem-loop	Homo sapiens	0.0124908	0.00541982	2.33127	2.33127	ND 3 up vs ND 0	0.00475861	2.40466	2.40466	ND 6 up vs ND 0	0.0070141	2.19807	2.19807	ND 10 up vs ND 0	0.850907	1.03148	1.03148	ND 6 up vs ND 3	0.592434	0.914088	-1.09399	ND 10 down vs ND 6	0.722918	0.942863	-1.0606	ND 10 down vs ND 3
4082	MI0015885_st	hsa-mir-4281	stem-loop	Homo sapiens	0.00733953	0.00403369	3.5979	3.5979	ND 3 up vs ND 0	0.00225021	4.47678	4.47678	ND 6 up vs ND 0	0.00476208	3.39852	3.39852	ND 10 up vs ND 0	0.368119	1.24427	1.24427	ND 6 up vs ND 3	0.27039	0.759144	-1.31727	ND 10 down vs ND 6	0.804541	0.944584	-1.05867	ND 10 down vs ND 3
4088	MI0015891_st	hsa-mir-4285	stem-loop	Homo sapiens	0.00217989	0.00107736	4.00482	4.00482	ND 3 up vs ND 0	0.000878463	4.32071	4.32071	ND 6 up vs ND 0	0.000995338	4.12274	4.12274	ND 10 up vs ND 0	0.668067	1.07888	1.07888	ND 6 up vs ND 3	0.789478	0.954181	-1.04802	ND 10 down vs ND 6	0.868405	1.02944	1.02944	ND 10 up vs ND 3
4106	MI0015973_s_st	hsa-mir-1233-2	stem-loop	Homo sapiens	0.000681688	0.000379757	4.37168	4.37168	ND 3 up vs ND 0	0.000283569	4.90283	4.90283	ND 6 up vs ND 0	0.000276115	4.95641	4.95641	ND 10 up vs ND 0	0.438337	1.1215	1.1215	ND 6 up vs ND 3	0.938954	1.01093	1.01093	ND 10 up vs ND 6	0.399806	1.13376	1.13376	ND 10 up vs ND 3
4118	MI0015995_st	hsa-mir-3605	stem-loop	Homo sapiens	0.00304754	0.00160865	2.63773	2.63773	ND 3 up vs ND 0	0.000899929	3.09431	3.09431	ND 6 up vs ND 0	0.00238635	2.39495	2.39495	ND 10 up vs ND 0	0.279151	1.1731	1.1731	ND 6 up vs ND 3	0.115137	0.773984	-1.29202	ND 10 down vs ND 6	0.491436	0.907958	-1.10137	ND 10 down vs ND 3
4131	MI0016009_st	hsa-mir-3619	stem-loop	Homo sapiens	0.00555592	0.00244531	6.01752	6.01752	ND 3 up vs ND 0	0.00241008	6.05972	6.05972	ND 6 up vs ND 0	0.00259489	5.84937	5.84937	ND 10 up vs ND 0	0.98015	1.00701	1.00701	ND 6 up vs ND 3	0.899997	0.965287	-1.03596	ND 10 down vs ND 6	0.91967	0.972056	-1.02875	ND 10 down vs ND 3
4134	MI0016012_st	hsa-mir-3621	stem-loop	Homo sapiens	1.74824e-05	8.84395e-06	4.06738	4.06738	ND 3 up vs ND 0	7.40814e-06	4.33528	4.33528	ND 6 up vs ND 0	7.51007e-06	4.31356	4.31356	ND 10 up vs ND 0	0.262781	1.06586	1.06586	ND 6 up vs ND 3	0.923283	0.994991	-1.00503	ND 10 down vs ND 6	0.296474	1.06053	1.06053	ND 10 up vs ND 3
4136	MI0016014_st	hsa-mir-3622b	stem-loop	Homo sapiens	0.00674765	0.0038529	2.73488	2.73488	ND 3 up vs ND 0	0.00229786	3.17934	3.17934	ND 6 up vs ND 0	0.00339549	2.83282	2.83282	ND 10 up vs ND 0	0.419034	1.16252	1.16252	ND 6 up vs ND 3	0.528324	0.891006	-1.12233	ND 10 down vs ND 6	0.843737	1.03581	1.03581	ND 10 up vs ND 3
4147	MI0016056_st	hsa-mir-3656	stem-loop	Homo sapiens	0.000268041	0.000132952	5.66012	5.66012	ND 3 up vs ND 0	0.000121952	5.88185	5.88185	ND 6 up vs ND 0	0.000108967	6.19171	6.19171	ND 10 up vs ND 0	0.764591	1.03917	1.03917	ND 6 up vs ND 3	0.690507	1.05268	1.05268	ND 10 up vs ND 6	0.49559	1.09392	1.09392	ND 10 up vs ND 3
4169	MI0016080_st	hsa-mir-3679	stem-loop	Homo sapiens	0.00204164	0.00173803	2.54297	2.54297	ND 3 up vs ND 0	0.000991195	2.95008	2.95008	ND 6 up vs ND 0	0.000618546	3.39688	3.39688	ND 10 up vs ND 0	0.301737	1.16009	1.16009	ND 6 up vs ND 3	0.323517	1.15146	1.15146	ND 10 up vs ND 6	0.0820621	1.33579	1.33579	ND 10 up vs ND 3
4177	MI0016088_st	hsa-mir-3687	stem-loop	Homo sapiens	0.000226471	0.00152425	2.16956	2.16956	ND 3 up vs ND 0	0.000102984	4.71253	4.71253	ND 6 up vs ND 0	7.52778e-05	5.35624	5.35624	ND 10 up vs ND 0	0.0015155	2.17211	2.17211	ND 6 up vs ND 3	0.271552	1.1366	1.1366	ND 10 up vs ND 6	0.000845812	2.46882	2.46882	ND 10 up vs ND 3
4185	MI0016135_st	hsa-mir-3714	stem-loop	Homo sapiens	0.000116489	5.41552e-05	6.27559	6.27559	ND 3 up vs ND 0	4.2349e-05	7.05873	7.05873	ND 6 up vs ND 0	6.67932e-05	5.70799	5.70799	ND 10 up vs ND 0	0.309742	1.12479	1.12479	ND 6 up vs ND 3	0.103741	0.808643	-1.23664	ND 10 down vs ND 6	0.401822	0.909554	-1.09944	ND 10 down vs ND 3
4186	MI0016408_s_st	hsa-mir-3180-4	stem-loop	Homo sapiens	0.00700765	0.00216963	3.86806	3.86806	ND 3 up vs ND 0	0.00421144	3.09844	3.09844	ND 6 up vs ND 0	0.00402696	3.14194	3.14194	ND 10 up vs ND 0	0.313785	0.80103	-1.24839	ND 6 down vs ND 3	0.945796	1.01404	1.01404	ND 10 up vs ND 6	0.341373	0.812278	-1.23111	ND 10 down vs ND 3
4187	MI0016409_s_st	hsa-mir-3180-5	stem-loop	Homo sapiens	0.00700765	0.00216963	3.86806	3.86806	ND 3 up vs ND 0	0.00421144	3.09844	3.09844	ND 6 up vs ND 0	0.00402696	3.14194	3.14194	ND 10 up vs ND 0	0.313785	0.80103	-1.24839	ND 6 down vs ND 3	0.945796	1.01404	1.01404	ND 10 up vs ND 6	0.341373	0.812278	-1.23111	ND 10 down vs ND 3
4205	MI0016423_st	hsa-mir-3917	stem-loop	Homo sapiens	0.000677653	0.000330813	5.68812	5.68812	ND 3 up vs ND 0	0.000329948	5.69476	5.69476	ND 6 up vs ND 0	0.000263215	6.31624	6.31624	ND 10 up vs ND 0	0.994232	1.00117	1.00117	ND 6 up vs ND 3	0.532189	1.10913	1.10913	ND 10 up vs ND 6	0.527824	1.11043	1.11043	ND 10 up vs ND 3
4253	MI0016753_st	hsa-mir-4417	stem-loop	Homo sapiens	0.000493663	0.000322504	2.42009	2.42009	ND 3 up vs ND 0	0.000266553	2.52938	2.52938	ND 6 up vs ND 0	0.000153421	2.91044	2.91044	ND 10 up vs ND 0	0.595154	1.04516	1.04516	ND 6 up vs ND 3	0.140965	1.15065	1.15065	ND 10 up vs ND 6	0.0737048	1.20262	1.20262	ND 10 up vs ND 3
4255	MI0016755_st	hsa-mir-4419a	stem-loop	Homo sapiens	0.0046511	0.00355456	2.61171	2.61171	ND 3 up vs ND 0	0.0013671	3.45251	3.45251	ND 6 up vs ND 0	0.0025067	2.87167	2.87167	ND 10 up vs ND 0	0.148509	1.32193	1.32193	ND 6 up vs ND 3	0.303631	0.831762	-1.20227	ND 10 down vs ND 6	0.576341	1.09953	1.09953	ND 10 up vs ND 3
4268	MI0016769_st	hsa-mir-4430	stem-loop	Homo sapiens	0.000341776	0.000124158	7.11097	7.11097	ND 3 up vs ND 0	0.000155475	6.37687	6.37687	ND 6 up vs ND 0	0.000201535	5.66461	5.66461	ND 10 up vs ND 0	0.459636	0.896765	-1.11512	ND 6 down vs ND 3	0.424526	0.888306	-1.12574	ND 10 down vs ND 6	0.163261	0.796602	-1.25533	ND 10 down vs ND 3
4291	MI0016792_st	hsa-mir-4449	stem-loop	Homo sapiens	0.00224118	0.00175234	2.81101	2.81101	ND 3 up vs ND 0	0.000889561	3.43821	3.43821	ND 6 up vs ND 0	0.000804206	3.55302	3.55302	ND 10 up vs ND 0	0.221247	1.22312	1.22312	ND 6 up vs ND 3	0.824939	1.03339	1.03339	ND 10 up vs ND 6	0.16749	1.26396	1.26396	ND 10 up vs ND 3
4317	MI0016817_st	hsa-mir-4466	stem-loop	Homo sapiens	9.87519e-06	5.32528e-06	3.85629	3.85629	ND 3 up vs ND 0	4.03156e-06	4.25143	4.25143	ND 6 up vs ND 0	4.19786e-06	4.18985	4.18985	ND 10 up vs ND 0	0.0784276	1.10247	1.10247	ND 6 up vs ND 3	0.742829	0.985514	-1.0147	ND 10 down vs ND 6	0.116202	1.0865	1.0865	ND 10 up vs ND 3
4339	MI0016838_st	hsa-mir-4479	stem-loop	Homo sapiens	0.00275992	0.00135616	2.54662	2.54662	ND 3 up vs ND 0	0.0012217	2.6137	2.6137	ND 6 up vs ND 0	0.00114675	2.65607	2.65607	ND 10 up vs ND 0	0.835853	1.02634	1.02634	ND 6 up vs ND 3	0.897818	1.01621	1.01621	ND 10 up vs ND 6	0.738534	1.04298	1.04298	ND 10 up vs ND 3
4374	MI0016871_st	hsa-mir-4507	stem-loop	Homo sapiens	0.00552532	0.00539346	2.0296	2.0296	ND 3 up vs ND 0	0.00253738	2.38512	2.38512	ND 6 up vs ND 0	0.00168391	2.63678	2.63678	ND 10 up vs ND 0	0.279453	1.17517	1.17517	ND 6 up vs ND 3	0.480662	1.10551	1.10551	ND 10 up vs ND 6	0.112629	1.29916	1.29916	ND 10 up vs ND 3
4385	MI0016882_st	hsa-mir-4516	stem-loop	Homo sapiens	0.00674675	0.0032595	3.42197	3.42197	ND 3 up vs ND 0	0.00229854	3.86282	3.86282	ND 6 up vs ND 0	0.00405708	3.18704	3.18704	ND 10 up vs ND 0	0.568945	1.12883	1.12883	ND 6 up vs ND 3	0.381009	0.825055	-1.21204	ND 10 down vs ND 6	0.734442	0.931348	-1.07371	ND 10 down vs ND 3
4388	MI0016885_st	hsa-mir-4519	stem-loop	Homo sapiens	0.00354064	0.00200625	2.10945	2.10945	ND 3 up vs ND 0	0.00128882	2.31419	2.31419	ND 6 up vs ND 0	0.00163445	2.19928	2.19928	ND 10 up vs ND 0	0.424029	1.09706	1.09706	ND 6 up vs ND 3	0.650423	0.950345	-1.05225	ND 10 down vs ND 6	0.709324	1.04258	1.04258	ND 10 up vs ND 3
4394	MI0016890_st	hsa-mir-4523	stem-loop	Homo sapiens	0.00362708	0.00267789	3.08988	3.08988	ND 3 up vs ND 0	0.00114137	4.11353	4.11353	ND 6 up vs ND 0	0.00175959	3.53205	3.53205	ND 10 up vs ND 0	0.167687	1.33129	1.33129	ND 6 up vs ND 3	0.420753	0.858641	-1.16463	ND 10 down vs ND 6	0.475516	1.1431	1.1431	ND 10 up vs ND 3
4404	MI0016900_st	hsa-mir-4533	stem-loop	Homo sapiens	0.000441282	0.000164532	4.6497	4.6497	ND 3 up vs ND 0	0.000170057	4.59027	4.59027	ND 6 up vs ND 0	0.000337991	3.59211	3.59211	ND 10 up vs ND 0	0.914245	0.987219	-1.01295	ND 6 down vs ND 3	0.0941595	0.782548	-1.27788	ND 10 down vs ND 6	0.0829211	0.772546	-1.29442	ND 10 down vs ND 3
4415	MI0016909_st	hsa-mir-4538	stem-loop	Homo sapiens	0.00244663	0.000654037	2.99559	2.99559	ND 3 up vs ND 0	0.00256146	2.15142	2.15142	ND 6 up vs ND 0	0.00141655	2.45154	2.45154	ND 10 up vs ND 0	0.0440741	0.718197	-1.39238	ND 6 down vs ND 3	0.316258	1.1395	1.1395	ND 10 up vs ND 6	0.15384	0.818384	-1.22192	ND 10 down vs ND 3
4419	MI0016964_st	hsa-mir-3960	stem-loop	Homo sapiens	0.00302087	0.0015466	2.1805	2.1805	ND 3 up vs ND 0	0.00130954	2.258	2.258	ND 6 up vs ND 0	0.00123888	2.28516	2.28516	ND 10 up vs ND 0	0.748141	1.03554	1.03554	ND 6 up vs ND 3	0.911939	1.01203	1.01203	ND 10 up vs ND 6	0.668227	1.048	1.048	ND 10 up vs ND 3
4445	MI0017259_st	hsa-mir-4632	stem-loop	Homo sapiens	0.00407026	0.00137506	2.50899	2.50899	ND 3 up vs ND 0	0.00168939	2.38986	2.38986	ND 6 up vs ND 0	0.00342266	2.05678	2.05678	ND 10 up vs ND 0	0.696836	0.95252	-1.04985	ND 6 down vs ND 3	0.265835	0.860629	-1.16194	ND 10 down vs ND 6	0.16221	0.819766	-1.21986	ND 10 down vs ND 3
4447	MI0017261_st	hsa-mir-4634	stem-loop	Homo sapiens	0.000220969	0.000147569	5.06566	5.06566	ND 3 up vs ND 0	8.82595e-05	6.35011	6.35011	ND 6 up vs ND 0	8.43453e-05	6.48717	6.48717	ND 10 up vs ND 0	0.121352	1.25356	1.25356	ND 6 up vs ND 3	0.861985	1.02158	1.02158	ND 10 up vs ND 6	0.0983356	1.28062	1.28062	ND 10 up vs ND 3
4462	MI0017276_st	hsa-mir-4649	stem-loop	Homo sapiens	0.00200586	0.00102608	2.62981	2.62981	ND 3 up vs ND 0	0.00065654	2.96236	2.96236	ND 6 up vs ND 0	0.00123327	2.51291	2.51291	ND 10 up vs ND 0	0.351633	1.12646	1.12646	ND 6 up vs ND 3	0.219244	0.848279	-1.17886	ND 10 down vs ND 6	0.708116	0.95555	-1.04652	ND 10 down vs ND 3
4469	MI0017283_st	hsa-mir-4655	stem-loop	Homo sapiens	0.00322388	0.00203072	2.2447	2.2447	ND 3 up vs ND 0	0.00193214	2.26901	2.26901	ND 6 up vs ND 0	0.000963391	2.67526	2.67526	ND 10 up vs ND 0	0.928751	1.01083	1.01083	ND 6 up vs ND 3	0.219306	1.17904	1.17904	ND 10 up vs ND 6	0.195983	1.19181	1.19181	ND 10 up vs ND 3
4470	MI0017284_st	hsa-mir-4656	stem-loop	Homo sapiens	0.00211561	0.000776716	3.85949	3.85949	ND 3 up vs ND 0	0.00106993	3.4638	3.4638	ND 6 up vs ND 0	0.001069	3.46478	3.46478	ND 10 up vs ND 0	0.502271	0.897478	-1.11423	ND 6 down vs ND 3	0.998556	1.00028	1.00028	ND 10 up vs ND 6	0.503323	0.897732	-1.11392	ND 10 down vs ND 3
4493	MI0017305_st	hsa-mir-4674	stem-loop	Homo sapiens	0.00919271	0.00426396	3.86845	3.86845	ND 3 up vs ND 0	0.00290213	4.49036	4.49036	ND 6 up vs ND 0	0.00733783	3.20074	3.20074	ND 10 up vs ND 0	0.554378	1.16077	1.16077	ND 6 up vs ND 3	0.217165	0.712803	-1.40291	ND 10 down vs ND 6	0.458744	0.827397	-1.20861	ND 10 down vs ND 3
4511	MI0017320_st	hsa-mir-1343	stem-loop	Homo sapiens	0.00771022	0.00304609	5.89378	5.89378	ND 3 up vs ND 0	0.00412346	5.12305	5.12305	ND 6 up vs ND 0	0.00333913	5.64267	5.64267	ND 10 up vs ND 0	0.639277	0.86923	-1.15044	ND 6 down vs ND 3	0.744682	1.10143	1.10143	ND 10 up vs ND 6	0.882634	0.957394	-1.0445	ND 10 down vs ND 3
4514	MI0017323_st	hsa-mir-4690	stem-loop	Homo sapiens	0.00649647	0.00299731	3.29774	3.29774	ND 3 up vs ND 0	0.00244646	3.5261	3.5261	ND 6 up vs ND 0	0.00345646	3.15214	3.15214	ND 10 up vs ND 0	0.736246	1.06925	1.06925	ND 6 up vs ND 3	0.577987	0.893946	-1.11864	ND 10 down vs ND 6	0.819548	0.95585	-1.04619	ND 10 down vs ND 3
4519	MI0017328_st	hsa-mir-4695	stem-loop	Homo sapiens	0.00947865	0.00439997	2.97809	2.97809	ND 3 up vs ND 0	0.00351474	3.1909	3.1909	ND 6 up vs ND 0	0.00510683	2.85025	2.85025	ND 10 up vs ND 0	0.732411	1.07146	1.07146	ND 6 up vs ND 3	0.580947	0.893244	-1.11952	ND 10 down vs ND 6	0.827115	0.957073	-1.04485	ND 10 down vs ND 3
4544	MI0017352_st	hsa-mir-4717	stem-loop	Homo sapiens	0.0011306	0.00112628	2.10381	2.10381	ND 3 up vs ND 0	0.000263467	2.95207	2.95207	ND 6 up vs ND 0	0.00109239	2.11641	2.11641	ND 10 up vs ND 0	0.0190768	1.4032	1.4032	ND 6 up vs ND 3	0.0202158	0.716927	-1.39484	ND 10 down vs ND 6	0.949769	1.00599	1.00599	ND 10 up vs ND 3
4561	MI0017369_st	hsa-mir-4732	stem-loop	Homo sapiens	0.00137353	0.000584701	6.41987	6.41987	ND 3 up vs ND 0	0.000562265	6.54231	6.54231	ND 6 up vs ND 0	0.000726333	5.79987	5.79987	ND 10 up vs ND 0	0.924728	1.01907	1.01907	ND 6 up vs ND 3	0.556273	0.886517	-1.12801	ND 10 down vs ND 6	0.617449	0.903425	-1.1069	ND 10 down vs ND 3
4563	MI0017371_st	hsa-mir-4734	stem-loop	Homo sapiens	0.00151668	0.000953379	3.93974	3.93974	ND 3 up vs ND 0	0.000516828	4.98821	4.98821	ND 6 up vs ND 0	0.000717626	4.37659	4.37659	ND 10 up vs ND 0	0.207907	1.26613	1.26613	ND 6 up vs ND 3	0.45232	0.877385	-1.13975	ND 10 down vs ND 6	0.540342	1.11088	1.11088	ND 10 up vs ND 3
4565	MI0017373_st	hsa-mir-4736	stem-loop	Homo sapiens	0.00557519	0.002521	12.9537	12.9537	ND 3 up vs ND 0	0.00226865	13.9393	13.9393	ND 6 up vs ND 0	0.00272651	12.2809	12.2809	ND 10 up vs ND 0	0.856318	1.07609	1.07609	ND 6 up vs ND 3	0.755531	0.881027	-1.13504	ND 10 down vs ND 6	0.895127	0.948064	-1.05478	ND 10 down vs ND 3
4582	MI0017389_st	hsa-mir-4750	stem-loop	Homo sapiens	0.00030058	0.000156763	4.07256	4.07256	ND 3 up vs ND 0	8.25308e-05	5.2199	5.2199	ND 6 up vs ND 0	0.000379418	3.06619	3.06619	ND 10 up vs ND 0	0.0703609	1.28173	1.28173	ND 6 up vs ND 3	0.00627983	0.587404	-1.7024	ND 10 down vs ND 6	0.0486653	0.752891	-1.32821	ND 10 down vs ND 3
4583	MI0017390_st	hsa-mir-4751	stem-loop	Homo sapiens	0.00156477	0.000943175	4.42994	4.42994	ND 3 up vs ND 0	0.000567443	5.46402	5.46402	ND 6 up vs ND 0	0.000698745	4.99845	4.99845	ND 10 up vs ND 0	0.285297	1.23343	1.23343	ND 6 up vs ND 3	0.628532	0.914794	-1.09314	ND 10 down vs ND 6	0.517323	1.12834	1.12834	ND 10 up vs ND 3
4592	MI0017399_st	hsa-mir-4758	stem-loop	Homo sapiens	8.01777e-05	4.78758e-05	4.49349	4.49349	ND 3 up vs ND 0	2.91652e-05	5.48828	5.48828	ND 6 up vs ND 0	3.62005e-05	5.01479	5.01479	ND 10 up vs ND 0	0.0673165	1.22139	1.22139	ND 6 up vs ND 3	0.323753	0.913727	-1.09442	ND 10 down vs ND 6	0.243145	1.11601	1.11601	ND 10 up vs ND 3
4593	MI0017399_x_st	hsa-mir-4758	stem-loop	Homo sapiens	0.000235781	0.000117126	4.80369	4.80369	ND 3 up vs ND 0	9.32323e-05	5.27426	5.27426	ND 6 up vs ND 0	0.000110763	4.91249	4.91249	ND 10 up vs ND 0	0.424111	1.09796	1.09796	ND 6 up vs ND 3	0.536028	0.931408	-1.07364	ND 10 down vs ND 6	0.841658	1.02265	1.02265	ND 10 up vs ND 3
4596	MI0017402_st	hsa-mir-4761	stem-loop	Homo sapiens	0.00838955	0.00476663	3.63449	3.63449	ND 3 up vs ND 0	0.00259012	4.58646	4.58646	ND 6 up vs ND 0	0.00513108	3.54128	3.54128	ND 10 up vs ND 0	0.364349	1.26193	1.26193	ND 6 up vs ND 3	0.319146	0.772116	-1.29514	ND 10 down vs ND 6	0.914594	0.974355	-1.02632	ND 10 down vs ND 3
4627	MI0017425_s_st	hsa-mir-4436b-1	stem-loop	Homo sapiens	0.00141967	0.000477283	8.22878	8.22878	ND 3 up vs ND 0	0.00084033	6.17527	6.17527	ND 6 up vs ND 0	0.000716782	6.66815	6.66815	ND 10 up vs ND 0	0.228426	0.750448	-1.33254	ND 6 down vs ND 3	0.723247	1.07981	1.07981	ND 10 up vs ND 6	0.356767	0.810344	-1.23404	ND 10 down vs ND 3
4632	MI0017430_st	hsa-mir-4785	stem-loop	Homo sapiens	0.000668769	0.000324641	3.29002	3.29002	ND 3 up vs ND 0	0.000265484	3.50369	3.50369	ND 6 up vs ND 0	0.000318395	3.30963	3.30963	ND 10 up vs ND 0	0.575733	1.06494	1.06494	ND 6 up vs ND 3	0.610958	0.944613	-1.05863	ND 10 down vs ND 6	0.956929	1.00596	1.00596	ND 10 up vs ND 3
4636	MI0017434_st	hsa-mir-4787	stem-loop	Homo sapiens	0.00152672	0.000725582	3.36452	3.36452	ND 3 up vs ND 0	0.000589049	3.59875	3.59875	ND 6 up vs ND 0	0.00076779	3.30556	3.30556	ND 10 up vs ND 0	0.631028	1.06962	1.06962	ND 6 up vs ND 3	0.547883	0.918532	-1.08869	ND 10 down vs ND 6	0.898103	0.982476	-1.01784	ND 10 down vs ND 3
4651	MI0017448_st	hsa-mir-4800	stem-loop	Homo sapiens	7.71978e-05	3.44388e-05	3.0353	3.0353	ND 3 up vs ND 0	2.96059e-05	3.16903	3.16903	ND 6 up vs ND 0	4.2768e-05	2.86137	2.86137	ND 10 up vs ND 0	0.473645	1.04406	1.04406	ND 6 up vs ND 3	0.134579	0.902918	-1.10752	ND 10 down vs ND 6	0.340334	0.942698	-1.06079	ND 10 down vs ND 3
4675	MI0017979_st	hsa-mir-5090	stem-loop	Homo sapiens	0.0107874	0.00433687	3.4818	3.4818	ND 3 up vs ND 0	0.00457683	3.41861	3.41861	ND 6 up vs ND 0	0.00575404	3.1703	3.1703	ND 10 up vs ND 0	0.93601	0.981854	-1.01848	ND 6 down vs ND 3	0.742699	0.927365	-1.07832	ND 10 down vs ND 6	0.684463	0.910536	-1.09825	ND 10 down vs ND 3
4680	MI0018001_st	hsa-mir-5095	stem-loop	Homo sapiens	0.000481799	0.000288438	2.62153	2.62153	ND 3 up vs ND 0	0.000237055	2.75473	2.75473	ND 6 up vs ND 0	0.000164212	3.0426	3.0426	ND 10 up vs ND 0	0.574557	1.05081	1.05081	ND 6 up vs ND 3	0.288056	1.1045	1.1045	ND 10 up vs ND 6	0.140474	1.16062	1.16062	ND 10 up vs ND 3
4733	MI0019110_s_st	hsa-mir-4436b-2	stem-loop	Homo sapiens	0.00141967	0.000477283	8.22878	8.22878	ND 3 up vs ND 0	0.00084033	6.17527	6.17527	ND 6 up vs ND 0	0.000716782	6.66815	6.66815	ND 10 up vs ND 0	0.228426	0.750448	-1.33254	ND 6 down vs ND 3	0.723247	1.07981	1.07981	ND 10 up vs ND 6	0.356767	0.810344	-1.23404	ND 10 down vs ND 3
4818	MI0019310_st	hsa-mir-5703	stem-loop	Homo sapiens	0.000112036	5.15774e-05	2.45258	2.45258	ND 3 up vs ND 0	4.30304e-05	2.5577	2.5577	ND 6 up vs ND 0	5.94557e-05	2.3762	2.3762	ND 10 up vs ND 0	0.438401	1.04286	1.04286	ND 6 up vs ND 3	0.206089	0.929037	-1.07638	ND 10 down vs ND 6	0.552267	0.968859	-1.03214	ND 10 down vs ND 3
4834	MI0020345_st	hsa-mir-6068	stem-loop	Homo sapiens	0.00168565	0.000965467	4.08775	4.08775	ND 3 up vs ND 0	0.000595411	4.93479	4.93479	ND 6 up vs ND 0	0.000808792	4.36866	4.36866	ND 10 up vs ND 0	0.309761	1.20722	1.20722	ND 6 up vs ND 3	0.493854	0.885276	-1.12959	ND 10 down vs ND 6	0.702695	1.06872	1.06872	ND 10 up vs ND 3
4846	MI0020357_st	hsa-mir-6080	stem-loop	Homo sapiens	0.00399758	0.00250214	4.04058	4.04058	ND 3 up vs ND 0	0.00145876	5.01107	5.01107	ND 6 up vs ND 0	0.00172066	4.67792	4.67792	ND 10 up vs ND 0	0.35642	1.24018	1.24018	ND 6 up vs ND 3	0.75594	0.933517	-1.07122	ND 10 down vs ND 6	0.517631	1.15773	1.15773	ND 10 up vs ND 3
4850	MI0020361_st	hsa-mir-6084	stem-loop	Homo sapiens	0.000248764	0.000135762	3.21957	3.21957	ND 3 up vs ND 0	8.07765e-05	3.79527	3.79527	ND 6 up vs ND 0	0.000145469	3.15475	3.15475	ND 10 up vs ND 0	0.113013	1.17881	1.17881	ND 6 up vs ND 3	0.0853549	0.831232	-1.20303	ND 10 down vs ND 6	0.814763	0.979868	-1.02055	ND 10 down vs ND 3
4854	MI0020366_s_st	hsa-mir-6089-1	stem-loop	Homo sapiens	0.000389538	0.000168588	3.87975	3.87975	ND 3 up vs ND 0	0.000147532	4.0656	4.0656	ND 6 up vs ND 0	0.000229012	3.50418	3.50418	ND 10 up vs ND 0	0.662938	1.0479	1.0479	ND 6 up vs ND 3	0.209935	0.861908	-1.16022	ND 10 down vs ND 6	0.364424	0.903197	-1.10718	ND 10 down vs ND 3
4855	MI0020367_st	hsa-mir-6090	stem-loop	Homo sapiens	0.000160163	9.53341e-05	3.72112	3.72112	ND 3 up vs ND 0	5.33799e-05	4.57962	4.57962	ND 6 up vs ND 0	8.23057e-05	3.9112	3.9112	ND 10 up vs ND 0	0.0678049	1.23071	1.23071	ND 6 up vs ND 3	0.131893	0.854046	-1.1709	ND 10 down vs ND 6	0.582953	1.05108	1.05108	ND 10 up vs ND 3
5025	MI0022213_st	hsa-mir-6501	stem-loop	Homo sapiens	0.00254691	0.000690655	3.82149	3.82149	ND 3 up vs ND 0	0.00171598	2.87609	2.87609	ND 6 up vs ND 0	0.00188237	2.80337	2.80337	ND 10 up vs ND 0	0.114822	0.752612	-1.32871	ND 6 down vs ND 3	0.865092	0.974716	-1.02594	ND 10 down vs ND 6	0.0935954	0.733582	-1.36317	ND 10 down vs ND 3
5059	MI0022559_st	hsa-mir-6724	stem-loop	Homo sapiens	0.00178595	0.000979088	3.7064	3.7064	ND 3 up vs ND 0	0.000864423	3.87018	3.87018	ND 6 up vs ND 0	0.000642483	4.31313	4.31313	ND 10 up vs ND 0	0.789254	1.04419	1.04419	ND 6 up vs ND 3	0.513483	1.11445	1.11445	ND 10 up vs ND 6	0.373083	1.1637	1.1637	ND 10 up vs ND 3
5066	MI0022574_st	hsa-mir-6729	stem-loop	Homo sapiens	0.000456401	0.000275379	5.78708	5.78708	ND 3 up vs ND 0	0.00025313	6.01254	6.01254	ND 6 up vs ND 0	0.000144673	7.91424	7.91424	ND 10 up vs ND 0	0.806626	1.03896	1.03896	ND 6 up vs ND 3	0.133243	1.31629	1.31629	ND 10 up vs ND 6	0.0988944	1.36757	1.36757	ND 10 up vs ND 3
5071	MI0022579_st	hsa-mir-6734	stem-loop	Homo sapiens	0.00203224	0.000824603	4.42377	4.42377	ND 3 up vs ND 0	0.000678442	4.77909	4.77909	ND 6 up vs ND 0	0.00196399	3.26671	3.26671	ND 10 up vs ND 0	0.662563	1.08032	1.08032	ND 6 up vs ND 3	0.0814383	0.683543	-1.46297	ND 10 down vs ND 6	0.138598	0.738445	-1.3542	ND 10 down vs ND 3
5073	MI0022581_st	hsa-mir-6736	stem-loop	Homo sapiens	0.00458528	0.00200264	8.95901	8.95901	ND 3 up vs ND 0	0.00304858	7.09326	7.09326	ND 6 up vs ND 0	0.00160865	10.2145	10.2145	ND 10 up vs ND 0	0.487627	0.791747	-1.26303	ND 6 down vs ND 3	0.298954	1.44002	1.44002	ND 10 up vs ND 6	0.690097	1.14013	1.14013	ND 10 up vs ND 3
5079	MI0022588_st	hsa-mir-6743	stem-loop	Homo sapiens	0.000923292	0.000363703	2.98229	2.98229	ND 3 up vs ND 0	0.000373328	2.9606	2.9606	ND 6 up vs ND 0	0.000562552	2.65553	2.65553	ND 10 up vs ND 0	0.944009	0.992725	-1.00733	ND 6 down vs ND 3	0.328004	0.896957	-1.11488	ND 10 down vs ND 6	0.30057	0.890431	-1.12305	ND 10 down vs ND 3
5086	MI0022595_st	hsa-mir-6750	stem-loop	Homo sapiens	0.00841565	0.00378535	3.76011	3.76011	ND 3 up vs ND 0	0.0031898	4.00466	4.00466	ND 6 up vs ND 0	0.00456096	3.5204	3.5204	ND 10 up vs ND 0	0.788054	1.06504	1.06504	ND 6 up vs ND 3	0.588172	0.879075	-1.13756	ND 10 down vs ND 6	0.778775	0.936249	-1.06809	ND 10 down vs ND 3
5090	MI0022599_st	hsa-mir-6754	stem-loop	Homo sapiens	0.00117178	0.000397288	5.92711	5.92711	ND 3 up vs ND 0	0.000468384	5.5055	5.5055	ND 6 up vs ND 0	0.001118	3.90006	3.90006	ND 10 up vs ND 0	0.673765	0.928868	-1.07658	ND 6 down vs ND 3	0.101525	0.708393	-1.41165	ND 10 down vs ND 6	0.0618605	0.658003	-1.51975	ND 10 down vs ND 3
5092	MI0022601_st	hsa-mir-6756	stem-loop	Homo sapiens	0.000879605	0.000388395	4.19624	4.19624	ND 3 up vs ND 0	0.000323893	4.49332	4.49332	ND 6 up vs ND 0	0.000525872	3.76807	3.76807	ND 10 up vs ND 0	0.627616	1.0708	1.0708	ND 6 up vs ND 3	0.248376	0.838594	-1.19247	ND 10 down vs ND 6	0.455549	0.897963	-1.11363	ND 10 down vs ND 3
5098	MI0022607_st	hsa-mir-6762	stem-loop	Homo sapiens	8.77706e-06	4.20813e-06	2.94952	2.94952	ND 3 up vs ND 0	3.64601e-06	3.06862	3.06862	ND 6 up vs ND 0	4.03918e-06	2.98264	2.98264	ND 10 up vs ND 0	0.27524	1.04038	1.04038	ND 6 up vs ND 3	0.415916	0.971984	-1.02882	ND 10 down vs ND 6	0.739608	1.01123	1.01123	ND 10 up vs ND 3
5099	MI0022608_st	hsa-mir-6763	stem-loop	Homo sapiens	0.00299001	0.00150317	2.77177	2.77177	ND 3 up vs ND 0	0.00104189	3.07246	3.07246	ND 6 up vs ND 0	0.0016511	2.70342	2.70342	ND 10 up vs ND 0	0.478112	1.10849	1.10849	ND 6 up vs ND 3	0.386493	0.879888	-1.13651	ND 10 down vs ND 6	0.858953	0.975343	-1.02528	ND 10 down vs ND 3
5104	MI0022613_st	hsa-mir-6768	stem-loop	Homo sapiens	0.00558219	0.00288901	2.3286	2.3286	ND 3 up vs ND 0	0.00198147	2.5473	2.5473	ND 6 up vs ND 0	0.00287869	2.3305	2.3305	ND 10 up vs ND 0	0.527938	1.09392	1.09392	ND 6 up vs ND 3	0.531496	0.91489	-1.09303	ND 10 down vs ND 6	0.995297	1.00082	1.00082	ND 10 up vs ND 3
5111	MI0022620_st	hsa-mir-6775	stem-loop	Homo sapiens	5.83088e-05	2.1e-05	13.6757	13.6757	ND 3 up vs ND 0	2.9071e-05	11.1344	11.1344	ND 6 up vs ND 0	3.12522e-05	10.6602	10.6602	ND 10 up vs ND 0	0.144301	0.814175	-1.22824	ND 6 down vs ND 3	0.720869	0.957412	-1.04448	ND 10 down vs ND 6	0.0931753	0.779501	-1.28287	ND 10 down vs ND 3
5114	MI0022623_st	hsa-mir-6778	stem-loop	Homo sapiens	0.00581584	0.00320757	2.26801	2.26801	ND 3 up vs ND 0	0.00225644	2.45985	2.45985	ND 6 up vs ND 0	0.00252031	2.39613	2.39613	ND 10 up vs ND 0	0.564895	1.08459	1.08459	ND 6 up vs ND 3	0.849363	0.974093	-1.0266	ND 10 down vs ND 6	0.693336	1.05649	1.05649	ND 10 up vs ND 3
5122	MI0022631_st	hsa-mir-6786	stem-loop	Homo sapiens	0.00174844	0.00101523	4.15923	4.15923	ND 3 up vs ND 0	0.000855567	4.43873	4.43873	ND 6 up vs ND 0	0.000604982	5.10681	5.10681	ND 10 up vs ND 0	0.715498	1.0672	1.0672	ND 6 up vs ND 3	0.446368	1.15051	1.15051	ND 10 up vs ND 6	0.284421	1.22783	1.22783	ND 10 up vs ND 3
5125	MI0022634_st	hsa-mir-6789	stem-loop	Homo sapiens	0.000153862	7.85256e-05	3.9078	3.9078	ND 3 up vs ND 0	6.41436e-05	4.19763	4.19763	ND 6 up vs ND 0	6.65587e-05	4.142	4.142	ND 10 up vs ND 0	0.434631	1.07417	1.07417	ND 6 up vs ND 3	0.879349	0.986748	-1.01343	ND 10 down vs ND 6	0.519296	1.05993	1.05993	ND 10 up vs ND 3
5126	MI0022635_st	hsa-mir-6790	stem-loop	Homo sapiens	0.000158376	7.71882e-05	6.12743	6.12743	ND 3 up vs ND 0	6.62595e-05	6.58067	6.58067	ND 6 up vs ND 0	7.09807e-05	6.3702	6.3702	ND 10 up vs ND 0	0.549171	1.07397	1.07397	ND 6 up vs ND 3	0.780813	0.968017	-1.03304	ND 10 down vs ND 6	0.739994	1.03962	1.03962	ND 10 up vs ND 3
5130	MI0022639_st	hsa-mir-6794	stem-loop	Homo sapiens	0.00130155	0.00043335	5.07884	5.07884	ND 3 up vs ND 0	0.000510476	4.74907	4.74907	ND 6 up vs ND 0	0.00154695	3.21215	3.21215	ND 10 up vs ND 0	0.681502	0.935069	-1.06944	ND 6 down vs ND 3	0.061793	0.676374	-1.47847	ND 10 down vs ND 6	0.0393722	0.632456	-1.58114	ND 10 down vs ND 3
5136	MI0022645_st	hsa-mir-6800	stem-loop	Homo sapiens	1.55882e-06	7.49863e-07	3.98783	3.98783	ND 3 up vs ND 0	6.36398e-07	4.22589	4.22589	ND 6 up vs ND 0	7.30064e-07	4.02507	4.02507	ND 10 up vs ND 0	0.0897997	1.0597	1.0597	ND 6 up vs ND 3	0.13469	0.952479	-1.04989	ND 10 down vs ND 6	0.738992	1.00934	1.00934	ND 10 up vs ND 3
5137	MI0022645_x_st	hsa-mir-6800	stem-loop	Homo sapiens	1.84526e-06	8.90782e-07	4.00165	4.00165	ND 3 up vs ND 0	7.47442e-07	4.25868	4.25868	ND 6 up vs ND 0	8.69367e-07	4.0357	4.0357	ND 10 up vs ND 0	0.0842661	1.06423	1.06423	ND 6 up vs ND 3	0.11955	0.94764	-1.05525	ND 10 down vs ND 6	0.771283	1.00851	1.00851	ND 10 up vs ND 3
5140	MI0022648_st	hsa-mir-6803	stem-loop	Homo sapiens	0.00539495	0.00281222	3.28102	3.28102	ND 3 up vs ND 0	0.00204831	3.64503	3.64503	ND 6 up vs ND 0	0.00251013	3.40412	3.40412	ND 10 up vs ND 0	0.593129	1.11094	1.11094	ND 6 up vs ND 3	0.725438	0.933908	-1.07077	ND 10 down vs ND 6	0.849052	1.03752	1.03752	ND 10 up vs ND 3
5142	MI0022650_st	hsa-mir-6805	stem-loop	Homo sapiens	7.31837e-05	4.25676e-05	3.21605	3.21605	ND 3 up vs ND 0	4.3262e-05	3.20078	3.20078	ND 6 up vs ND 0	2.29233e-05	3.91676	3.91676	ND 10 up vs ND 0	0.941142	0.995253	-1.00477	ND 6 down vs ND 3	0.02901	1.22369	1.22369	ND 10 up vs ND 6	0.0312292	1.21788	1.21788	ND 10 up vs ND 3
5151	MI0022659_st	hsa-mir-6814	stem-loop	Homo sapiens	0.00758264	0.00313132	2.50284	2.50284	ND 3 up vs ND 0	0.00248442	2.65484	2.65484	ND 6 up vs ND 0	0.0075043	2.05603	2.05603	ND 10 up vs ND 0	0.703644	1.06073	1.06073	ND 6 up vs ND 3	0.151052	0.774447	-1.29124	ND 10 down vs ND 6	0.244444	0.82148	-1.21732	ND 10 down vs ND 3
5156	MI0022664_st	hsa-mir-6819	stem-loop	Homo sapiens	2.90696e-05	1.99882e-05	3.60895	3.60895	ND 3 up vs ND 0	9.61861e-06	4.67567	4.67567	ND 6 up vs ND 0	1.3713e-05	4.09977	4.09977	ND 10 up vs ND 0	0.00925018	1.29558	1.29558	ND 6 up vs ND 3	0.0751742	0.876831	-1.14047	ND 10 down vs ND 6	0.0812663	1.136	1.136	ND 10 up vs ND 3
5158	MI0022666_st	hsa-mir-6821	stem-loop	Homo sapiens	0.00529534	0.00275991	4.66472	4.66472	ND 3 up vs ND 0	0.00242443	4.92604	4.92604	ND 6 up vs ND 0	0.0020367	5.31467	5.31467	ND 10 up vs ND 0	0.827246	1.05602	1.05602	ND 6 up vs ND 3	0.76182	1.07889	1.07889	ND 10 up vs ND 6	0.606951	1.13933	1.13933	ND 10 up vs ND 3
5166	MI0022674_st	hsa-mir-6829	stem-loop	Homo sapiens	0.00970501	0.00519549	4.30665	4.30665	ND 3 up vs ND 0	0.00499389	4.37639	4.37639	ND 6 up vs ND 0	0.00336818	5.17667	5.17667	ND 10 up vs ND 0	0.954338	1.01619	1.01619	ND 6 up vs ND 3	0.558754	1.18286	1.18286	ND 10 up vs ND 6	0.523661	1.20202	1.20202	ND 10 up vs ND 3
5174	MI0022682_st	hsa-mir-6836	stem-loop	Homo sapiens	0.000431153	0.000404346	3.26011	3.26011	ND 3 up vs ND 0	0.000117763	5.04811	5.04811	ND 6 up vs ND 0	0.00024742	3.81993	3.81993	ND 10 up vs ND 0	0.0157655	1.54845	1.54845	ND 6 up vs ND 3	0.0621191	0.756705	-1.32152	ND 10 down vs ND 6	0.21815	1.17172	1.17172	ND 10 up vs ND 3
5184	MI0022692_st	hsa-mir-6846	stem-loop	Homo sapiens	2.10714e-05	1.14632e-05	4.40456	4.40456	ND 3 up vs ND 0	7.4511e-06	5.21724	5.21724	ND 6 up vs ND 0	1.06676e-05	4.52523	4.52523	ND 10 up vs ND 0	0.0374822	1.18451	1.18451	ND 6 up vs ND 3	0.0616123	0.86736	-1.15292	ND 10 down vs ND 6	0.650315	1.0274	1.0274	ND 10 up vs ND 3
5188	MI0022696_st	hsa-mir-6850	stem-loop	Homo sapiens	0.000339018	0.000179428	3.08185	3.08185	ND 3 up vs ND 0	0.000140431	3.31321	3.31321	ND 6 up vs ND 0	0.000143252	3.29326	3.29326	ND 10 up vs ND 0	0.437425	1.07507	1.07507	ND 6 up vs ND 3	0.946141	0.993979	-1.00606	ND 10 down vs ND 6	0.473801	1.0686	1.0686	ND 10 up vs ND 3
5193	MI0022701_st	hsa-mir-6855	stem-loop	Homo sapiens	0.00803668	0.00340682	2.94167	2.94167	ND 3 up vs ND 0	0.0030386	3.04318	3.04318	ND 6 up vs ND 0	0.00476984	2.67555	2.67555	ND 10 up vs ND 0	0.854545	1.03451	1.03451	ND 6 up vs ND 3	0.499364	0.879194	-1.1374	ND 10 down vs ND 6	0.613848	0.909533	-1.09947	ND 10 down vs ND 3
5196	MI0022704_st	hsa-mir-6858	stem-loop	Homo sapiens	6.43177e-06	3.6562e-06	7.71972	7.71972	ND 3 up vs ND 0	2.81293e-06	8.86919	8.86919	ND 6 up vs ND 0	2.47316e-06	9.52698	9.52698	ND 10 up vs ND 0	0.0721628	1.1489	1.1489	ND 6 up vs ND 3	0.279017	1.07417	1.07417	ND 10 up vs ND 6	0.0212236	1.23411	1.23411	ND 10 up vs ND 3
5197	MI0022705_s_st	hsa-mir-6859-1	stem-loop	Homo sapiens	0.00133942	0.00173984	2.46259	2.46259	ND 3 up vs ND 0	0.000736515	3.09216	3.09216	ND 6 up vs ND 0	0.000358078	3.89498	3.89498	ND 10 up vs ND 0	0.133232	1.25566	1.25566	ND 6 up vs ND 3	0.129278	1.25963	1.25963	ND 10 up vs ND 6	0.019323	1.58166	1.58166	ND 10 up vs ND 3
5199	MI0022707_st	hsa-mir-6860	stem-loop	Homo sapiens	0.0011829	0.000661002	3.54838	3.54838	ND 3 up vs ND 0	0.000386585	4.28182	4.28182	ND 6 up vs ND 0	0.00066172	3.54712	3.54712	ND 10 up vs ND 0	0.227943	1.2067	1.2067	ND 6 up vs ND 3	0.227218	0.828415	-1.20712	ND 10 down vs ND 6	0.997981	0.999644	-1.00036	ND 10 down vs ND 3
5200	MI0022708_st	hsa-mir-6861	stem-loop	Homo sapiens	0.000209883	7.38089e-05	13.4803	13.4803	ND 3 up vs ND 0	9.31459e-05	11.6167	11.6167	ND 6 up vs ND 0	0.000137783	9.21266	9.21266	ND 10 up vs ND 0	0.391336	0.86175	-1.16043	ND 6 down vs ND 3	0.208921	0.793057	-1.26094	ND 10 down vs ND 6	0.0699581	0.683416	-1.46324	ND 10 down vs ND 3
5206	MI0022714_st	hsa-mir-6867	stem-loop	Homo sapiens	0.0043011	0.00143954	2.35527	2.35527	ND 3 up vs ND 0	0.00197337	2.19909	2.19909	ND 6 up vs ND 0	0.00294289	2.03008	2.03008	ND 10 up vs ND 0	0.564794	0.933687	-1.07102	ND 6 down vs ND 3	0.50557	0.923147	-1.08325	ND 10 down vs ND 6	0.246222	0.861931	-1.16019	ND 10 down vs ND 3
5207	MI0022715_st	hsa-mir-6868	stem-loop	Homo sapiens	0.00606571	0.00268349	2.39081	2.39081	ND 3 up vs ND 0	0.00235988	2.46499	2.46499	ND 6 up vs ND 0	0.00323796	2.29006	2.29006	ND 10 up vs ND 0	0.827597	1.03103	1.03103	ND 6 up vs ND 3	0.605353	0.929032	-1.07639	ND 10 down vs ND 6	0.759675	0.957857	-1.044	ND 10 down vs ND 3
5218	MI0022726_st	hsa-mir-6879	stem-loop	Homo sapiens	0.00202817	0.000844109	4.59859	4.59859	ND 3 up vs ND 0	0.000852341	4.58093	4.58093	ND 6 up vs ND 0	0.00106337	4.20619	4.20619	ND 10 up vs ND 0	0.982976	0.996159	-1.00386	ND 6 down vs ND 3	0.641148	0.918195	-1.08909	ND 10 down vs ND 6	0.626645	0.914668	-1.09329	ND 10 down vs ND 3
5219	MI0022727_st	hsa-mir-6880	stem-loop	Homo sapiens	0.00527152	0.00403913	2.92425	2.92425	ND 3 up vs ND 0	0.00210605	3.59326	3.59326	ND 6 up vs ND 0	0.00188763	3.73169	3.73169	ND 10 up vs ND 0	0.318056	1.22878	1.22878	ND 6 up vs ND 3	0.844586	1.03853	1.03853	ND 10 up vs ND 6	0.248727	1.27612	1.27612	ND 10 up vs ND 3
5229	MI0022737_st	hsa-mir-6890	stem-loop	Homo sapiens	0.00150808	0.00153756	2.05592	2.05592	ND 3 up vs ND 0	0.000615441	2.49772	2.49772	ND 6 up vs ND 0	0.000496466	2.6316	2.6316	ND 10 up vs ND 0	0.106367	1.21489	1.21489	ND 6 up vs ND 3	0.607116	1.0536	1.0536	ND 10 up vs ND 6	0.0579245	1.28001	1.28001	ND 10 up vs ND 3
5232	MI0022740_st	hsa-mir-6893	stem-loop	Homo sapiens	0.00602629	0.00243187	2.65166	2.65166	ND 3 up vs ND 0	0.00302503	2.50831	2.50831	ND 6 up vs ND 0	0.00268676	2.5843	2.5843	ND 10 up vs ND 0	0.717755	0.945937	-1.05715	ND 6 down vs ND 3	0.845105	1.0303	1.0303	ND 10 up vs ND 6	0.866163	0.974597	-1.02606	ND 10 down vs ND 3
5447	MI0022965_st	hsa-mir-7114	stem-loop	Homo sapiens	0.00489102	0.00276572	3.27273	3.27273	ND 3 up vs ND 0	0.00151534	4.02152	4.02152	ND 6 up vs ND 0	0.00299693	3.19073	3.19073	ND 10 up vs ND 0	0.316797	1.2288	1.2288	ND 6 up vs ND 3	0.268538	0.793413	-1.26038	ND 10 down vs ND 6	0.894856	0.974944	-1.0257	ND 10 down vs ND 3
5455	MI0023563_s_st	hsa-mir-6089-2	stem-loop	Homo sapiens	0.000389538	0.000168588	3.87975	3.87975	ND 3 up vs ND 0	0.000147532	4.0656	4.0656	ND 6 up vs ND 0	0.000229012	3.50418	3.50418	ND 10 up vs ND 0	0.662938	1.0479	1.0479	ND 6 up vs ND 3	0.209935	0.861908	-1.16022	ND 10 down vs ND 6	0.364424	0.903197	-1.10718	ND 10 down vs ND 3
5471	MI0023622_st	hsa-mir-486-2	stem-loop	Homo sapiens	0.00191641	0.000872592	4.53604	4.53604	ND 3 up vs ND 0	0.000725107	4.88711	4.88711	ND 6 up vs ND 0	0.00104156	4.23683	4.23683	ND 10 up vs ND 0	0.682764	1.07739	1.07739	ND 6 up vs ND 3	0.446936	0.86694	-1.15348	ND 10 down vs ND 6	0.707799	0.934036	-1.07062	ND 10 down vs ND 3
5472	MI0023622_x_st	hsa-mir-486-2	stem-loop	Homo sapiens	0.00743115	0.00384861	4.15744	4.15744	ND 3 up vs ND 0	0.00245641	4.99631	4.99631	ND 6 up vs ND 0	0.0043483	3.96741	3.96741	ND 10 up vs ND 0	0.48118	1.20177	1.20177	ND 6 up vs ND 3	0.385524	0.794068	-1.25934	ND 10 down vs ND 6	0.853079	0.954291	-1.0479	ND 10 down vs ND 3
5587	MI0025521_st	hsa-mir-7851	stem-loop	Homo sapiens	0.000643084	0.00024969	4.68459	4.68459	ND 3 up vs ND 0	0.000272531	4.52723	4.52723	ND 6 up vs ND 0	0.000372991	4.02873	4.02873	ND 10 up vs ND 0	0.798724	0.966409	-1.03476	ND 6 down vs ND 3	0.404835	0.889889	-1.12374	ND 10 down vs ND 6	0.295347	0.859997	-1.16279	ND 10 down vs ND 3
5631	MI0025914_st	hsa-mir-8078	stem-loop	Homo sapiens	0.00201433	0.0013084	4.49621	4.49621	ND 3 up vs ND 0	0.000548092	6.589	6.589	ND 6 up vs ND 0	0.0015403	4.22068	4.22068	ND 10 up vs ND 0	0.110926	1.46546	1.46546	ND 6 up vs ND 3	0.0761766	0.640564	-1.56112	ND 10 down vs ND 6	0.752641	0.938719	-1.06528	ND 10 down vs ND 3
5642	MI0025925_st	hsa-mir-8089	stem-loop	Homo sapiens	0.000726419	0.000450279	3.81082	3.81082	ND 3 up vs ND 0	0.000198285	5.2094	5.2094	ND 6 up vs ND 0	0.000588904	3.48462	3.48462	ND 10 up vs ND 0	0.0686375	1.367	1.367	ND 6 up vs ND 3	0.0334586	0.66891	-1.49497	ND 10 down vs ND 6	0.517907	0.914403	-1.09361	ND 10 down vs ND 3
5689	MI0026420_s_st	hsa-mir-6859-2	stem-loop	Homo sapiens	0.00133942	0.00173984	2.46259	2.46259	ND 3 up vs ND 0	0.000736515	3.09216	3.09216	ND 6 up vs ND 0	0.000358078	3.89498	3.89498	ND 10 up vs ND 0	0.133232	1.25566	1.25566	ND 6 up vs ND 3	0.129278	1.25963	1.25963	ND 10 up vs ND 6	0.019323	1.58166	1.58166	ND 10 up vs ND 3
5690	MI0026421_s_st	hsa-mir-6859-3	stem-loop	Homo sapiens	0.00133942	0.00173984	2.46259	2.46259	ND 3 up vs ND 0	0.000736515	3.09216	3.09216	ND 6 up vs ND 0	0.000358078	3.89498	3.89498	ND 10 up vs ND 0	0.133232	1.25566	1.25566	ND 6 up vs ND 3	0.129278	1.25963	1.25963	ND 10 up vs ND 6	0.019323	1.58166	1.58166	ND 10 up vs ND 3
12	14qI-3_x_st	14qI-3	CDBox	Homo sapiens	0.00612391	0.0421264	1.58518	1.58518	ND 3 up vs ND 0	0.00133941	3.48028	3.48028	ND 6 up vs ND 0	0.0319597	1.65723	1.65723	ND 10 up vs ND 0	0.00733721	2.19552	2.19552	ND 6 up vs ND 3	0.00900396	0.476177	-2.10006	ND 10 down vs ND 6	0.790306	1.04545	1.04545	ND 10 up vs ND 3
18	14qI-8_st	14qI-8	CDBox	Homo sapiens	0.0108525	0.0339717	2.22773	2.22773	ND 3 up vs ND 0	0.0024769	5.54998	5.54998	ND 6 up vs ND 0	0.0112885	3.07848	3.07848	ND 10 up vs ND 0	0.0225849	2.49132	2.49132	ND 6 up vs ND 3	0.0802617	0.554683	-1.80283	ND 10 down vs ND 6	0.270152	1.38189	1.38189	ND 10 up vs ND 3
78	ACA21_st	ACA21	HAcaBox	Homo sapiens	0.0131679	0.348134	1.14685	1.14685	ND 3 up vs ND 0	0.00369762	2.19141	2.19141	ND 6 up vs ND 0	0.0350642	1.49829	1.49829	ND 10 up vs ND 0	0.00739362	1.91081	1.91081	ND 6 up vs ND 3	0.0421049	0.683711	-1.46261	ND 10 down vs ND 6	0.107029	1.30644	1.30644	ND 10 up vs ND 3
739	ENSG00000221376_st	ENSG00000221376	snoRNA	Homo sapiens	0.000161195	0.00110114	1.44108	1.44108	ND 3 up vs ND 0	3.51497e-05	2.41333	2.41333	ND 6 up vs ND 0	0.000236826	1.72164	1.72164	ND 10 up vs ND 0	0.000290548	1.67467	1.67467	ND 6 up vs ND 3	0.0014859	0.713389	-1.40176	ND 10 down vs ND 6	0.0150053	1.19469	1.19469	ND 10 up vs ND 3
792	ENSG00000238321_x_st	ENSG00000238321	snoRNA	Homo sapiens	0.018624	0.0162028	2.14738	2.14738	ND 3 up vs ND 0	0.00476727	2.95974	2.95974	ND 6 up vs ND 0	0.0135306	2.23991	2.23991	ND 10 up vs ND 0	0.168837	1.37831	1.37831	ND 6 up vs ND 3	0.218962	0.756792	-1.32137	ND 10 down vs ND 6	0.836272	1.04309	1.04309	ND 10 up vs ND 3
895	ENSG00000238483_x_st	ENSG00000238483	snoRNA	Homo sapiens	0.00821898	0.977532	0.995525	-1.0045	ND 3 down vs ND 0	0.00305734	2.60721	2.60721	ND 6 up vs ND 0	0.238881	1.22998	1.22998	ND 10 up vs ND 0	0.00300492	2.61893	2.61893	ND 6 up vs ND 3	0.00738984	0.471761	-2.11972	ND 10 down vs ND 6	0.230567	1.23551	1.23551	ND 10 up vs ND 3
989	ENSG00000238612_x_st	ENSG00000238612	snoRNA	Homo sapiens	0.0122524	0.0109047	1.78211	1.78211	ND 3 up vs ND 0	0.00282025	2.3209	2.3209	ND 6 up vs ND 0	0.0216032	1.60131	1.60131	ND 10 up vs ND 0	0.109344	1.30233	1.30233	ND 6 up vs ND 3	0.0448268	0.689952	-1.44938	ND 10 down vs ND 6	0.452529	0.898546	-1.11291	ND 10 down vs ND 3
1477	ENSG00000252189_st	ENSG00000252189	snoRNA	Homo sapiens	0.0217049	0.124846	1.37754	1.37754	ND 3 up vs ND 0	0.00503977	2.51863	2.51863	ND 6 up vs ND 0	0.041651	1.63092	1.63092	ND 10 up vs ND 0	0.0217983	1.82835	1.82835	ND 6 up vs ND 3	0.0583285	0.647543	-1.5443	ND 10 down vs ND 6	0.365007	1.18394	1.18394	ND 10 up vs ND 3
1479	ENSG00000252192_st	ENSG00000252192	snoRNA	Homo sapiens	0.00517247	0.00325874	1.76911	1.76911	ND 3 up vs ND 0	0.0013086	2.06989	2.06989	ND 6 up vs ND 0	0.00704128	1.5861	1.5861	ND 10 up vs ND 0	0.158323	1.17002	1.17002	ND 6 up vs ND 3	0.0425381	0.766271	-1.30502	ND 10 down vs ND 6	0.294778	0.896549	-1.11539	ND 10 down vs ND 3
1594	ENSG00000252669_st	ENSG00000252669	snoRNA	Homo sapiens	0.0243831	0.0216424	0.621872	-1.60805	ND 3 down vs ND 0	0.00577953	0.497326	-2.01075	ND 6 down vs ND 0	0.0577427	0.709927	-1.4086	ND 10 down vs ND 0	0.160468	0.799723	-1.25043	ND 6 down vs ND 3	0.0519126	1.42749	1.42749	ND 10 up vs ND 6	0.36564	1.1416	1.1416	ND 10 up vs ND 3
1962	MI0000089_st	hsa-mir-31	stem-loop	Homo sapiens	0.0118727	0.00742222	0.511077	-1.95665	ND 3 down vs ND 0	0.00331045	0.432148	-2.31402	ND 6 down vs ND 0	0.00868938	0.526318	-1.89999	ND 10 down vs ND 0	0.278515	0.845563	-1.18264	ND 6 down vs ND 3	0.214929	1.21791	1.21791	ND 10 up vs ND 6	0.837039	1.02982	1.02982	ND 10 up vs ND 3
2793	MI0003188_st	hsa-mir-503	stem-loop	Homo sapiens	0.0189298	0.0211385	0.559562	-1.78711	ND 3 down vs ND 0	0.0047604	0.408882	-2.44569	ND 6 down vs ND 0	0.0130228	0.51072	-1.95802	ND 10 down vs ND 0	0.117399	0.730718	-1.36852	ND 6 down vs ND 3	0.231092	1.24906	1.24906	ND 10 up vs ND 6	0.593357	0.912714	-1.09563	ND 10 down vs ND 3
3223	MI0005532_st	hsa-mir-874	stem-loop	Homo sapiens	0.0236085	0.0132913	1.95594	1.95594	ND 3 up vs ND 0	0.00641311	2.28636	2.28636	ND 6 up vs ND 0	0.0464031	1.57019	1.57019	ND 10 up vs ND 0	0.380002	1.16893	1.16893	ND 6 up vs ND 3	0.0765348	0.686763	-1.45611	ND 10 down vs ND 6	0.237575	0.802777	-1.24568	ND 10 down vs ND 3
3836	MI0014182_st	hsa-mir-3154	stem-loop	Homo sapiens	0.0184316	0.0136969	2.1277	2.1277	ND 3 up vs ND 0	0.00481366	2.76464	2.76464	ND 6 up vs ND 0	0.0141709	2.11164	2.11164	ND 10 up vs ND 0	0.218938	1.29936	1.29936	ND 6 up vs ND 3	0.2083	0.763804	-1.30924	ND 10 down vs ND 6	0.968404	0.992452	-1.00761	ND 10 down vs ND 3
3872	MI0014209_st	hsa-mir-3175	stem-loop	Homo sapiens	0.0208091	0.0190446	2.47141	2.47141	ND 3 up vs ND 0	0.00514369	3.7477	3.7477	ND 6 up vs ND 0	0.0169156	2.55479	2.55479	ND 10 up vs ND 0	0.154961	1.51643	1.51643	ND 6 up vs ND 3	0.182513	0.681696	-1.46693	ND 10 down vs ND 6	0.895795	1.03374	1.03374	ND 10 up vs ND 3
4040	MI0015843_st	hsa-mir-4313	stem-loop	Homo sapiens	0.0241326	0.0163405	2.03891	2.03891	ND 3 up vs ND 0	0.0067852	2.50744	2.50744	ND 6 up vs ND 0	0.0157648	2.05471	2.05471	ND 10 up vs ND 0	0.311715	1.22979	1.22979	ND 6 up vs ND 3	0.32782	0.819446	-1.22034	ND 10 down vs ND 6	0.967638	1.00775	1.00775	ND 10 up vs ND 3
4050	MI0015853_st	hsa-mir-4323	stem-loop	Homo sapiens	0.0180251	0.011115	3.06666	3.06666	ND 3 up vs ND 0	0.00613858	3.76952	3.76952	ND 6 up vs ND 0	0.00849162	3.35644	3.35644	ND 10 up vs ND 0	0.457105	1.22919	1.22919	ND 6 up vs ND 3	0.667765	0.890416	-1.12307	ND 10 down vs ND 6	0.737195	1.09449	1.09449	ND 10 up vs ND 3
4097	MI0015900_st	hsa-mir-4291	stem-loop	Homo sapiens	0.0204935	0.0834079	1.44542	1.44542	ND 3 up vs ND 0	0.00546017	2.40356	2.40356	ND 6 up vs ND 0	0.0147836	1.93305	1.93305	ND 10 up vs ND 0	0.0339256	1.66288	1.66288	ND 6 up vs ND 3	0.246289	0.804246	-1.2434	ND 10 down vs ND 6	0.144404	1.33736	1.33736	ND 10 up vs ND 3
4190	MI0016411_x_st	hsa-mir-3689b	stem-loop	Homo sapiens	0.0256961	0.0264229	2.82189	2.82189	ND 3 up vs ND 0	0.00640406	4.84656	4.84656	ND 6 up vs ND 0	0.0190538	3.15402	3.15402	ND 10 up vs ND 0	0.147832	1.71749	1.71749	ND 6 up vs ND 3	0.22801	0.650774	-1.53663	ND 10 down vs ND 6	0.731249	1.1177	1.1177	ND 10 up vs ND 3
4241	MI0016686_s_st	hsa-mir-550b-1	stem-loop	Homo sapiens	0.0111248	0.0170984	1.66704	1.66704	ND 3 up vs ND 0	0.00280745	2.34387	2.34387	ND 6 up vs ND 0	0.00710341	1.93469	1.93469	ND 10 up vs ND 0	0.0587614	1.40601	1.40601	ND 6 up vs ND 3	0.214107	0.825424	-1.2115	ND 10 down vs ND 6	0.316025	1.16055	1.16055	ND 10 up vs ND 3
4242	MI0016687_s_st	hsa-mir-550b-2	stem-loop	Homo sapiens	0.0111248	0.0170984	1.66704	1.66704	ND 3 up vs ND 0	0.00280745	2.34387	2.34387	ND 6 up vs ND 0	0.00710341	1.93469	1.93469	ND 10 up vs ND 0	0.0587614	1.40601	1.40601	ND 6 up vs ND 3	0.214107	0.825424	-1.2115	ND 10 down vs ND 6	0.316025	1.16055	1.16055	ND 10 up vs ND 3
4261	MI0016761_st	hsa-mir-378g	stem-loop	Homo sapiens	0.00935288	0.00782871	1.78313	1.78313	ND 3 up vs ND 0	0.00223533	2.26064	2.26064	ND 6 up vs ND 0	0.0293764	1.47533	1.47533	ND 10 up vs ND 0	0.112754	1.26779	1.26779	ND 6 up vs ND 3	0.0218957	0.652615	-1.5323	ND 10 down vs ND 6	0.181018	0.82738	-1.20863	ND 10 down vs ND 3
4492	MI0017304_st	hsa-mir-4673	stem-loop	Homo sapiens	0.0168292	0.00812253	3.01027	3.01027	ND 3 up vs ND 0	0.0064901	3.23507	3.23507	ND 6 up vs ND 0	0.00812948	3.00946	3.00946	ND 10 up vs ND 0	0.765445	1.07468	1.07468	ND 6 up vs ND 3	0.764609	0.930262	-1.07497	ND 10 down vs ND 6	0.999109	0.999732	-1.00027	ND 10 down vs ND 3
4522	MI0017331_st	hsa-mir-4698	stem-loop	Homo sapiens	0.0154223	0.0117408	1.76768	1.76768	ND 3 up vs ND 0	0.00512612	2.05574	2.05574	ND 6 up vs ND 0	0.00675024	1.94923	1.94923	ND 10 up vs ND 0	0.308902	1.16296	1.16296	ND 6 up vs ND 3	0.702542	0.94819	-1.05464	ND 10 down vs ND 6	0.492697	1.10271	1.10271	ND 10 up vs ND 3
4571	MI0017378_st	hsa-mir-4740	stem-loop	Homo sapiens	0.0119079	0.00642851	3.97577	3.97577	ND 3 up vs ND 0	0.00351801	5.10229	5.10229	ND 6 up vs ND 0	0.00885621	3.52766	3.52766	ND 10 up vs ND 0	0.398865	1.28335	1.28335	ND 6 up vs ND 3	0.23529	0.691387	-1.44637	ND 10 down vs ND 6	0.674531	0.887289	-1.12703	ND 10 down vs ND 3
4753	MI0019142_st	hsa-mir-5585	stem-loop	Homo sapiens	0.0161586	0.0142564	2.05399	2.05399	ND 3 up vs ND 0	0.00439957	2.73347	2.73347	ND 6 up vs ND 0	0.00963061	2.24158	2.24158	ND 10 up vs ND 0	0.174721	1.33081	1.33081	ND 6 up vs ND 3	0.316452	0.820048	-1.21944	ND 10 down vs ND 6	0.640791	1.09133	1.09133	ND 10 up vs ND 3
5062	MI0022571_st	hsa-mir-6726	stem-loop	Homo sapiens	0.0156645	0.0102945	2.05948	2.05948	ND 3 up vs ND 0	0.00397468	2.56858	2.56858	ND 6 up vs ND 0	0.0182692	1.83959	1.83959	ND 10 up vs ND 0	0.235201	1.2472	1.2472	ND 6 up vs ND 3	0.10254	0.716191	-1.39628	ND 10 down vs ND 6	0.514936	0.893234	-1.11953	ND 10 down vs ND 3
5069	MI0022577_st	hsa-mir-6732	stem-loop	Homo sapiens	0.0195053	0.0163771	2.15608	2.15608	ND 3 up vs ND 0	0.00572602	2.82987	2.82987	ND 6 up vs ND 0	0.0100606	2.42742	2.42742	ND 10 up vs ND 0	0.231525	1.31251	1.31251	ND 6 up vs ND 3	0.471106	0.857784	-1.16579	ND 10 down vs ND 6	0.57222	1.12585	1.12585	ND 10 up vs ND 3
5082	MI0022591_st	hsa-mir-6746	stem-loop	Homo sapiens	0.025718	0.0150566	2.06913	2.06913	ND 3 up vs ND 0	0.00680458	2.49623	2.49623	ND 6 up vs ND 0	0.0369824	1.73015	1.73015	ND 10 up vs ND 0	0.351421	1.20641	1.20641	ND 6 up vs ND 3	0.108627	0.693105	-1.44278	ND 10 down vs ND 6	0.371849	0.83617	-1.19593	ND 10 down vs ND 3
5141	MI0022649_st	hsa-mir-6804	stem-loop	Homo sapiens	0.0152947	0.00689719	2.56923	2.56923	ND 3 up vs ND 0	0.00495076	2.81486	2.81486	ND 6 up vs ND 0	0.0118787	2.24233	2.24233	ND 10 up vs ND 0	0.646431	1.0956	1.0956	ND 6 up vs ND 3	0.284985	0.796604	-1.25533	ND 10 down vs ND 6	0.501413	0.872762	-1.14579	ND 10 down vs ND 3
5149	MI0022657_st	hsa-mir-6812	stem-loop	Homo sapiens	0.0194451	0.0130568	1.92837	1.92837	ND 3 up vs ND 0	0.00513264	2.35538	2.35538	ND 6 up vs ND 0	0.0162662	1.84982	1.84982	ND 10 up vs ND 0	0.264224	1.22143	1.22143	ND 6 up vs ND 3	0.192113	0.785358	-1.2733	ND 10 down vs ND 6	0.800674	0.959263	-1.04247	ND 10 down vs ND 3
5177	MI0022685_st	hsa-mir-6839	stem-loop	Homo sapiens	0.0162241	0.133095	1.27432	1.27432	ND 3 up vs ND 0	0.00519302	2.04171	2.04171	ND 6 up vs ND 0	0.722782	1.05028	1.05028	ND 10 up vs ND 0	0.0216174	1.6022	1.6022	ND 6 up vs ND 3	0.00670468	0.514412	-1.94397	ND 10 down vs ND 6	0.207874	0.824189	-1.21331	ND 10 down vs ND 3
5230	MI0022738_st	hsa-mir-6891	stem-loop	Homo sapiens	0.0160368	0.0121022	2.0194	2.0194	ND 3 up vs ND 0	0.00422115	2.57595	2.57595	ND 6 up vs ND 0	0.0117442	2.03196	2.03196	ND 10 up vs ND 0	0.205887	1.2756	1.2756	ND 6 up vs ND 3	0.215452	0.788819	-1.26772	ND 10 down vs ND 6	0.971188	1.00622	1.00622	ND 10 up vs ND 3
5781	MIMAT0000093_st	hsa-miR-93-5p	miRNA	Homo sapiens	0.00029738	0.000153196	0.526824	-1.89817	ND 3 down vs ND 0	0.000101564	0.490969	-2.03679	ND 6 down vs ND 0	0.00016793	0.534677	-1.87029	ND 10 down vs ND 0	0.199791	0.931942	-1.07303	ND 6 down vs ND 3	0.137011	1.08902	1.08902	ND 10 up vs ND 6	0.763544	1.01491	1.01491	ND 10 up vs ND 3
5789	MIMAT0000101_st	hsa-miR-103a-3p	miRNA	Homo sapiens	0.0145027	0.0070259	0.540883	-1.84883	ND 3 down vs ND 0	0.00416842	0.491479	-2.03468	ND 6 down vs ND 0	0.0208937	0.640028	-1.56243	ND 10 down vs ND 0	0.471903	0.908661	-1.10052	ND 6 down vs ND 3	0.0939204	1.30225	1.30225	ND 10 up vs ND 6	0.235677	1.1833	1.1833	ND 10 up vs ND 3
6438	MIMAT0000760_st	hsa-miR-331-3p	miRNA	Homo sapiens	0.0145864	0.0075032	0.259927	-3.84724	ND 3 down vs ND 0	0.00407361	0.202601	-4.93582	ND 6 down vs ND 0	0.0262361	0.395314	-2.52963	ND 10 down vs ND 0	0.407692	0.779453	-1.28295	ND 6 down vs ND 3	0.0682559	1.9512	1.9512	ND 10 up vs ND 6	0.194876	1.52087	1.52087	ND 10 up vs ND 3
7780	MIMAT0002174_st	hsa-miR-484	miRNA	Homo sapiens	0.0167433	0.0110341	0.199297	-5.01765	ND 3 down vs ND 0	0.00465746	0.127767	-7.82673	ND 6 down vs ND 0	0.0761071	0.424275	-2.35696	ND 10 down vs ND 0	0.284953	0.641091	-1.55984	ND 6 down vs ND 3	0.0291168	3.32069	3.32069	ND 10 up vs ND 6	0.104099	2.12886	2.12886	ND 10 up vs ND 3
8818	MIMAT0003221_st	hsa-miR-557	miRNA	Homo sapiens	0.0206632	0.0116858	4.95835	4.95835	ND 3 up vs ND 0	0.00642012	6.68461	6.68461	ND 6 up vs ND 0	0.0124185	4.82024	4.82024	ND 10 up vs ND 0	0.457717	1.34815	1.34815	ND 6 up vs ND 3	0.41961	0.721096	-1.38678	ND 10 down vs ND 6	0.941842	0.972147	-1.02865	ND 10 down vs ND 3
8886	MIMAT0003292_st	hsa-miR-623	miRNA	Homo sapiens	0.0164441	0.0102428	7.20401	7.20401	ND 3 up vs ND 0	0.00505466	11.1358	11.1358	ND 6 up vs ND 0	0.0092365	7.6469	7.6469	ND 10 up vs ND 0	0.370284	1.54577	1.54577	ND 6 up vs ND 3	0.433243	0.686698	-1.45624	ND 10 down vs ND 6	0.896798	1.06148	1.06148	ND 10 up vs ND 3
9469	MIMAT0003887_st	hsa-miR-769-3p	miRNA	Homo sapiens	0.00762816	0.0246734	0.44481	-2.24815	ND 3 down vs ND 0	0.00199853	0.190915	-5.23793	ND 6 down vs ND 0	0.214758	0.711797	-1.40489	ND 10 down vs ND 0	0.021492	0.429206	-2.32988	ND 6 down vs ND 3	0.00467684	3.72835	3.72835	ND 10 up vs ND 6	0.111324	1.60023	1.60023	ND 10 up vs ND 3
10083	MIMAT0004561_st	hsa-miR-187-5p	miRNA	Homo sapiens	0.00968605	0.00984111	3.13604	3.13604	ND 3 up vs ND 0	0.00227907	5.53928	5.53928	ND 6 up vs ND 0	0.00906995	3.2222	3.2222	ND 10 up vs ND 0	0.0827313	1.76633	1.76633	ND 6 up vs ND 3	0.0934219	0.581701	-1.7191	ND 10 down vs ND 6	0.917936	1.02748	1.02748	ND 10 up vs ND 3
10423	MIMAT0004911_st	hsa-miR-874-3p	miRNA	Homo sapiens	0.013272	0.00956406	3.43996	3.43996	ND 3 up vs ND 0	0.00359157	5.07125	5.07125	ND 6 up vs ND 0	0.00919198	3.489	3.489	ND 10 up vs ND 0	0.216761	1.47422	1.47422	ND 6 up vs ND 3	0.230895	0.687995	-1.4535	ND 10 down vs ND 6	0.959953	1.01425	1.01425	ND 10 up vs ND 3
10429	MIMAT0004919_st	hsa-miR-541-5p	miRNA	Homo sapiens	0.0143366	0.00642769	10.0702	10.0702	ND 3 up vs ND 0	0.00538596	11.316	11.316	ND 6 up vs ND 0	0.00785997	8.8667	8.8667	ND 10 up vs ND 0	0.805097	1.12371	1.12371	ND 6 up vs ND 3	0.610788	0.783555	-1.27624	ND 10 down vs ND 6	0.787895	0.880491	-1.13573	ND 10 down vs ND 3
10455	MIMAT0004946_st	hsa-miR-744-3p	miRNA	Homo sapiens	0.0161963	0.0100265	0.232914	-4.29343	ND 3 down vs ND 0	0.00452445	0.161647	-6.1863	ND 6 down vs ND 0	0.0119381	0.250306	-3.9951	ND 10 down vs ND 0	0.313034	0.694022	-1.44088	ND 6 down vs ND 3	0.239524	1.54847	1.54847	ND 10 up vs ND 6	0.831274	1.07467	1.07467	ND 10 up vs ND 3
10491	MIMAT0004983_st	hsa-miR-940	miRNA	Homo sapiens	0.0154837	0.036349	1.8381	1.8381	ND 3 up vs ND 0	0.00403429	3.21326	3.21326	ND 6 up vs ND 0	0.00963443	2.49654	2.49654	ND 10 up vs ND 0	0.0468134	1.74814	1.74814	ND 6 up vs ND 3	0.268545	0.776949	-1.28709	ND 10 down vs ND 6	0.194374	1.35822	1.35822	ND 10 up vs ND 3
11413	MIMAT0005925_st	hsa-miR-1272	miRNA	Homo sapiens	0.0216043	0.0313019	0.284712	-3.51232	ND 3 down vs ND 0	0.00595753	0.127523	-7.84175	ND 6 down vs ND 0	0.0114504	0.180892	-5.52816	ND 10 down vs ND 0	0.106091	0.447901	-2.23264	ND 6 down vs ND 3	0.416586	1.41851	1.41851	ND 10 up vs ND 6	0.305412	0.635351	-1.57393	ND 10 down vs ND 3
14627	MIMAT0009203_st	hsa-miR-449b-3p	miRNA	Homo sapiens	0.0188736	0.0104847	1.91731	1.91731	ND 3 up vs ND 0	0.00511506	2.21942	2.21942	ND 6 up vs ND 0	0.022293	1.68086	1.68086	ND 10 up vs ND 0	0.36501	1.15757	1.15757	ND 6 up vs ND 3	0.124486	0.75734	-1.32041	ND 10 down vs ND 6	0.410417	0.876676	-1.14067	ND 10 down vs ND 3
19375	MIMAT0014996_st	hsa-miR-3131	miRNA	Homo sapiens	0.017484	0.00740031	3.60944	3.60944	ND 3 up vs ND 0	0.00593118	3.91876	3.91876	ND 6 up vs ND 0	0.0547914	1.98892	1.98892	ND 10 up vs ND 0	0.764009	1.0857	1.0857	ND 6 up vs ND 3	0.0569301	0.507539	-1.97029	ND 10 down vs ND 6	0.0802977	0.551033	-1.81477	ND 10 down vs ND 3
21742	MIMAT0017392_st	hsa-miR-3200-5p	miRNA	Homo sapiens	0.0172021	0.0153053	3.05115	3.05115	ND 3 up vs ND 0	0.00507727	4.61901	4.61901	ND 6 up vs ND 0	0.00859177	3.74412	3.74412	ND 10 up vs ND 0	0.205446	1.51386	1.51386	ND 6 up vs ND 3	0.486949	0.810589	-1.23367	ND 10 down vs ND 6	0.497379	1.22712	1.22712	ND 10 up vs ND 3
22329	MIMAT0017982_st	hsa-miR-3605-3p	miRNA	Homo sapiens	0.00778991	0.0597936	1.69582	1.69582	ND 3 up vs ND 0	0.00179938	4.46528	4.46528	ND 6 up vs ND 0	0.0127977	2.38474	2.38474	ND 10 up vs ND 0	0.0088181	2.63311	2.63311	ND 6 up vs ND 3	0.0364849	0.534062	-1.87244	ND 10 down vs ND 6	0.168083	1.40625	1.40625	ND 10 up vs ND 3
22430	MIMAT0018085_st	hsa-miR-3663-3p	miRNA	Homo sapiens	0.00827125	0.0203991	1.94881	1.94881	ND 3 up vs ND 0	0.00179441	3.75347	3.75347	ND 6 up vs ND 0	0.0105692	2.25186	2.25186	ND 10 up vs ND 0	0.0216068	1.92603	1.92603	ND 6 up vs ND 3	0.0463098	0.599941	-1.66683	ND 10 down vs ND 6	0.465032	1.15551	1.15551	ND 10 up vs ND 3
22508	MIMAT0018164_st	hsa-miR-3713	miRNA	Homo sapiens	0.0153168	0.19051	1.2566	1.2566	ND 3 up vs ND 0	0.00404606	2.36485	2.36485	ND 6 up vs ND 0	0.23053	1.22752	1.22752	ND 10 up vs ND 0	0.0120775	1.88194	1.88194	ND 6 up vs ND 3	0.0106601	0.519069	-1.92653	ND 10 down vs ND 6	0.879599	0.976856	-1.02369	ND 10 down vs ND 3
24073	MIMAT0019740_st	hsa-miR-4665-3p	miRNA	Homo sapiens	0.0191561	0.0259302	1.88145	1.88145	ND 3 up vs ND 0	0.00567194	2.68792	2.68792	ND 6 up vs ND 0	0.0088965	2.3892	2.3892	ND 10 up vs ND 0	0.12294	1.42864	1.42864	ND 6 up vs ND 3	0.554627	0.888867	-1.12503	ND 10 down vs ND 6	0.261564	1.26987	1.26987	ND 10 up vs ND 3
24167	MIMAT0019835_st	hsa-miR-4721	miRNA	Homo sapiens	0.0107804	0.00712704	3.75034	3.75034	ND 3 up vs ND 0	0.00275847	5.56133	5.56133	ND 6 up vs ND 0	0.0110669	3.20752	3.20752	ND 10 up vs ND 0	0.205226	1.48289	1.48289	ND 6 up vs ND 3	0.10236	0.576755	-1.73384	ND 10 down vs ND 6	0.580986	0.855261	-1.16923	ND 10 down vs ND 3
24272	MIMAT0019940_st	hsa-miR-4436b-5p	miRNA	Homo sapiens	0.0131095	0.00650694	2.66536	2.66536	ND 3 up vs ND 0	0.00420895	3.02236	3.02236	ND 6 up vs ND 0	0.00865502	2.47036	2.47036	ND 10 up vs ND 0	0.541279	1.13394	1.13394	ND 6 up vs ND 3	0.344831	0.817363	-1.22345	ND 10 down vs ND 6	0.707458	0.92684	-1.07893	ND 10 down vs ND 3
25259	MIMAT0020957_st	hsa-miR-548ah-3p	miRNA	Homo sapiens	0.015443	0.00860561	0.54766	-1.82595	ND 3 down vs ND 0	0.00453927	0.486712	-2.05461	ND 6 down vs ND 0	0.0110867	0.571357	-1.75022	ND 10 down vs ND 0	0.399576	0.888711	-1.12523	ND 6 down vs ND 3	0.269716	1.17391	1.17391	ND 10 up vs ND 6	0.752238	1.04327	1.04327	ND 10 up vs ND 3
27005	MIMAT0022721_st	hsa-miR-1247-3p	miRNA	Homo sapiens	0.0138378	0.00612852	4.98011	4.98011	ND 3 up vs ND 0	0.00426157	5.9011	5.9011	ND 6 up vs ND 0	0.0285198	2.76557	2.76557	ND 10 up vs ND 0	0.605899	1.18494	1.18494	ND 6 up vs ND 3	0.0669618	0.468653	-2.13377	ND 10 down vs ND 6	0.124643	0.555324	-1.80075	ND 10 down vs ND 3
27140	MIMAT0022861_st	hsa-miR-376c-5p	miRNA	Homo sapiens	0.0160941	0.00692331	0.31807	-3.14397	ND 3 down vs ND 0	0.00662097	0.313504	-3.18975	ND 6 down vs ND 0	0.00811823	0.334518	-2.98937	ND 10 down vs ND 0	0.951644	0.985645	-1.01456	ND 6 down vs ND 3	0.786545	1.06703	1.06703	ND 10 up vs ND 6	0.832988	1.05171	1.05171	ND 10 up vs ND 3
31672	MIMAT0027420_st	hsa-miR-6760-5p	miRNA	Homo sapiens	0.0202716	0.0094743	2.78314	2.78314	ND 3 up vs ND 0	0.00632031	3.15187	3.15187	ND 6 up vs ND 0	0.0166809	2.37918	2.37918	ND 10 up vs ND 0	0.600154	1.13249	1.13249	ND 6 up vs ND 3	0.268199	0.754845	-1.32477	ND 10 down vs ND 6	0.513314	0.854853	-1.16979	ND 10 down vs ND 3
31914	MIMAT0027662_st	hsa-miR-6881-5p	miRNA	Homo sapiens	0.013212	0.137411	1.43571	1.43571	ND 3 up vs ND 0	0.00311336	3.46591	3.46591	ND 6 up vs ND 0	0.0559311	1.6829	1.6829	ND 10 up vs ND 0	0.0106821	2.41408	2.41408	ND 6 up vs ND 3	0.0207834	0.485558	-2.05949	ND 10 down vs ND 6	0.461213	1.17217	1.17217	ND 10 up vs ND 3
32363	MIMAT0028111_st	hsa-miR-7107-5p	miRNA	Homo sapiens	0.0159693	0.0124343	1.77393	1.77393	ND 3 up vs ND 0	0.00507968	2.09435	2.09435	ND 6 up vs ND 0	0.00738593	1.94615	1.94615	ND 10 up vs ND 0	0.278838	1.18063	1.18063	ND 6 up vs ND 3	0.609539	0.92924	-1.07615	ND 10 down vs ND 6	0.523315	1.09709	1.09709	ND 10 up vs ND 3
32375	MIMAT0028123_st	hsa-miR-7113-5p	miRNA	Homo sapiens	0.017055	0.0128669	3.17374	3.17374	ND 3 up vs ND 0	0.00410997	4.9271	4.9271	ND 6 up vs ND 0	0.025637	2.55011	2.55011	ND 10 up vs ND 0	0.178582	1.55246	1.55246	ND 6 up vs ND 3	0.0712314	0.517567	-1.93212	ND 10 down vs ND 6	0.463168	0.803503	-1.24455	ND 10 down vs ND 3
34661	MIMAT0030411_st	hsa-miR-7843-5p	miRNA	Homo sapiens	0.0108128	0.020534	2.10236	2.10236	ND 3 up vs ND 0	0.00237106	3.93712	3.93712	ND 6 up vs ND 0	0.0127318	2.35836	2.35836	ND 10 up vs ND 0	0.0349116	1.87271	1.87271	ND 6 up vs ND 3	0.0624163	0.599008	-1.66943	ND 10 down vs ND 6	0.596241	1.12177	1.12177	ND 10 up vs ND 3
35369	MIMAT0031119_st	hsa-miR-1199-5p	miRNA	Homo sapiens	0.0232265	0.0260146	3.6505	3.6505	ND 3 up vs ND 0	0.00541607	7.79848	7.79848	ND 6 up vs ND 0	0.0228039	3.85611	3.85611	ND 10 up vs ND 0	0.113057	2.13628	2.13628	ND 6 up vs ND 3	0.13369	0.494469	-2.02237	ND 10 down vs ND 6	0.890933	1.05633	1.05633	ND 10 up vs ND 3
36161	U18A_x_st	U18A	CDBox	Homo sapiens	0.00598923	0.199493	0.717427	-1.39387	ND 3 down vs ND 0	0.00155349	0.190341	-5.25372	ND 6 down vs ND 0	0.0261899	0.474744	-2.1064	ND 10 down vs ND 0	0.0035789	0.265311	-3.76916	ND 6 down vs ND 3	0.0134174	2.49418	2.49418	ND 10 up vs ND 6	0.128899	0.661732	-1.51118	ND 10 down vs ND 3
36204	U43_st	U43	CDBox	Homo sapiens	0.00687444	0.00357327	1.8664	1.8664	ND 3 up vs ND 0	0.00197563	2.07868	2.07868	ND 6 up vs ND 0	0.00626794	1.7066	1.7066	ND 10 up vs ND 0	0.349135	1.11374	1.11374	ND 6 up vs ND 3	0.12441	0.821001	-1.21803	ND 10 down vs ND 6	0.428392	0.914379	-1.09364	ND 10 down vs ND 3
36205	U43_x_st	U43	CDBox	Homo sapiens	0.00739957	0.00363719	1.87566	1.87566	ND 3 up vs ND 0	0.00218792	2.05695	2.05695	ND 6 up vs ND 0	0.00680212	1.69736	1.69736	ND 10 up vs ND 0	0.420933	1.09665	1.09665	ND 6 up vs ND 3	0.135473	0.825184	-1.21185	ND 10 down vs ND 6	0.386991	0.904941	-1.10504	ND 10 down vs ND 3
36263	U71c_st	U71c	HAcaBox	Homo sapiens	0.0130647	0.0900669	1.31744	1.31744	ND 3 up vs ND 0	0.00346581	2.15246	2.15246	ND 6 up vs ND 0	0.0114905	1.7295	1.7295	ND 10 up vs ND 0	0.0166377	1.63382	1.63382	ND 6 up vs ND 3	0.152146	0.803503	-1.24455	ND 10 down vs ND 6	0.0929781	1.31278	1.31278	ND 10 up vs ND 3
36264	U71c_x_st	U71c	HAcaBox	Homo sapiens	0.0248842	0.0890992	1.39681	1.39681	ND 3 up vs ND 0	0.0061117	2.2068	2.2068	ND 6 up vs ND 0	0.0228701	1.71161	1.71161	ND 10 up vs ND 0	0.0376991	1.57989	1.57989	ND 6 up vs ND 3	0.164439	0.775605	-1.28932	ND 10 down vs ND 6	0.245628	1.22537	1.22537	ND 10 up vs ND 3
26	14qII-14_st	14qII-14	CDBox	Homo sapiens	0.000407507	0.854714	1.02539	1.02539	ND 3 up vs ND 0	0.0576724	0.712637	-1.40324	ND 6 down vs ND 0	0.000155568	0.167951	-5.95411	ND 10 down vs ND 0	0.0471666	0.694993	-1.43886	ND 6 down vs ND 3	0.000354883	0.235676	-4.24312	ND 10 down vs ND 6	0.000147259	0.163793	-6.10526	ND 10 down vs ND 3
27	14qII-14_x_st	14qII-14	CDBox	Homo sapiens	0.00384904	0.832261	1.03939	1.03939	ND 3 up vs ND 0	0.331092	0.827874	-1.20791	ND 6 down vs ND 0	0.00155532	0.269673	-3.70819	ND 10 down vs ND 0	0.253933	0.796501	-1.25549	ND 6 down vs ND 3	0.00278932	0.325742	-3.06992	ND 10 down vs ND 6	0.00139305	0.259454	-3.85425	ND 10 down vs ND 3
43	14qII-26_st	14qII-26	CDBox	Homo sapiens	0.00355589	0.83031	1.04057	1.04057	ND 3 up vs ND 0	0.241951	0.787746	-1.26944	ND 6 down vs ND 0	0.00140748	0.25441	-3.93066	ND 10 down vs ND 0	0.184674	0.757034	-1.32095	ND 6 down vs ND 3	0.00288989	0.322959	-3.09637	ND 10 down vs ND 6	0.00126224	0.244491	-4.09013	ND 10 down vs ND 3
44	14qII-26_x_st	14qII-26	CDBox	Homo sapiens	0.0109434	0.92733	1.02241	1.02241	ND 3 up vs ND 0	0.355213	0.787842	-1.26929	ND 6 down vs ND 0	0.00423934	0.262568	-3.80854	ND 10 down vs ND 0	0.317322	0.770572	-1.29774	ND 6 down vs ND 3	0.00856662	0.333275	-3.00053	ND 10 down vs ND 6	0.0039921	0.256812	-3.89389	ND 10 down vs ND 3
139	ACA57_st	ACA57	scaRna	Homo sapiens	0.00791965	0.947871	0.986388	-1.0138	ND 3 down vs ND 0	0.0127151	2.3296	2.3296	ND 6 up vs ND 0	0.0038399	3.27236	3.27236	ND 10 up vs ND 0	0.0120371	2.36175	2.36175	ND 6 up vs ND 3	0.15961	1.40469	1.40469	ND 10 up vs ND 6	0.00368127	3.31752	3.31752	ND 10 up vs ND 3
159	ACA67_st	ACA67	HAcaBox	Homo sapiens	0.0186806	0.0262356	1.86836	1.86836	ND 3 up vs ND 0	0.00951053	2.33534	2.33534	ND 6 up vs ND 0	0.00524536	2.72647	2.72647	ND 10 up vs ND 0	0.286537	1.24994	1.24994	ND 6 up vs ND 3	0.441822	1.16748	1.16748	ND 10 up vs ND 6	0.105845	1.45929	1.45929	ND 10 up vs ND 3
315	ENSG00000199411_s_st	ENSG00000199411	snoRNA	Homo sapiens	0.00381998	0.530281	1.13409	1.13409	ND 3 up vs ND 0	0.00704827	2.54143	2.54143	ND 6 up vs ND 0	0.00139233	4.25306	4.25306	ND 10 up vs ND 0	0.011688	2.24093	2.24093	ND 6 up vs ND 3	0.048413	1.67349	1.67349	ND 10 up vs ND 6	0.0019635	3.75018	3.75018	ND 10 up vs ND 3
783	ENSG00000238312_st	ENSG00000238312	snoRNA	Homo sapiens	0.00641648	0.00437959	0.548568	-1.82293	ND 3 down vs ND 0	0.0274269	0.703956	-1.42054	ND 6 down vs ND 0	0.00167917	0.459722	-2.17523	ND 10 down vs ND 0	0.073443	1.28326	1.28326	ND 6 up vs ND 3	0.0146157	0.653056	-1.53126	ND 10 down vs ND 6	0.16276	0.838041	-1.19326	ND 10 down vs ND 3
1000	ENSG00000238629_x_st	ENSG00000238629	snoRNA	Homo sapiens	0.0259107	0.0302953	1.80098	1.80098	ND 3 up vs ND 0	0.0161056	2.04672	2.04672	ND 6 up vs ND 0	0.00674346	2.51374	2.51374	ND 10 up vs ND 0	0.514326	1.13644	1.13644	ND 6 up vs ND 3	0.314814	1.22818	1.22818	ND 10 up vs ND 6	0.135924	1.39576	1.39576	ND 10 up vs ND 3
1332	ENSG00000239144_st	ENSG00000239144	snoRNA	Homo sapiens	0.0256517	0.0203559	0.525734	-1.9021	ND 3 down vs ND 0	0.015671	0.498513	-2.00597	ND 6 down vs ND 0	0.00708227	0.41628	-2.40223	ND 10 down vs ND 0	0.77335	0.948224	-1.0546	ND 6 down vs ND 3	0.355065	0.835043	-1.19754	ND 10 down vs ND 6	0.247466	0.791808	-1.26293	ND 10 down vs ND 3
1333	ENSG00000239144_x_st	ENSG00000239144	snoRNA	Homo sapiens	0.00437168	0.00480316	0.613747	-1.62934	ND 3 down vs ND 0	0.0035951	0.589513	-1.69632	ND 6 down vs ND 0	0.00104074	0.479536	-2.08535	ND 10 down vs ND 0	0.664748	0.960515	-1.04111	ND 6 down vs ND 3	0.0748492	0.813446	-1.22934	ND 10 down vs ND 6	0.0458834	0.781326	-1.27987	ND 10 down vs ND 3
1446	ENSG00000252058_x_st	ENSG00000252058	snoRNA	Homo sapiens	0.014316	0.00674745	0.47491	-2.10566	ND 3 down vs ND 0	0.00764497	0.487304	-2.05211	ND 6 down vs ND 0	0.00525943	0.450139	-2.22154	ND 10 down vs ND 0	0.867257	1.0261	1.0261	ND 6 up vs ND 3	0.612456	0.923733	-1.08256	ND 10 down vs ND 6	0.729829	0.94784	-1.05503	ND 10 down vs ND 3
1769	ENSG00000266692_x_st	ENSG00000266692	snoRNA	Homo sapiens	0.0141589	0.570444	1.10591	1.10591	ND 3 up vs ND 0	0.958064	1.00917	1.00917	ND 6 up vs ND 0	0.0055273	2.42998	2.42998	ND 10 up vs ND 0	0.604519	0.912518	-1.09587	ND 6 down vs ND 3	0.0057366	2.4079	2.4079	ND 10 up vs ND 6	0.00847977	2.19726	2.19726	ND 10 up vs ND 3
1809	HBII-180A_x_st	HBII-180A	CDBox	Homo sapiens	0.00394932	0.00596932	0.636333	-1.5715	ND 3 down vs ND 0	0.00745908	0.654012	-1.52902	ND 6 down vs ND 0	0.000833548	0.46493	-2.15086	ND 10 down vs ND 0	0.762833	1.02778	1.02778	ND 6 up vs ND 3	0.0158272	0.71089	-1.40669	ND 10 down vs ND 6	0.0208396	0.73064	-1.36866	ND 10 down vs ND 3
1811	HBII-180C_x_st	HBII-180C	CDBox	Homo sapiens	0.02242	0.0180105	0.528602	-1.89178	ND 3 down vs ND 0	0.0109066	0.477185	-2.09562	ND 6 down vs ND 0	0.00686319	0.429784	-2.32675	ND 10 down vs ND 0	0.568223	0.902729	-1.10775	ND 6 down vs ND 3	0.559994	0.900667	-1.11029	ND 10 down vs ND 6	0.277498	0.813058	-1.22992	ND 10 down vs ND 3
1812	HBII-202_st	HBII-202	CDBox	Homo sapiens	0.0186425	0.0338353	0.570293	-1.75348	ND 3 down vs ND 0	0.017112	0.498583	-2.00568	ND 6 down vs ND 0	0.00430083	0.35579	-2.81065	ND 10 down vs ND 0	0.49029	0.874257	-1.14383	ND 6 down vs ND 3	0.129481	0.713601	-1.40134	ND 10 down vs ND 6	0.0561709	0.623871	-1.60289	ND 10 down vs ND 3
1819	HBII-276_st	HBII-276	CDBox	Homo sapiens	0.0160612	0.0163639	0.424275	-2.35696	ND 3 down vs ND 0	0.00959984	0.366827	-2.72608	ND 6 down vs ND 0	0.00427472	0.284194	-3.51872	ND 10 down vs ND 0	0.536198	0.864597	-1.15661	ND 6 down vs ND 3	0.301392	0.774737	-1.29076	ND 10 down vs ND 6	0.13617	0.669835	-1.4929	ND 10 down vs ND 3
1842	HBII-52-16_x_st	HBII-52-16	CDBox	Homo sapiens	0.0263711	0.029574	3.41794	3.41794	ND 3 up vs ND 0	0.0130911	4.85039	4.85039	ND 6 up vs ND 0	0.00761115	6.33794	6.33794	ND 10 up vs ND 0	0.398851	1.4191	1.4191	ND 6 up vs ND 3	0.510775	1.30669	1.30669	ND 10 up vs ND 6	0.171337	1.85432	1.85432	ND 10 up vs ND 3
1885	HBII-85-11_st	HBII-85-11	CDBox	Homo sapiens	0.00247998	0.7229	1.05073	1.05073	ND 3 up vs ND 0	0.0129343	0.573782	-1.74282	ND 6 down vs ND 0	0.0010334	0.329499	-3.03491	ND 10 down vs ND 0	0.00964657	0.546079	-1.83124	ND 6 down vs ND 3	0.013	0.574258	-1.74138	ND 10 down vs ND 6	0.00087432	0.31359	-3.18888	ND 10 down vs ND 3
1889	HBII-85-14_x_st	HBII-85-14	CDBox	Homo sapiens	0.0160853	0.0647403	0.441749	-2.26373	ND 3 down vs ND 0	0.00792558	0.203982	-4.9024	ND 6 down vs ND 0	0.0050977	0.165503	-6.04219	ND 10 down vs ND 0	0.0750234	0.46176	-2.16563	ND 6 down vs ND 3	0.552861	0.811362	-1.2325	ND 10 down vs ND 6	0.0384468	0.374654	-2.66913	ND 10 down vs ND 3
1899	HBII-85-23_x_st	HBII-85-23	CDBox	Homo sapiens	0.00908311	0.104878	0.576012	-1.73608	ND 3 down vs ND 0	0.0119554	0.315378	-3.1708	ND 6 down vs ND 0	0.00232502	0.162173	-6.16625	ND 10 down vs ND 0	0.0846221	0.54752	-1.82642	ND 6 down vs ND 3	0.0653941	0.514219	-1.9447	ND 10 down vs ND 6	0.00864043	0.281545	-3.55183	ND 10 down vs ND 3
1908	HBII-85-2_x_st	HBII-85-2	CDBox	Homo sapiens	0.0127004	0.215222	0.708164	-1.4121	ND 3 down vs ND 0	0.0107579	0.347359	-2.87887	ND 6 down vs ND 0	0.00415633	0.251214	-3.98068	ND 10 down vs ND 0	0.0385264	0.490506	-2.03871	ND 6 down vs ND 3	0.239281	0.723211	-1.38272	ND 10 down vs ND 6	0.0115271	0.354739	-2.81897	ND 10 down vs ND 3
1969	MI0000095_st	hsa-mir-93	stem-loop	Homo sapiens	0.0137152	0.0101528	0.55995	-1.78587	ND 3 down vs ND 0	0.00624194	0.513861	-1.94605	ND 6 down vs ND 0	0.00447418	0.481842	-2.07537	ND 10 down vs ND 0	0.534413	0.917691	-1.08969	ND 6 down vs ND 3	0.637826	0.937689	-1.06645	ND 10 down vs ND 6	0.300718	0.860509	-1.1621	ND 10 down vs ND 3
2201	MI0000472_st	hsa-mir-127	stem-loop	Homo sapiens	0.000616886	0.00656413	0.729129	-1.3715	ND 3 down vs ND 0	0.00096016	0.588751	-1.69851	ND 6 down vs ND 0	0.000140334	0.419666	-2.38284	ND 10 down vs ND 0	0.0246083	0.807471	-1.23843	ND 6 down vs ND 3	0.00511932	0.712808	-1.4029	ND 10 down vs ND 6	0.000817664	0.575572	-1.7374	ND 10 down vs ND 3
2398	MI0000738_st	hsa-mir-302a	stem-loop	Homo sapiens	0.00150359	0.364879	0.782428	-1.27807	ND 3 down vs ND 0	0.00851906	0.314063	-3.18407	ND 6 down vs ND 0	0.000458225	0.0794705	-12.5833	ND 10 down vs ND 0	0.0191135	0.401396	-2.49131	ND 6 down vs ND 3	0.00462281	0.25304	-3.95195	ND 10 down vs ND 6	0.000679887	0.101569	-9.84552	ND 10 down vs ND 3
2426	MI0000774_st	hsa-mir-302d	stem-loop	Homo sapiens	0.00265416	0.819376	0.95235	-1.05003	ND 3 down vs ND 0	0.0381578	0.543313	-1.84056	ND 6 down vs ND 0	0.000900009	0.169948	-5.88417	ND 10 down vs ND 0	0.0486765	0.570497	-1.75286	ND 6 down vs ND 3	0.00438448	0.312799	-3.19694	ND 10 down vs ND 6	0.00100173	0.178451	-5.60379	ND 10 down vs ND 3
2428	MI0000776_x_st	hsa-mir-376c	stem-loop	Homo sapiens	0.00330397	0.176348	0.860849	-1.16164	ND 3 down vs ND 0	0.00214889	0.525738	-1.90209	ND 6 down vs ND 0	0.0014454	0.48958	-2.04257	ND 10 down vs ND 0	0.00570248	0.610721	-1.63741	ND 6 down vs ND 3	0.479005	0.931223	-1.07386	ND 10 down vs ND 6	0.00348876	0.568717	-1.75834	ND 10 down vs ND 3
2435	MI0000783_st	hsa-mir-375	stem-loop	Homo sapiens	0.0132704	0.193194	1.48481	1.48481	ND 3 up vs ND 0	0.0287339	2.33009	2.33009	ND 6 up vs ND 0	0.00338225	4.8351	4.8351	ND 10 up vs ND 0	0.149465	1.56928	1.56928	ND 6 up vs ND 3	0.0447596	2.07507	2.07507	ND 10 up vs ND 6	0.0095405	3.25638	3.25638	ND 10 up vs ND 3
2665	MI0001445_st	hsa-mir-423	stem-loop	Homo sapiens	0.00407527	0.00208255	0.510294	-1.95966	ND 3 down vs ND 0	0.00232555	0.520356	-1.92176	ND 6 down vs ND 0	0.00137907	0.472208	-2.11771	ND 10 down vs ND 0	0.846875	1.01972	1.01972	ND 6 up vs ND 3	0.363661	0.907471	-1.10196	ND 10 down vs ND 6	0.459196	0.925365	-1.08065	ND 10 down vs ND 3
2887	MI0003570_st	hsa-mir-564	stem-loop	Homo sapiens	0.0108886	0.00679408	2.17266	2.17266	ND 3 up vs ND 0	0.00712411	2.15042	2.15042	ND 6 up vs ND 0	0.00314691	2.60927	2.60927	ND 10 up vs ND 0	0.948944	0.989765	-1.01034	ND 6 down vs ND 3	0.269417	1.21338	1.21338	ND 10 up vs ND 6	0.291908	1.20096	1.20096	ND 10 up vs ND 3
2901	MI0003585_st	hsa-mir-578	stem-loop	Homo sapiens	0.0154398	0.034296	0.643793	-1.55329	ND 3 down vs ND 0	0.0151216	0.566124	-1.7664	ND 6 down vs ND 0	0.00352246	0.423357	-2.36207	ND 10 down vs ND 0	0.408922	0.879357	-1.13719	ND 6 down vs ND 3	0.105666	0.747816	-1.33723	ND 10 down vs ND 6	0.0397645	0.657598	-1.52069	ND 10 down vs ND 3
2994	MI0003675_st	hsa-mir-411	stem-loop	Homo sapiens	0.0019346	0.153657	1.22674	1.22674	ND 3 up vs ND 0	0.0166463	0.630832	-1.58521	ND 6 down vs ND 0	0.0011584	0.381595	-2.62058	ND 10 down vs ND 0	0.00462315	0.514234	-1.94464	ND 6 down vs ND 3	0.0124166	0.604907	-1.65315	ND 10 down vs ND 6	0.000552758	0.311064	-3.21477	ND 10 down vs ND 3
3389	MI0006334_st	hsa-mir-1202	stem-loop	Homo sapiens	0.018461	0.0857616	1.43984	1.43984	ND 3 up vs ND 0	0.0652727	1.49921	1.49921	ND 6 up vs ND 0	0.00410409	2.58357	2.58357	ND 10 up vs ND 0	0.813772	1.04123	1.04123	ND 6 up vs ND 3	0.0275677	1.72329	1.72329	ND 10 up vs ND 6	0.021963	1.79435	1.79435	ND 10 up vs ND 3
3457	MI0006395_st	hsa-mir-548g	stem-loop	Homo sapiens	0.0125908	0.0138021	0.549275	-1.82058	ND 3 down vs ND 0	0.00724159	0.485892	-2.05807	ND 6 down vs ND 0	0.00337105	0.410039	-2.43879	ND 10 down vs ND 0	0.439491	0.884606	-1.13045	ND 6 down vs ND 3	0.300872	0.843889	-1.18499	ND 10 down vs ND 6	0.110362	0.74651	-1.33957	ND 10 down vs ND 3
3458	MI0006395_x_st	hsa-mir-548g	stem-loop	Homo sapiens	0.0328741	0.0598551	0.621325	-1.60946	ND 3 down vs ND 0	0.0323101	0.555151	-1.80131	ND 6 down vs ND 0	0.00761805	0.402621	-2.48373	ND 10 down vs ND 0	0.571235	0.893495	-1.1192	ND 6 down vs ND 3	0.153731	0.725246	-1.37884	ND 10 down vs ND 6	0.0765617	0.648003	-1.5432	ND 10 down vs ND 3
4101	MI0015903_x_st	hsa-mir-500b	stem-loop	Homo sapiens	0.0100177	0.351743	1.21614	1.21614	ND 3 up vs ND 0	0.0198995	2.00849	2.00849	ND 6 up vs ND 0	0.0029986	3.30671	3.30671	ND 10 up vs ND 0	0.0541084	1.65153	1.65153	ND 6 up vs ND 3	0.055062	1.64637	1.64637	ND 10 up vs ND 6	0.00575841	2.71902	2.71902	ND 10 up vs ND 3
4142	MI0016051_s_st	hsa-mir-3651	stem-loop	Homo sapiens	0.0232162	0.0173707	0.52955	-1.8884	ND 3 down vs ND 0	0.029411	0.583104	-1.71496	ND 6 down vs ND 0	0.00566751	0.415325	-2.40776	ND 10 down vs ND 0	0.585229	1.10113	1.10113	ND 6 up vs ND 3	0.105102	0.712265	-1.40397	ND 10 down vs ND 6	0.209244	0.784297	-1.27503	ND 10 down vs ND 3
4216	MI0016431_x_st	hsa-mir-3910-2	stem-loop	Homo sapiens	0.000121262	0.000236818	0.6181	-1.61786	ND 3 down vs ND 0	0.000161505	0.588371	-1.69961	ND 6 down vs ND 0	2.54873e-05	0.429141	-2.33023	ND 10 down vs ND 0	0.270029	0.951901	-1.05053	ND 6 down vs ND 3	0.00121157	0.729372	-1.37104	ND 10 down vs ND 6	0.000694335	0.694291	-1.44032	ND 10 down vs ND 3
4260	MI0016760_st	hsa-mir-4423	stem-loop	Homo sapiens	0.01268	0.027036	0.605291	-1.6521	ND 3 down vs ND 0	0.0123292	0.528416	-1.89245	ND 6 down vs ND 0	0.00287927	0.383646	-2.60657	ND 10 down vs ND 0	0.408492	0.872995	-1.14548	ND 6 down vs ND 3	0.0953388	0.726029	-1.37735	ND 10 down vs ND 6	0.0363312	0.63382	-1.57774	ND 10 down vs ND 3
4340	MI0016839_st	hsa-mir-3155b	stem-loop	Homo sapiens	0.0110161	0.017052	1.59966	1.59966	ND 3 up vs ND 0	0.00477065	1.96844	1.96844	ND 6 up vs ND 0	0.00338715	2.1037	2.1037	ND 10 up vs ND 0	0.157389	1.23054	1.23054	ND 6 up vs ND 3	0.607579	1.06871	1.06871	ND 10 up vs ND 6	0.0835416	1.31509	1.31509	ND 10 up vs ND 3
4391	MI0016887_st	hsa-mir-4521	stem-loop	Homo sapiens	0.0322246	0.0584107	0.641094	-1.55983	ND 3 down vs ND 0	0.129767	0.724582	-1.38011	ND 6 down vs ND 0	0.00740563	0.427793	-2.33758	ND 10 down vs ND 0	0.509598	1.13023	1.13023	ND 6 up vs ND 3	0.0357691	0.590399	-1.69377	ND 10 down vs ND 6	0.0751849	0.667285	-1.49861	ND 10 down vs ND 3
4532	MI0017341_st	hsa-mir-4708	stem-loop	Homo sapiens	0.0103609	0.0109024	1.97859	1.97859	ND 3 up vs ND 0	0.012129	1.93769	1.93769	ND 6 up vs ND 0	0.00235611	2.839	2.839	ND 10 up vs ND 0	0.897309	0.979328	-1.02111	ND 6 down vs ND 3	0.0658154	1.46515	1.46515	ND 10 up vs ND 6	0.0763224	1.43486	1.43486	ND 10 up vs ND 3
4579	MI0017386_st	hsa-mir-4747	stem-loop	Homo sapiens	0.0132472	0.00626248	3.65029	3.65029	ND 3 up vs ND 0	0.0107654	3.03382	3.03382	ND 6 up vs ND 0	0.00411226	4.28221	4.28221	ND 10 up vs ND 0	0.494312	0.831119	-1.2032	ND 6 down vs ND 3	0.234215	1.41149	1.41149	ND 10 up vs ND 6	0.552078	1.17312	1.17312	ND 10 up vs ND 3
5145	MI0022653_st	hsa-mir-6808	stem-loop	Homo sapiens	0.0147106	0.0116302	3.40976	3.40976	ND 3 up vs ND 0	0.00765809	3.98722	3.98722	ND 6 up vs ND 0	0.00435482	5.04554	5.04554	ND 10 up vs ND 0	0.604077	1.16936	1.16936	ND 6 up vs ND 3	0.445333	1.26543	1.26543	ND 10 up vs ND 6	0.231957	1.47974	1.47974	ND 10 up vs ND 3
5470	MI0023621_st	hsa-mir-7160	stem-loop	Homo sapiens	0.0206217	0.0608964	1.91007	1.91007	ND 3 up vs ND 0	0.0691311	1.85396	1.85396	ND 6 up vs ND 0	0.00450662	4.22518	4.22518	ND 10 up vs ND 0	0.910884	0.970625	-1.03026	ND 6 down vs ND 3	0.030143	2.279	2.279	ND 10 up vs ND 6	0.0337481	2.21205	2.21205	ND 10 up vs ND 3
5750	MIMAT0000062_st	hsa-let-7a-5p	miRNA	Homo sapiens	0.0117856	0.0618691	0.435342	-2.29705	ND 3 down vs ND 0	0.0198891	0.29708	-3.3661	ND 6 down vs ND 0	0.00264527	0.116182	-8.60721	ND 10 down vs ND 0	0.302786	0.682406	-1.4654	ND 6 down vs ND 3	0.0439748	0.391079	-2.55703	ND 10 down vs ND 6	0.0150376	0.266875	-3.74708	ND 10 down vs ND 3
5751	MIMAT0000063_st	hsa-let-7b-5p	miRNA	Homo sapiens	0.0292314	0.0587307	0.412831	-2.4223	ND 3 down vs ND 0	0.171837	0.570638	-1.75243	ND 6 down vs ND 0	0.00695369	0.178452	-5.60375	ND 10 down vs ND 0	0.39184	1.38225	1.38225	ND 6 up vs ND 3	0.0262	0.312724	-3.19771	ND 10 down vs ND 6	0.067858	0.432263	-2.3134	ND 10 down vs ND 3
5752	MIMAT0000064_st	hsa-let-7c-5p	miRNA	Homo sapiens	0.0125828	0.0234227	0.381674	-2.62004	ND 3 down vs ND 0	0.0359075	0.432	-2.31482	ND 6 down vs ND 0	0.00268867	0.167087	-5.98492	ND 10 down vs ND 0	0.670212	1.13185	1.13185	ND 6 up vs ND 3	0.0244813	0.386775	-2.58548	ND 10 down vs ND 6	0.0376658	0.437773	-2.28429	ND 10 down vs ND 3
5753	MIMAT0000065_st	hsa-let-7d-5p	miRNA	Homo sapiens	0.00391608	0.0072488	0.308626	-3.24017	ND 3 down vs ND 0	0.00773693	0.315321	-3.17137	ND 6 down vs ND 0	0.000816286	0.120658	-8.28792	ND 10 down vs ND 0	0.931031	1.02169	1.02169	ND 6 up vs ND 3	0.0145691	0.38265	-2.61336	ND 10 down vs ND 6	0.0157137	0.39095	-2.55787	ND 10 down vs ND 3
5774	MIMAT0000086_st	hsa-miR-29a-3p	miRNA	Homo sapiens	0.0117132	0.116729	0.487745	-2.05025	ND 3 down vs ND 0	0.0126069	0.21255	-4.70477	ND 6 down vs ND 0	0.00311339	0.10104	-9.89704	ND 10 down vs ND 0	0.0821693	0.435782	-2.29473	ND 6 down vs ND 3	0.107618	0.475371	-2.10362	ND 10 down vs ND 6	0.0119186	0.207158	-4.82723	ND 10 down vs ND 3
5941	MIMAT0000253_st	hsa-miR-10a-5p	miRNA	Homo sapiens	0.00257227	0.955987	1.02766	1.02766	ND 3 up vs ND 0	0.708586	0.829849	-1.20504	ND 6 down vs ND 0	0.00121923	44.5973	44.5973	ND 10 up vs ND 0	0.669268	0.807516	-1.23837	ND 6 down vs ND 3	0.00101521	53.7414	53.7414	ND 10 up vs ND 6	0.00125319	43.397	43.397	ND 10 up vs ND 3
5959	MIMAT0000271_st	hsa-miR-214-3p	miRNA	Homo sapiens	0.00300569	0.00487304	0.574197	-1.74156	ND 3 down vs ND 0	0.00568964	0.587733	-1.70145	ND 6 down vs ND 0	0.000629695	0.384586	-2.6002	ND 10 down vs ND 0	0.824468	1.02357	1.02357	ND 6 up vs ND 3	0.0125503	0.654354	-1.52822	ND 10 down vs ND 6	0.0151879	0.66978	-1.49303	ND 10 down vs ND 3
5966	MIMAT0000279_st	hsa-miR-222-3p	miRNA	Homo sapiens	0.000453086	0.00152137	0.641469	-1.55892	ND 3 down vs ND 0	0.000869619	0.59805	-1.6721	ND 6 down vs ND 0	9.28747e-05	0.401807	-2.48876	ND 10 down vs ND 0	0.290351	0.932313	-1.0726	ND 6 down vs ND 3	0.00230319	0.671862	-1.4884	ND 10 down vs ND 6	0.00124765	0.626386	-1.59646	ND 10 down vs ND 3
6112	MIMAT0000426_st	hsa-miR-132-3p	miRNA	Homo sapiens	0.0224124	0.0421609	0.530997	-1.88325	ND 3 down vs ND 0	0.0571234	0.566091	-1.7665	ND 6 down vs ND 0	0.00486907	0.297657	-3.35957	ND 10 down vs ND 0	0.780684	1.06609	1.06609	ND 6 up vs ND 3	0.0402947	0.525811	-1.90183	ND 10 down vs ND 6	0.0544717	0.560562	-1.78392	ND 10 down vs ND 3
6116	MIMAT0000430_st	hsa-miR-138-5p	miRNA	Homo sapiens	0.00247556	0.0391502	0.495794	-2.01697	ND 3 down vs ND 0	0.0199066	0.418268	-2.39081	ND 6 down vs ND 0	0.000565178	0.0983202	-10.1709	ND 10 down vs ND 0	0.504746	0.843634	-1.18535	ND 6 down vs ND 3	0.00337484	0.235065	-4.25414	ND 10 down vs ND 6	0.00223354	0.198309	-5.04264	ND 10 down vs ND 3
6133	MIMAT0000447_st	hsa-miR-134-5p	miRNA	Homo sapiens	0.0149118	0.512126	0.8634	-1.15821	ND 3 down vs ND 0	0.0824085	0.624192	-1.60207	ND 6 down vs ND 0	0.00436642	0.304958	-3.27914	ND 10 down vs ND 0	0.18765	0.722946	-1.38323	ND 6 down vs ND 3	0.0247964	0.488565	-2.04681	ND 10 down vs ND 6	0.00702328	0.353206	-2.83121	ND 10 down vs ND 3
6138	MIMAT0000452_st	hsa-miR-154-5p	miRNA	Homo sapiens	0.0164055	0.326879	0.562378	-1.77816	ND 3 down vs ND 0	0.110678	0.348862	-2.86646	ND 6 down vs ND 0	0.00437919	0.050094	-19.9625	ND 10 down vs ND 0	0.40688	0.620335	-1.61203	ND 6 down vs ND 3	0.0197149	0.143592	-6.96416	ND 10 down vs ND 6	0.0093815	0.0890753	-11.2265	ND 10 down vs ND 3
6364	MIMAT0000683_st	hsa-miR-302a-5p	miRNA	Homo sapiens	0.00293155	0.540461	0.816134	-1.22529	ND 3 down vs ND 0	0.0154306	0.291668	-3.42856	ND 6 down vs ND 0	0.00093357	0.069626	-14.3624	ND 10 down vs ND 0	0.0276543	0.357377	-2.79816	ND 6 down vs ND 3	0.00922182	0.238717	-4.18906	ND 10 down vs ND 6	0.00126411	0.085312	-11.7217	ND 10 down vs ND 3
6365	MIMAT0000684_st	hsa-miR-302a-3p	miRNA	Homo sapiens	0.0133098	0.944347	0.968419	-1.03261	ND 3 down vs ND 0	0.0534346	0.309919	-3.22665	ND 6 down vs ND 0	0.00487732	0.0876305	-11.4116	ND 10 down vs ND 0	0.0577271	0.320026	-3.12475	ND 6 down vs ND 3	0.0430613	0.282753	-3.53666	ND 10 down vs ND 6	0.00511736	0.0904882	-11.0512	ND 10 down vs ND 3
6393	MIMAT0000715_st	hsa-miR-302b-3p	miRNA	Homo sapiens	0.00868727	0.90376	1.05416	1.05416	ND 3 up vs ND 0	0.0768287	0.378762	-2.64018	ND 6 down vs ND 0	0.00325515	0.0758843	-13.178	ND 10 down vs ND 0	0.0668615	0.359301	-2.78318	ND 6 down vs ND 3	0.0171823	0.200348	-4.99131	ND 10 down vs ND 6	0.00302024	0.0719853	-13.8917	ND 10 down vs ND 3
6395	MIMAT0000717_st	hsa-miR-302c-3p	miRNA	Homo sapiens	0.00953603	0.192388	0.47121	-2.12219	ND 3 down vs ND 0	0.0108207	0.115071	-8.69028	ND 6 down vs ND 0	0.00283593	0.0433279	-23.0798	ND 10 down vs ND 0	0.0426374	0.244203	-4.09495	ND 6 down vs ND 3	0.111839	0.376531	-2.65582	ND 10 down vs ND 6	0.00766743	0.0919502	-10.8754	ND 10 down vs ND 3
6400	MIMAT0000722_st	hsa-miR-370-3p	miRNA	Homo sapiens	0.029414	0.210703	0.7167	-1.39528	ND 3 down vs ND 0	0.0516376	0.541155	-1.8479	ND 6 down vs ND 0	0.0073172	0.324363	-3.08297	ND 10 down vs ND 0	0.277487	0.755065	-1.32439	ND 6 down vs ND 3	0.08403	0.59939	-1.66836	ND 10 down vs ND 6	0.0239254	0.452578	-2.20956	ND 10 down vs ND 3
6406	MIMAT0000728_st	hsa-miR-375	miRNA	Homo sapiens	0.00867759	0.674179	1.38925	1.38925	ND 3 up vs ND 0	0.0442985	8.18868	8.18868	ND 6 up vs ND 0	0.00279777	116.875	116.875	ND 10 up vs ND 0	0.0709672	5.8943	5.8943	ND 6 up vs ND 3	0.0215594	14.2727	14.2727	ND 10 up vs ND 6	0.00364466	84.1279	84.1279	ND 10 up vs ND 3
6415	MIMAT0000737_st	hsa-miR-382-5p	miRNA	Homo sapiens	0.00213064	0.0502276	0.614807	-1.62653	ND 3 down vs ND 0	0.0185146	0.510046	-1.96061	ND 6 down vs ND 0	0.000501591	0.164126	-6.09287	ND 10 down vs ND 0	0.347091	0.829605	-1.20539	ND 6 down vs ND 3	0.00295473	0.321787	-3.10765	ND 10 down vs ND 6	0.00166907	0.266956	-3.74594	ND 10 down vs ND 3
7000	MIMAT0001339_st	hsa-miR-422a	miRNA	Homo sapiens	0.00283152	0.0678002	0.670966	-1.49039	ND 3 down vs ND 0	0.00901564	0.466982	-2.14141	ND 6 down vs ND 0	0.000680963	0.217063	-4.60697	ND 10 down vs ND 0	0.0869108	0.695985	-1.43681	ND 6 down vs ND 3	0.00882608	0.464819	-2.15137	ND 10 down vs ND 6	0.00215754	0.323507	-3.09112	ND 10 down vs ND 3
7244	MIMAT0001620_st	hsa-miR-200a-5p	miRNA	Homo sapiens	0.0216416	0.0244855	0.365315	-2.73736	ND 3 down vs ND 0	0.0262347	0.373342	-2.67851	ND 6 down vs ND 0	0.00491458	0.199945	-5.00136	ND 10 down vs ND 0	0.943116	1.02197	1.02197	ND 6 up vs ND 3	0.0945538	0.535556	-1.86722	ND 10 down vs ND 6	0.102969	0.547323	-1.82708	ND 10 down vs ND 3
7252	MIMAT0001629_st	hsa-miR-329-3p	miRNA	Homo sapiens	0.0100233	0.111811	0.480858	-2.07962	ND 3 down vs ND 0	0.0195924	0.257196	-3.88808	ND 6 down vs ND 0	0.00241911	0.0858344	-11.6503	ND 10 down vs ND 0	0.157286	0.534869	-1.86962	ND 6 down vs ND 3	0.0381268	0.333731	-2.99642	ND 10 down vs ND 6	0.00874405	0.178503	-5.60216	ND 10 down vs ND 3
7781	MIMAT0002175_st	hsa-miR-485-5p	miRNA	Homo sapiens	0.00168098	0.0478949	0.688448	-1.45254	ND 3 down vs ND 0	0.0421668	0.676996	-1.47711	ND 6 down vs ND 0	0.000419286	0.239712	-4.17167	ND 10 down vs ND 0	0.905325	0.983365	-1.01692	ND 6 down vs ND 3	0.00143029	0.354082	-2.82421	ND 10 down vs ND 6	0.0013458	0.348192	-2.87198	ND 10 down vs ND 3
7783	MIMAT0002177_st	hsa-miR-486-5p	miRNA	Homo sapiens	0.00704296	0.611021	0.861009	-1.16143	ND 3 down vs ND 0	0.179486	1.55492	1.55492	ND 6 up vs ND 0	0.00461494	0.211294	-4.73275	ND 10 down vs ND 0	0.0951785	1.80593	1.80593	ND 6 up vs ND 3	0.00182708	0.135887	-7.35903	ND 10 down vs ND 6	0.00664428	0.245403	-4.07494	ND 10 down vs ND 3
7784	MIMAT0002178_st	hsa-miR-487a-3p	miRNA	Homo sapiens	0.00721151	0.154256	0.557766	-1.79287	ND 3 down vs ND 0	0.0125604	0.238372	-4.19513	ND 6 down vs ND 0	0.00192014	0.0895194	-11.1708	ND 10 down vs ND 0	0.0630142	0.427368	-2.3399	ND 6 down vs ND 3	0.0422728	0.375546	-2.66279	ND 10 down vs ND 6	0.00533825	0.160496	-6.23067	ND 10 down vs ND 3
8414	MIMAT0002814_st	hsa-miR-432-5p	miRNA	Homo sapiens	0.012721	0.371715	0.759039	-1.31746	ND 3 down vs ND 0	0.0967024	0.552687	-1.80934	ND 6 down vs ND 0	0.0035101	0.184221	-5.42826	ND 10 down vs ND 0	0.311801	0.72814	-1.37336	ND 6 down vs ND 3	0.0160595	0.333319	-3.00013	ND 10 down vs ND 6	0.00668927	0.242703	-4.12026	ND 10 down vs ND 3
8417	MIMAT0002817_st	hsa-miR-495-3p	miRNA	Homo sapiens	0.0203765	0.457675	0.65258	-1.53238	ND 3 down vs ND 0	0.0627735	0.264592	-3.77941	ND 6 down vs ND 0	0.0058578	0.0617613	-16.1914	ND 10 down vs ND 0	0.157426	0.405455	-2.46637	ND 6 down vs ND 3	0.0488558	0.233421	-4.2841	ND 10 down vs ND 6	0.0105298	0.0946417	-10.5662	ND 10 down vs ND 3
8422	MIMAT0002822_st	hsa-miR-512-5p	miRNA	Homo sapiens	0.0150745	0.0208591	0.143379	-6.97451	ND 3 down vs ND 0	0.00785467	0.0749797	-13.3369	ND 6 down vs ND 0	0.0041715	0.0455243	-21.9663	ND 10 down vs ND 0	0.284572	0.522947	-1.91224	ND 6 down vs ND 3	0.395814	0.607154	-1.64703	ND 10 down vs ND 6	0.0942446	0.31751	-3.14951	ND 10 down vs ND 3
8470	MIMAT0002871_st	hsa-miR-500a-3p	miRNA	Homo sapiens	0.000796926	0.0110374	0.576383	-1.73496	ND 3 down vs ND 0	0.0560261	1.38864	1.38864	ND 6 up vs ND 0	0.000857079	3.01557	3.01557	ND 10 up vs ND 0	0.0020345	2.40923	2.40923	ND 6 up vs ND 3	0.00324951	2.17161	2.17161	ND 10 up vs ND 6	0.000177399	5.2319	5.2319	ND 10 up vs ND 3
8480	MIMAT0002881_st	hsa-miR-509-3p	miRNA	Homo sapiens	0.003312	0.049181	1.60478	1.60478	ND 3 up vs ND 0	0.449266	1.15247	1.15247	ND 6 up vs ND 0	0.000997279	4.30328	4.30328	ND 10 up vs ND 0	0.122286	0.718146	-1.39247	ND 6 down vs ND 3	0.00147282	3.73397	3.73397	ND 10 up vs ND 6	0.00432948	2.68153	2.68153	ND 10 up vs ND 3
8487	MIMAT0002888_st	hsa-miR-532-5p	miRNA	Homo sapiens	0.00104323	0.00824816	0.53161	-1.88108	ND 3 down vs ND 0	0.0947203	1.3273	1.3273	ND 6 up vs ND 0	0.00147235	2.7464	2.7464	ND 10 up vs ND 0	0.00213959	2.49675	2.49675	ND 6 up vs ND 3	0.00499532	2.06916	2.06916	ND 10 up vs ND 6	0.000225245	5.16619	5.16619	ND 10 up vs ND 3
8758	MIMAT0003161_st	hsa-miR-493-3p	miRNA	Homo sapiens	0.0180605	0.0535784	0.330968	-3.02144	ND 3 down vs ND 0	0.0169763	0.200375	-4.99064	ND 6 down vs ND 0	0.00425773	0.0918318	-10.8895	ND 10 down vs ND 0	0.286232	0.605421	-1.65174	ND 6 down vs ND 3	0.128491	0.4583	-2.18198	ND 10 down vs ND 6	0.0348041	0.277464	-3.60407	ND 10 down vs ND 3
8824	MIMAT0003228_st	hsa-miR-564	miRNA	Homo sapiens	0.0199202	0.015484	6.2024	6.2024	ND 3 up vs ND 0	0.00964402	8.13942	8.13942	ND 6 up vs ND 0	0.00616321	10.8082	10.8082	ND 10 up vs ND 0	0.578992	1.3123	1.3123	ND 6 up vs ND 3	0.56334	1.32788	1.32788	ND 10 up vs ND 6	0.285318	1.74258	1.74258	ND 10 up vs ND 3
8844	MIMAT0003249_st	hsa-miR-584-5p	miRNA	Homo sapiens	0.0134939	0.160442	1.87344	1.87344	ND 3 up vs ND 0	0.610874	1.22274	1.22274	ND 6 up vs ND 0	0.00417936	8.54669	8.54669	ND 10 up vs ND 0	0.30716	0.65267	-1.53217	ND 6 down vs ND 3	0.00596821	6.9898	6.9898	ND 10 up vs ND 6	0.0141471	4.56204	4.56204	ND 10 up vs ND 3
8892	MIMAT0003298_st	hsa-miR-629-3p	miRNA	Homo sapiens	0.00666615	0.00615122	0.430462	-2.32308	ND 3 down vs ND 0	0.186229	0.775539	-1.28943	ND 6 down vs ND 0	0.00221138	0.328271	-3.04626	ND 10 down vs ND 0	0.0210032	1.80164	1.80164	ND 6 up vs ND 3	0.00573027	0.423282	-2.36249	ND 10 down vs ND 6	0.164518	0.762602	-1.3113	ND 10 down vs ND 3
9819	MIMAT0004284_st	hsa-miR-675-5p	miRNA	Homo sapiens	0.0211604	0.0710768	2.16376	2.16376	ND 3 up vs ND 0	0.0769214	2.11446	2.11446	ND 6 up vs ND 0	0.00466678	6.0703	6.0703	ND 10 up vs ND 0	0.945374	0.977214	-1.02332	ND 6 down vs ND 3	0.0289374	2.87085	2.87085	ND 10 up vs ND 6	0.030984	2.80544	2.80544	ND 10 up vs ND 3
10010	MIMAT0004488_st	hsa-miR-15a-3p	miRNA	Homo sapiens	0.0129864	0.00635288	6.18418	6.18418	ND 3 up vs ND 0	0.0155749	4.08088	4.08088	ND 6 up vs ND 0	0.00373377	8.2463	8.2463	ND 10 up vs ND 0	0.298155	0.659889	-1.51541	ND 6 down vs ND 3	0.113242	2.02072	2.02072	ND 10 up vs ND 6	0.454638	1.33345	1.33345	ND 10 up vs ND 3
10036	MIMAT0004514_st	hsa-miR-29b-1-5p	miRNA	Homo sapiens	0.00756464	0.217882	0.525537	-1.90281	ND 3 down vs ND 0	0.0184198	0.184092	-5.43208	ND 6 down vs ND 0	0.00203852	0.043144	-23.1782	ND 10 down vs ND 0	0.0758414	0.350292	-2.85476	ND 6 down vs ND 3	0.0300929	0.234362	-4.26691	ND 10 down vs ND 6	0.00475365	0.082095	-12.181	ND 10 down vs ND 3
10106	MIMAT0004584_st	hsa-let-7g-3p	miRNA	Homo sapiens	0.013061	0.00620495	3.46741	3.46741	ND 3 up vs ND 0	0.00934662	3.02606	3.02606	ND 6 up vs ND 0	0.00418803	3.99959	3.99959	ND 10 up vs ND 0	0.594716	0.872713	-1.14585	ND 6 down vs ND 3	0.302462	1.32172	1.32172	ND 10 up vs ND 6	0.577604	1.15348	1.15348	ND 10 up vs ND 3
10119	MIMAT0004597_st	hsa-miR-140-3p	miRNA	Homo sapiens	0.0177484	0.00881692	0.506073	-1.976	ND 3 down vs ND 0	0.0234465	0.601174	-1.66341	ND 6 down vs ND 0	0.00505197	0.450968	-2.21745	ND 10 down vs ND 0	0.293943	1.18792	1.18792	ND 6 up vs ND 3	0.114149	0.750145	-1.33308	ND 10 down vs ND 6	0.46439	0.891112	-1.12219	ND 10 down vs ND 3
10127	MIMAT0004605_st	hsa-miR-129-2-3p	miRNA	Homo sapiens	0.00822848	0.0379109	0.411584	-2.42964	ND 3 down vs ND 0	0.318742	0.718334	-1.39211	ND 6 down vs ND 0	0.00225787	0.132743	-7.53335	ND 10 down vs ND 0	0.127949	1.74529	1.74529	ND 6 up vs ND 3	0.00437476	0.184793	-5.41146	ND 10 down vs ND 6	0.0176631	0.322518	-3.1006	ND 10 down vs ND 3
10269	MIMAT0004748_st	hsa-miR-423-5p	miRNA	Homo sapiens	0.0162358	0.0221625	1.90441	1.90441	ND 3 up vs ND 0	0.020488	1.93486	1.93486	ND 6 up vs ND 0	0.00359613	2.96609	2.96609	ND 10 up vs ND 0	0.933077	1.01599	1.01599	ND 6 up vs ND 3	0.0737699	1.53298	1.53298	ND 10 up vs ND 6	0.0670037	1.55749	1.55749	ND 10 up vs ND 3
10278	MIMAT0004757_st	hsa-miR-431-3p	miRNA	Homo sapiens	0.015633	0.117373	0.510573	-1.95859	ND 3 down vs ND 0	0.00897701	0.201136	-4.97175	ND 6 down vs ND 0	0.00515951	0.153513	-6.51413	ND 10 down vs ND 0	0.0509281	0.393943	-2.53844	ND 6 down vs ND 3	0.468468	0.763226	-1.31023	ND 10 down vs ND 6	0.0236154	0.300667	-3.32593	ND 10 down vs ND 3
10282	MIMAT0004761_st	hsa-miR-483-5p	miRNA	Homo sapiens	0.0274903	0.0268762	1.75162	1.75162	ND 3 up vs ND 0	0.0191721	1.86424	1.86424	ND 6 up vs ND 0	0.00701584	2.3065	2.3065	ND 10 up vs ND 0	0.723438	1.06429	1.06429	ND 6 up vs ND 3	0.264278	1.23723	1.23723	ND 10 up vs ND 6	0.168831	1.31678	1.31678	ND 10 up vs ND 3
10292	MIMAT0004773_st	hsa-miR-500a-5p	miRNA	Homo sapiens	0.00093356	0.010141	0.515821	-1.93866	ND 3 down vs ND 0	0.0384199	1.55085	1.55085	ND 6 up vs ND 0	0.00116914	3.29775	3.29775	ND 10 up vs ND 0	0.00158837	3.00657	3.00657	ND 6 up vs ND 3	0.00640187	2.12641	2.12641	ND 10 up vs ND 6	0.000211391	6.39321	6.39321	ND 10 up vs ND 3
10294	MIMAT0004775_st	hsa-miR-502-3p	miRNA	Homo sapiens	0.000967237	0.0160108	0.582105	-1.7179	ND 3 down vs ND 0	0.0252269	1.60071	1.60071	ND 6 up vs ND 0	0.00100978	3.18746	3.18746	ND 10 up vs ND 0	0.00169567	2.74987	2.74987	ND 6 up vs ND 3	0.00696803	1.99128	1.99128	ND 10 up vs ND 6	0.000228562	5.47575	5.47575	ND 10 up vs ND 3
10303	MIMAT0004784_st	hsa-miR-455-3p	miRNA	Homo sapiens	0.0147953	0.00801755	0.345317	-2.89589	ND 3 down vs ND 0	0.0109985	0.378696	-2.64064	ND 6 down vs ND 0	0.00436275	0.283674	-3.52518	ND 10 down vs ND 0	0.692294	1.09666	1.09666	ND 6 up vs ND 3	0.253497	0.74908	-1.33497	ND 10 down vs ND 6	0.415693	0.821487	-1.2173	ND 10 down vs ND 3
10332	MIMAT0004813_st	hsa-miR-411-3p	miRNA	Homo sapiens	0.0190854	0.893497	0.932207	-1.07272	ND 3 down vs ND 0	0.123597	0.383772	-2.60571	ND 6 down vs ND 0	0.0065774	0.077839	-12.847	ND 10 down vs ND 0	0.14575	0.411681	-2.42906	ND 6 down vs ND 3	0.0316471	0.202826	-4.93033	ND 10 down vs ND 6	0.00726278	0.0834998	-11.9761	ND 10 down vs ND 3
10333	MIMAT0004814_st	hsa-miR-654-3p	miRNA	Homo sapiens	0.00920515	0.325427	0.699087	-1.43044	ND 3 down vs ND 0	0.0238038	0.321546	-3.10998	ND 6 down vs ND 0	0.00262491	0.11859	-8.43239	ND 10 down vs ND 0	0.0719978	0.459951	-2.17414	ND 6 down vs ND 3	0.0355036	0.368813	-2.7114	ND 10 down vs ND 6	0.00515526	0.169636	-5.89498	ND 10 down vs ND 3
10486	MIMAT0004978_st	hsa-miR-935	miRNA	Homo sapiens	0.0164908	0.0139247	0.474424	-2.10782	ND 3 down vs ND 0	0.00755119	0.410649	-2.43517	ND 6 down vs ND 0	0.00517764	0.371922	-2.68874	ND 10 down vs ND 0	0.463805	0.865574	-1.1553	ND 6 down vs ND 3	0.608331	0.905692	-1.10413	ND 10 down vs ND 6	0.244168	0.783943	-1.2756	ND 10 down vs ND 3
11091	MIMAT0005593_st	hsa-miR-1238-3p	miRNA	Homo sapiens	0.0152817	0.00768304	7.44038	7.44038	ND 3 up vs ND 0	0.00875861	6.91376	6.91376	ND 6 up vs ND 0	0.00517132	9.41209	9.41209	ND 10 up vs ND 0	0.864745	0.929222	-1.07617	ND 6 down vs ND 3	0.487957	1.36136	1.36136	ND 10 up vs ND 6	0.592119	1.265	1.265	ND 10 up vs ND 3
11282	MIMAT0005789_st	hsa-miR-513c-5p	miRNA	Homo sapiens	0.0197178	0.00832809	3.89929	3.89929	ND 3 up vs ND 0	0.0274134	2.59108	2.59108	ND 6 up vs ND 0	0.0062229	4.38132	4.38132	ND 10 up vs ND 0	0.218773	0.664501	-1.50489	ND 6 down vs ND 3	0.134387	1.69092	1.69092	ND 10 up vs ND 6	0.699047	1.12362	1.12362	ND 10 up vs ND 3
11411	MIMAT0005923_st	hsa-miR-1269a	miRNA	Homo sapiens	0.0140314	0.896625	0.95684	-1.04511	ND 3 down vs ND 0	0.235686	1.55975	1.55975	ND 6 up vs ND 0	0.00534182	5.76765	5.76765	ND 10 up vs ND 0	0.200126	1.63011	1.63011	ND 6 up vs ND 3	0.0148312	3.6978	3.6978	ND 10 up vs ND 6	0.00488237	6.02781	6.02781	ND 10 up vs ND 3
12250	MIMAT0006789_st	hsa-miR-1468-5p	miRNA	Homo sapiens	0.0178475	0.01049	4.14538	4.14538	ND 3 up vs ND 0	0.0125441	3.85646	3.85646	ND 6 up vs ND 0	0.00515797	5.68533	5.68533	ND 10 up vs ND 0	0.828866	0.930303	-1.07492	ND 6 down vs ND 3	0.282927	1.47424	1.47424	ND 10 up vs ND 6	0.370158	1.37149	1.37149	ND 10 up vs ND 3
13333	MIMAT0007887_st	hsa-miR-1912	miRNA	Homo sapiens	0.000933697	0.0635305	0.496516	-2.01404	ND 3 down vs ND 0	0.0137021	0.315205	-3.17254	ND 6 down vs ND 0	0.000237937	0.0324524	-30.8143	ND 10 down vs ND 0	0.17372	0.634834	-1.57521	ND 6 down vs ND 3	0.00116701	0.102956	-9.71284	ND 10 down vs ND 6	0.000579274	0.0653603	-15.2998	ND 10 down vs ND 3
[truncated: 202 more rows]
