# Supplementary material for: Comparison of multi-lineage differentiation of hiPSCs reveals novel miRNAs that regulate lineage specification
Source: Sci Rep. 2018 Jun 25;8:9630. doi: 10.1038/s41598-018-27719-0 (PMC6018499; doi:10.1038/s41598-018-27719-0)
Supplement: Supplementary file 3 — Table S2 [file 41598_2018_27719_MOESM3_ESM.xlsx]

## Sheet: Cluster pink
Cluster pink
Transcript ID(Array Design)	HD 0	HD 0	HD 3	HD 3	HD 6	HD 6	HD 10	HD 10	KD 0	KD 0	KD 3	KD 3	KD 6	KD 6	KD 10	KD 10	ND 0	ND 0	ND 3	ND 3	ND 6	ND 6	ND 10	ND 10
hsa-mir-4533	-0.171225	-1.17363	0.0763619	0.279735	-0.336932	-0.12495	-0.1917	-0.995415	-1.10556	-0.752323	0.0687979	-0.814784	-0.824804	-0.398698	0.163183	-1.70375	-0.42622	-0.528947	1.52763	1.31573	1.32443	1.94055	1.34749	1.50503
hsa-mir-124-2	-0.297875	-0.524695	-0.172481	-0.164298	0.225752	0.470821	-0.620607	-0.697099	-0.908333	-1.08493	0.367437	-1.30678	-0.543253	0.330544	-0.993375	-1.47478	-0.838414	-0.500117	1.40203	1.01888	1.71492	1.42596	1.40271	1.76799
hsa-mir-4736	-0.856734	-1.09106	-0.0621268	-0.0833329	0.0474895	0.363106	-0.727255	-0.461204	-0.991391	-0.631414	-0.330304	-0.78293	-0.270536	0.0188292	-1.13809	-0.894698	-0.895995	-0.595987	1.49692	1.44153	1.78876	1.47153	1.62806	1.55683
hsa-mir-6829	-0.427203	-0.993109	0.250859	0.076508	0.0692923	-0.538396	-0.633381	-0.498779	-1.14622	-0.720447	-0.705426	-0.744337	-0.648492	-0.0590123	-0.350522	-1.20207	-0.993466	-0.0286302	1.45668	1.27363	1.51484	1.15923	1.87007	2.01839
hsa-miR-198	-0.190054	-0.0619164	-0.332117	0.346039	-0.333812	0.367227	-0.858422	-1.28005	-0.602819	-1.26201	-0.232839	-1.13125	-0.337246	-0.279525	-0.919279	-0.762876	-0.516655	-0.741247	1.4245	1.70836	1.39823	1.95305	1.03195	1.61275
ENSG00000239137	-0.456304	-0.80947	-0.0827148	-0.182528	-0.286799	-0.451964	-0.853556	-0.962706	0.0848159	-0.794246	0.303886	-1.20411	-0.355557	0.288363	-0.721712	-0.962511	-0.623726	-1.09448	1.51329	1.3963	1.61669	2.117	0.933115	1.58892
hsa-mir-1238	-0.346506	-1.10026	0.239194	-0.13676	-0.491338	0.586973	0.0868684	-0.917867	-1.17858	-0.713973	-0.540728	-0.431382	-0.771705	0.914731	-1.07871	-1.44911	-0.174526	-0.928834	1.31697	1.64907	1.60288	0.946629	1.36438	1.55258
hsa-miR-6779-3p	0.227899	-1.35143	0.512169	0.081821	-0.336487	0.308841	-0.785532	0.140386	-0.68426	-0.891812	-0.473381	-0.989351	-0.804518	0.365934	-0.895299	-1.44104	-0.529985	-0.783144	1.45084	1.58011	1.85736	0.393352	1.78593	1.26159
hsa-mir-1229	-0.864573	-0.541662	-0.730665	-0.202383	0.590587	0.394462	0.275946	-0.712777	-1.18929	-0.49131	-1.14834	-1.18929	-0.76949	-0.267922	-0.704182	-0.749196	0.0693823	-0.76949	1.53095	1.30586	1.56979	1.41071	1.49129	1.69158
hsa-miR-7975	-0.558243	-0.294205	-0.719381	-0.395704	0.218708	0.370987	-0.248144	-0.446446	-1.46201	-0.039236	-1.08683	-0.681184	-0.601961	-0.778749	-0.858939	-1.41038	0.115967	-0.14789	1.64164	1.45911	1.60883	1.0824	1.89897	1.33268
hsa-miR-3714	0.0542681	-0.384776	-0.663901	0.520003	0.543881	0.597598	-0.366144	-0.302964	-1.11766	-1.2438	-0.885851	-1.28715	-0.432299	-0.555256	-0.974452	-1.12335	-0.200701	-0.849741	1.35026	1.49933	1.5161	1.45021	1.42427	1.43212
hsa-miR-4756-5p	-0.567441	-0.717231	-0.538176	-0.22468	-0.0388169	0.90544	-0.108337	-0.324451	-1.37216	-1.0108	-0.60591	-1.01427	-0.0623633	-0.805128	-0.615987	-1.16244	0.00463494	-0.683429	1.38094	1.66748	0.962641	1.57891	1.60121	1.75037
hsa-miR-7854-3p	0.486169	-0.768705	-0.820181	-0.219658	0.591916	0.445475	-0.309769	-1.12427	-1.19512	0.273681	-0.852375	-0.778383	-0.293394	-1.05323	-0.96116	-1.32649	-0.382503	-0.369628	1.43997	1.40724	1.43788	1.58314	1.51236	1.27702
hsa-miR-6728-3p	-0.00363072	-0.851392	-0.582574	-0.496666	0.522405	0.507226	0.339746	-0.535687	-1.33302	-0.330581	-0.0983913	-0.873172	-0.909325	-0.721192	-0.64777	-1.68162	-0.406403	-0.663437	1.38082	1.3525	1.32309	1.45459	1.61732	1.63716
hsa-mir-4522	-0.914494	0.371903	-0.513909	-0.0668186	0.499054	-0.101847	0.277193	-0.320141	-1.03088	-0.784122	-0.302589	-1.1815	-0.816109	-0.76305	-1.17258	-0.89744	-0.496312	-0.796102	1.3731	1.32161	1.7209	1.68873	1.1542	1.75121
hsa-miR-6754-5p	-0.585973	-0.54419	-1.0749	0.0340974	-0.0200559	-0.328144	0.0585721	0.0677322	-0.889238	-0.123604	-0.97249	-1.05486	-0.479118	-0.827278	-0.440911	-1.75819	-0.108209	-0.0495833	1.54182	1.79941	1.50814	1.64684	1.18252	1.41761
hsa-mir-4270	-0.970655	0.274608	-0.660091	0.212786	0.000903307	-1.10626	-0.315646	-0.115848	-0.780491	-0.396619	-0.38313	-0.552174	-0.941469	-0.999055	-0.457308	-1.37172	-0.384966	-0.278225	1.41245	1.66667	1.35596	1.70314	1.05972	2.02742
ENSG00000251866	-0.550627	-0.624214	-0.275174	-0.0688754	-1.05593	0.24878	-0.312705	-1.012	-0.899506	-0.55283	-0.516815	-0.230542	-0.22455	-0.772027	-0.389624	-0.909787	-0.445183	-0.702896	1.10676	1.43754	2.63458	1.52514	1.65642	0.934075
hsa-miR-939-3p	-0.617755	-0.470093	0.0293578	-0.57191	0.131339	-0.0759761	0.592474	-0.989168	-0.929215	-0.883349	-1.13644	-0.0737238	-0.0451487	-0.631445	-1.07525	-1.18116	0.121148	-1.11734	1.58324	1.34688	1.90455	1.20615	1.47949	1.40334
hsa-miR-8078	-0.659206	-1.02428	0.0203959	0.158549	-0.404124	-0.209884	-0.294957	-0.873134	-0.567411	-0.484942	-0.877774	-0.127693	-0.756835	-0.258925	-1.15818	-1.0597	-0.11902	-0.843299	1.62915	1.63112	1.81327	1.44429	1.46667	1.55592
hsa-mir-8078	-0.164054	-0.449704	-0.0605324	0.171233	-0.688676	-0.279753	-0.223389	0.135093	-0.784522	-0.102606	-0.943513	-0.430827	0.0419176	-0.300166	-1.0305	-1.62243	-1.07813	-1.12491	1.11852	1.45345	2.21044	1.28092	1.13069	1.74146
hsa-miR-6891-5p	-0.657629	-0.797393	-0.0850529	-0.332228	-0.25323	-0.278471	-0.292401	0.0341557	0.277016	-0.148878	-0.673908	-0.531813	-0.628993	-1.00373	-1.12767	-1.13843	-1.02079	-0.773371	1.39423	1.61436	1.66255	1.90014	1.18561	1.67592
hsa-miR-1207-5p	-0.40557	-0.519805	-0.137962	-0.236497	-0.772402	-0.554849	-0.344518	0.0691947	0.0466506	-0.208085	-0.521557	-0.469597	-0.534828	-1.02117	-1.30485	-0.909878	-0.920258	-0.747561	1.59176	1.84634	1.6147	1.96721	0.936503	1.53703
hsa-miR-4433-3p	-0.571066	-0.386418	0.158288	0.0689635	-0.381131	-0.766577	-1.03512	-0.504189	0.648714	-0.304552	-0.786345	-0.443142	-1.18322	-1.22186	-0.994576	-0.659604	-0.575441	-0.224048	1.41944	1.25557	1.50762	2.04066	1.28894	1.64909
hsa-miR-1229-5p	-0.698214	-0.0572594	0.228405	-0.0883907	-0.796557	-1.2112	-0.915848	-0.519219	0.653777	-0.190137	-0.581038	-0.815202	-0.46349	-0.922184	-0.845334	-0.787597	-0.662752	-0.596221	1.35054	1.70398	1.27763	1.71865	1.39846	1.8192
hsa-miR-4463	-0.627592	-0.526515	0.180571	-0.281669	-0.283982	-0.396235	-0.593934	-0.315592	-0.222699	-0.346388	-1.01583	-0.958607	-0.513896	-0.658786	-1.23423	-1.07494	-0.468211	-0.350696	1.56715	1.57836	1.63936	1.77832	1.51702	1.60904
hsa-miR-6716-5p	-0.801533	-0.351406	0.240243	-0.0291795	-0.459285	-0.631537	-1.1059	-0.483045	-0.0217685	-0.263866	-0.567613	-1.29288	-0.916063	-0.52726	-1.11025	-0.671914	-0.219175	-0.288433	1.4254	1.68176	1.46306	1.65764	1.57184	1.70117
hsa-miR-4433b-3p	-0.316653	-0.196867	0.0332442	-0.285091	-0.375517	-0.698628	-1.01741	-0.28093	0.034419	-0.284241	-1.11534	-1.20761	-0.775415	-0.546947	-1.08557	-0.748974	-0.386739	-0.315576	1.49182	1.44799	1.49831	1.81629	1.65233	1.66311
hsa-miR-4443	-0.36488	-0.329187	-0.451907	-0.336435	-0.682129	-0.547689	-0.708101	-0.545026	-0.455023	-0.377448	-0.655075	-0.885173	-0.474284	-0.83798	-0.867061	-0.903172	-0.33135	-0.207781	1.74788	1.8388	1.72024	1.70966	1.37628	1.56684
hsa-miR-6782-5p	-0.677763	-0.451539	-0.0267391	0.171481	-0.544783	-0.520536	-1.03363	-0.313266	0.0590306	0.050557	-0.812343	-0.967554	-0.790683	-1.01106	-0.711927	-0.643984	-0.71678	-0.562156	1.73768	1.94712	1.65535	1.74418	1.04884	1.3705
hsa-mir-6754	-0.720137	-0.595692	-0.0754959	0.163631	-1.00583	-1.02437	-0.492312	-0.0502815	-0.36173	-0.358971	-0.692462	-0.662249	-1.0013	-0.774499	-0.707103	-0.852774	-0.200401	-0.0786496	1.59258	1.8819	1.6309	1.98295	0.901954	1.50034
hsa-mir-4751	-0.420333	-0.780113	-0.461269	-0.14258	-0.407471	-0.814511	0.116509	-0.153239	-0.479337	-0.486128	-1.0069	-0.924171	-1.07261	-0.624237	-0.809947	0.0531867	-0.3623	-0.715896	2.00332	1.45017	1.4906	2.13689	1.45905	0.951302
hsa-miR-4781-5p	-0.422804	-0.566169	-0.321259	-0.443143	-0.222207	-0.7249	-0.629709	0.421245	-0.675006	-0.506889	-0.763586	-1.01276	-0.788878	-0.68061	-0.865962	-0.337806	-0.883958	-0.305285	1.53436	1.57199	1.40447	1.60865	1.85123	1.75899
hsa-mir-8089	-0.599603	-0.507069	0.652862	0.316176	-0.0457491	-0.451537	-0.643358	0.0460258	-0.38921	-0.716392	-1.90563	-0.962704	-0.336371	-0.52039	-0.972051	-0.87021	-0.501015	-0.423306	1.2676	1.55851	1.67255	1.91541	1.01186	1.4036
hsa-mir-4690	-0.573139	-0.0935117	0.320584	-0.589533	-0.190293	-0.551842	-0.686357	-0.0368367	-0.351117	-0.333262	-1.98918	-0.933202	-0.462445	-0.650304	-0.913599	-0.736287	-0.0277388	-0.32115	1.6046	1.45415	1.3348	1.96503	1.18425	1.57638
ENSG00000238767	-1.35621	-1.17846	-0.13191	0.35474	-0.135179	-0.706493	-0.967112	-0.172616	-0.058052	-0.471278	-0.941469	-0.185484	-0.831161	-0.220672	-0.654405	-0.177764	-0.675844	-0.515968	1.51051	1.84797	2.13826	1.83842	0.863316	0.826869
hsa-miR-6829-5p	-0.419594	-0.13605	-0.142753	0.110654	-1.00196	-0.47983	-0.704432	-0.158213	0.0458806	-0.676694	-1.48128	0.0431195	-0.54476	-0.524428	-0.925258	-0.242111	-1.10423	-0.876634	1.85988	1.78869	1.58836	1.7988	0.882267	1.30057
hsa-miR-1247-3p	-0.781907	-0.73347	0.552067	0.524949	-0.99607	-0.642411	-1.06959	-0.902108	0.684009	0.312356	-0.596953	-0.976893	-0.84861	-0.489148	-0.865912	-0.806196	-0.655418	-0.152551	1.51558	1.65198	1.70286	1.9063	0.466057	1.20108
hsa-mir-4454	-0.533948	-0.591048	-0.820529	0.453099	-0.343392	-0.244245	-0.216235	-0.690561	-0.480821	0.0259694	-1.18356	-0.0436725	-0.300706	-0.655091	-1.30341	-1.27028	-0.425642	-0.453514	1.42282	2.12169	0.864654	2.03013	1.48788	1.15043
hsa-miR-8055	-0.838725	0.294275	-0.519482	-0.20995	-0.718389	-0.821036	-0.38061	-0.715445	-0.597009	0.0212449	-0.715779	-0.701741	-0.322597	-0.624029	-0.275669	-0.776463	-0.815088	-0.894141	2.04001	2.00851	1.41385	1.60058	1.43086	1.11683
hsa-miR-6807-3p	-0.38473	-0.310548	-0.728791	-0.792755	-0.628097	-0.122844	-0.449593	-0.453128	-0.997493	-0.196385	-1.06774	-0.276272	-0.728791	-0.511306	-0.522121	-0.712228	-0.535158	-0.389474	1.72238	2.14792	1.70284	1.56131	1.21727	1.45574
hsa-miR-4653-3p	-0.798555	-0.484183	-0.576422	-0.72081	-0.501815	-0.632584	-0.20307	-0.613667	-0.736887	-0.559129	-0.39275	-0.380854	-0.506079	-0.573826	-0.471166	-0.896264	-0.632584	-0.30637	1.74581	1.993	1.58463	1.88346	1.34695	1.43317
hsa-mir-657	-0.595154	-0.188685	-0.649169	-0.288612	-0.551524	-0.615851	-0.459026	-0.731916	-0.242826	-0.831052	-1.21284	-0.69492	-0.173303	-0.53207	-0.36606	-0.600632	-0.650273	-0.305585	1.96464	1.63874	0.982382	2.08681	1.16793	1.849
hsa-miR-3150a-3p	-0.25205	-0.716411	-0.047616	-0.664144	-0.839287	-0.242271	-0.447944	-0.724163	-0.666256	-0.916811	-0.735631	-0.383525	0.384927	-0.500003	-0.64628	-1.04214	-0.678693	-0.552046	1.86083	1.6049	1.47286	1.85273	1.25646	1.62257
hsa-miR-7843-3p	-0.297945	-0.465287	-0.99579	0.196857	-0.471851	-0.168434	-0.837663	-0.780529	-0.130475	-0.890436	-0.701912	-0.60195	-0.494415	-0.224079	-0.679086	-0.78555	-0.826785	-0.420458	1.85248	2.2693	1.60866	1.2822	1.512	1.05115
hsa-miR-764	-0.65813	-0.905691	-0.85826	0.0939471	-0.385674	0.610004	-0.0537258	-0.737923	-0.875117	-0.231431	-0.833702	-0.628427	-0.565438	-0.656464	-0.17471	-0.86034	-0.629852	-0.858783	1.75392	2.05292	1.74468	0.602222	1.55179	1.50418
hsa-miR-4297	-0.556416	-0.339169	-0.442625	-0.310475	-0.861964	0.0803431	-0.64845	-0.672868	-0.585366	-0.827689	-0.847389	-0.401627	-0.398464	-0.657755	0.120407	-0.698834	-0.534733	-0.72064	2.13915	2.07602	1.17767	0.319838	1.91989	1.67114
hsa-mir-6072	-0.435764	-0.00601518	-0.491897	-0.578279	-0.336394	-0.333999	-0.740514	-0.96046	-0.513211	-0.597523	-0.510566	-0.297693	-0.582589	-1.30246	-0.267848	-1.03863	-0.08887	-0.450943	1.88161	1.42099	1.08007	1.0923	1.94252	2.11616
hsa-miR-4745-3p	-0.95325	0.0114074	-0.699914	-0.194681	-0.166066	0.0923785	-0.537078	-0.470308	-0.362027	-0.920498	-0.635616	-0.804459	-1.01631	-0.682829	-0.566647	-1.09956	0.0243439	-0.607108	1.44123	1.57919	1.46371	1.34479	1.90827	1.85103
hsa-miR-513b-5p	-0.646832	-0.645091	-0.527453	-0.171548	-0.715767	-0.127403	-0.483519	-0.552605	-0.853467	-0.473384	-0.883658	-0.841387	-0.623883	-0.706946	-0.522207	-0.698729	0.245103	-0.490603	1.67716	2.05305	1.52647	0.994328	1.8696	1.59877
hsa-miR-7851-3p	-0.834631	-0.46994	-0.544496	-0.0673551	-0.18584	-0.505086	-0.426163	0.225073	-0.441518	-1.19642	-1.00632	-1.25882	-0.889748	-0.273312	-0.426776	-1.02279	0.493403	-0.462104	1.48312	1.70052	1.57251	1.66183	1.32327	1.55159
hsa-miR-4525	-0.629521	-0.490588	-0.752574	0.0804742	-0.00104128	0.00830493	-1.10281	-0.505911	-0.371669	-0.757929	-1.10996	-1.47007	-0.613483	-0.633854	-0.240269	-0.449378	-0.290858	-0.158551	1.60473	1.72803	1.48124	1.54739	1.66864	1.45968
hsa-miR-4299	-0.586811	-0.772632	0.121792	0.0981179	-0.440967	-0.67117	-0.340568	-0.521854	-0.420302	-0.528342	-0.938499	-2.03291	-0.510596	-0.464965	-0.377413	-0.507935	-0.318926	-0.106684	1.5487	1.56688	1.74008	1.56939	1.49532	1.40029
hsa-mir-6132	-0.676884	-0.782183	-0.263248	-0.1289	-0.831831	0.04773	-0.612404	-0.544339	-0.950971	-1.07621	-0.229593	-0.782183	-0.815383	-0.252651	-0.430231	-0.474097	-0.329969	-0.549277	1.06579	2.09594	1.77694	1.55513	1.51323	1.6756
hsa-mir-6132	-0.695345	-0.815987	-0.293009	-0.367152	-0.64476	0.0470766	-0.627721	-0.56367	-0.311359	-1.06948	-0.228425	-0.801354	-1.23241	-0.291256	-0.580233	-0.572901	-0.206515	-0.385522	1.03925	2.11379	1.74573	1.59325	1.48375	1.66425
hsa-miR-3654	-0.738237	0.202251	-0.612385	-0.0963243	-0.635517	0.0220089	-0.705372	0.285122	-0.730868	-0.596839	-0.922935	-0.878181	-0.845538	-0.772332	-0.650527	-0.641822	-0.445398	-0.745537	1.54475	1.3058	2.04969	1.6949	1.12233	1.79096
hsa-miR-6842-5p	-0.587683	-0.0206546	-0.70279	-0.214922	-0.155958	1.08111	-0.804013	-0.397795	-1.24282	-0.829677	-0.661517	-0.436993	-0.727026	-0.288258	-0.878427	-0.758192	-0.769878	-0.710606	1.66602	1.31244	1.8404	1.19058	1.32295	1.77371
hsa-miR-4465	-1.053	-0.171337	-0.492204	-0.634638	-0.378619	1.10654	0.080094	0.265233	-0.851448	-0.851448	-1.14674	-0.624522	-1.12124	-0.542603	-0.460067	-0.91321	-0.353806	-0.745167	1.42758	1.70776	1.53865	1.66026	1.27882	1.27511
hsa-mir-3158-2	-0.866767	-0.492095	-0.79328	-0.552926	0.430224	0.280438	-0.734664	-0.719585	-0.312914	-0.719434	-1.13263	-0.385573	-0.398235	-0.0826883	-0.495538	-1.1968	-0.555952	-0.737341	1.70685	1.58956	1.50357	1.54315	1.71894	1.40369
hsa-mir-3158-2	-0.637064	-0.505781	-0.521183	-0.562236	0.427566	0.322105	-0.559458	-0.726348	-0.430393	-0.677005	-1.1822	-0.511721	-0.552641	-0.394969	-0.50593	-1.08647	-0.677005	-0.772432	1.75329	1.61544	1.5643	1.42949	1.82269	1.36794
hsa-miR-650	-0.928428	-0.608478	-0.805567	-0.469713	0.898083	0.00808937	-1.30749	-0.305901	-0.727143	-0.509143	-1.16648	-0.831713	-0.225166	-0.130373	-0.547131	-0.645914	-0.688376	-0.112091	1.63302	1.50101	0.98892	1.665	1.7377	1.57729
hsa-miR-211-5p	-0.621483	-0.763462	-0.455008	-0.568826	1.07994	0.534352	-0.8167	-0.880427	-0.505577	-1.17675	-0.691446	-0.466181	-0.459029	-0.72916	-0.655119	-0.487836	-0.252835	-0.803232	1.3634	1.86222	2.33656	0.981799	0.951643	1.22316
hsa-mir-6861	-0.761289	-0.606346	0.0283601	-0.0839923	0.187808	0.375374	-1.26582	-0.227504	-0.862619	-0.701333	-0.870994	-0.23691	-0.426404	-0.648146	-0.841327	-0.707977	-0.814372	-0.824776	1.7513	1.96447	1.85027	1.40434	1.13294	1.18495
hsa-mir-1976	-0.572646	-0.524069	0.345098	-0.132659	0.547327	0.421653	-0.800097	-1.12375	-0.525553	-1.01596	-1.42035	-0.115693	-0.548913	-0.509049	-0.491198	-0.947242	-0.798384	-0.739402	1.35688	1.52738	1.89088	1.30557	1.22865	1.64153
hsa-miR-6735-3p	-1.04093	-0.698013	-0.47536	-0.228741	-0.56717	0.461675	-0.694975	-0.114272	-1.09682	-0.254613	-0.712154	-0.407738	-1.09315	-0.771336	-0.868757	-0.840728	0.789459	-0.307985	1.82568	2.21067	1.17758	1.14395	1.3424	1.22133
hsa-mir-4655	-0.887281	-0.333862	0.0060912	0.59052	-0.766512	-0.805436	-0.34526	-0.878591	-0.0221704	-0.381882	-0.3322	-0.792705	-0.828592	-0.878591	-0.400616	-0.23387	-0.928261	-0.947395	1.56106	1.61296	1.76161	0.650416	1.38281	2.19775
hsa-miR-664b-5p	-0.561809	-0.43344	0.048737	0.306383	-1.03833	-1.07377	-0.238198	-0.699144	-0.587551	-0.460657	-0.864805	-0.88343	-0.879669	0.306272	0.14533	-0.731797	-0.722924	-0.827907	0.911689	1.24928	1.75603	1.71865	1.52004	2.04101
hsa-miR-3191-5p	-0.814699	-0.843681	-0.600304	0.538611	-0.517381	-0.649215	-0.480361	-0.751712	-0.649215	-0.419776	-1.12642	-0.592092	-0.784045	0.746451	-0.39151	-0.517381	-0.868689	-0.572829	1.64372	1.79847	1.38587	1.32539	1.72911	1.41168
hsa-mir-6736	-0.541401	-0.656918	-0.715176	0.512283	-0.679955	0.140655	-0.42334	-0.840379	-1.10588	0.00110728	-0.879976	-1.08311	-0.837285	0.222624	-0.0979152	-0.877737	-0.683769	-0.616536	1.23505	1.49569	1.52487	1.14402	1.64881	2.11426
hsa-miR-15a-3p	-0.796602	-0.439227	-0.337504	-0.254278	-0.741544	-0.835182	0.536753	-0.695249	-1.06609	-0.28934	-0.566579	-0.880766	-0.894496	-0.714359	-0.239009	-0.151778	0.0172882	-0.979717	1.49603	1.81981	0.944729	1.23881	1.94871	1.87959
hsa-miR-3198	-0.218722	-0.157629	-0.926894	-0.370445	-0.624068	-0.522417	0.170177	-0.363076	-0.76871	-0.557226	-1.36994	-0.921442	-0.990341	-0.359825	-0.881922	-0.591098	0.3543	-0.15702	1.47489	1.25511	1.03404	1.92024	1.46497	2.10704
HBI-61	-0.297554	-0.782383	-0.629441	-0.721665	-0.84757	-0.522371	-0.655024	-0.742017	-0.14953	-0.354161	-0.693273	-0.59691	-0.321247	-0.210659	-0.605726	-0.811703	-0.533734	-0.210659	1.00102	0.97037	1.77447	2.08271	2.09528	1.76178
hsa-mir-1248	-0.297554	-0.782383	-0.629441	-0.721665	-0.84757	-0.522371	-0.655024	-0.742017	-0.14953	-0.354161	-0.693273	-0.59691	-0.321247	-0.210659	-0.605726	-0.811703	-0.533734	-0.210659	1.00102	0.97037	1.77447	2.08271	2.09528	1.76178
ENSG00000212395	0.285555	-0.914433	-0.29561	-0.86877	-0.790713	-0.313624	-0.986157	-1.00353	-0.230815	-0.451019	-0.318334	-0.53088	-0.647352	-0.30471	-1.29776	-1.07744	0.552073	0.193395	1.26419	1.35271	2.13315	1.18545	1.28902	1.7756
hsa-miR-6736-3p	-0.621019	-0.786515	-0.786371	-0.836238	-0.344621	-0.427907	-0.313589	-1.00701	-0.527181	0.700039	-0.556159	-0.885947	-0.368942	-0.939976	-0.727394	-0.789591	0.13608	-0.021139	0.843931	2.16489	1.66772	1.03171	1.37987	2.01535
hsa-miR-6716-3p	-0.84398	-0.785329	0.063578	-0.719826	-0.180396	-0.409546	-0.421548	-0.914881	-0.574317	-0.348064	-0.925604	-0.60286	-0.992352	-0.616303	-0.628668	-0.0413228	-0.415059	0.434697	0.491467	1.78768	2.39717	0.620575	1.78926	1.83563
hsa-miR-6508-5p	-0.867709	0.0968207	-0.337702	-0.618401	-0.836578	-0.467092	0.438426	-1.11851	-0.628252	0.00325761	-0.149806	-1.13167	-0.456364	-0.691693	-0.915553	-0.147932	-0.752364	-0.75005	1.42324	1.15702	1.9289	1.34163	1.92071	1.55967
hsa-miR-513a-5p	0.0184545	-0.333258	-0.589327	-0.0380654	-0.415105	-0.472142	-0.0504981	-0.986264	-0.960286	-0.040948	-0.388522	-1.0265	-0.873124	-0.643549	-0.896206	-0.91866	-0.677549	-0.314439	1.7238	1.74523	1.65886	1.43428	1.83861	1.2052
hsa-miR-3691-3p	-0.604792	-0.670134	-0.71844	-0.106036	-0.13555	-0.318317	-0.579584	-0.959319	-0.379703	0.910528	-0.430971	-0.740744	-0.670637	-0.777595	-0.517725	-0.433312	-1.13847	-1.0334	1.631	1.38898	1.50051	1.32444	1.9762	1.48308
hsa-mir-6780b	-0.555371	-0.895678	-0.781518	-0.0438132	-0.471965	-0.591473	-0.530503	-0.764399	-0.483694	0.416432	-0.74861	-1.19343	0.174794	-0.299695	-0.815132	-0.530503	-0.676325	-0.209544	1.90042	1.46528	1.49298	1.65338	2.25941	0.22896
hsa-miR-3176	-0.188321	-1.16381	-0.861906	0.0702179	-1.02941	-0.612883	-0.593511	-0.605537	-0.793568	0.782745	-0.151313	-0.978673	-0.972023	0.443159	-0.295477	-0.761011	-0.791189	-0.363233	1.66647	1.21049	1.47537	1.36309	2.15823	0.992085
hsa-let-7f-1-3p	-0.560786	-0.265518	-0.0689841	-0.767055	0.136448	-0.606752	-0.0919623	-0.882048	0.0248016	0.782481	-1.12523	-0.985666	-0.720821	-0.153145	-0.710301	-0.909433	-0.797237	-0.855941	1.82287	1.77486	1.71296	1.41316	1.83057	0.00272934
hsa-mir-6784	-0.969084	-0.46767	-0.727437	-0.324646	0.216646	0.412329	-0.816051	-1.11383	-1.38724	-0.0832287	-0.602445	-0.625405	0.236341	-0.194155	-0.811844	-0.538088	-1.33046	0.21428	1.65678	1.46189	1.59281	1.01737	1.49132	1.69182
hsa-mir-4526	-0.752668	-0.71019	-0.374314	0.134439	0.772003	0.19256	-1.2257	-0.899922	-1.10179	-0.204237	-0.952013	0.035303	0.922078	-0.862084	-0.890948	-0.454094	-0.583534	-1.34783	1.41217	1.42453	1.34875	0.938876	1.32859	1.85003
hsa-miR-6845-3p	-0.431961	-0.583959	-0.615351	0.291029	1.05615	-0.576273	-0.408519	-0.991293	-0.248085	-1.31509	-1.19188	-0.652918	-0.387715	-0.900911	-0.591938	-0.149829	-0.700553	-0.0306205	1.3864	1.63039	0.390297	0.976489	1.8284	2.21774
hsa-miR-4447	-0.438434	0.156513	-0.261103	0.0919665	0.713059	-0.583701	-1.09172	0.0640398	-1.00589	-0.988507	-0.70809	-0.938534	-0.835005	-0.434082	-0.870718	-1.08871	-0.446075	-0.101911	1.33214	1.37268	1.16153	1.01101	2.51813	1.37141
hsa-miR-4285	-0.144819	-0.356184	-0.980555	0.700239	0.525771	-0.264422	-0.783992	-0.304023	-0.869719	-0.651296	-0.444712	-0.671672	-0.763865	-0.919543	-0.744247	-0.591548	-0.821582	-0.621753	1.28345	0.737472	1.05896	0.973289	2.44942	2.20534
hsa-mir-3917	-0.897428	-0.408186	-0.407738	0.581071	0.387151	0.165067	-0.706656	-0.324003	-1.44236	-0.398443	-0.845751	-1.0437	-0.562695	-0.737731	-0.439244	-0.143822	-1.11264	-0.700094	1.46219	1.43645	1.53318	1.49066	1.18896	1.92577
hsa-miR-5698	-0.745305	-0.0242627	-0.214822	0.600494	0.301256	-0.882686	-0.664806	-0.476625	-1.20875	-1.09652	-1.14198	-0.258791	-0.710733	-0.835529	-0.562965	-0.293269	-0.792894	-0.159327	1.18749	1.51927	1.56612	1.66425	1.46535	1.76504
hsa-mir-6846	-0.893637	-0.566871	-0.538414	1.49378	-0.00544325	-0.587151	-0.69427	-0.56861	-0.535113	-0.728962	-1.16115	-0.227063	-0.275851	-0.335291	-0.491366	-0.658378	-1.1259	-0.836047	0.925808	1.6869	1.46208	1.53992	1.36186	1.75916
hsa-miR-4783-5p	-0.562369	0.0534086	-0.376394	0.492853	0.980459	-0.49895	-0.499161	-0.675679	-1.33486	-0.807379	-0.627797	-1.01656	-0.515824	0.261675	-0.65573	-0.464565	-1.05262	-1.17819	1.08908	1.22158	1.78463	0.910239	1.33424	2.1379
hsa-mir-6786	-0.551786	-0.242342	-0.12017	0.676144	0.532495	-0.467941	-0.804401	-0.990426	-0.324403	-1.08708	-1.00014	-0.795365	-0.959597	-0.10341	-1.21951	-0.0829475	-0.467941	-0.838274	1.23295	1.24622	1.45939	1.89326	1.04174	1.97353
hsa-mir-6893	-0.578116	-0.529442	-0.498394	0.472012	0.540788	-0.447216	-0.548852	-1.06242	-0.602547	-1.35594	-1.78379	-0.396686	-0.524328	-0.190639	0.0899704	0.305118	-0.884631	-0.48897	1.77962	0.797976	1.59718	1.81661	0.88915	1.60355
hsa-miR-1193	-1.14062	-0.352403	-0.235012	-0.66835	-0.619716	0.568061	-0.886963	-0.531748	0.413273	0.352268	-1.2339	-0.950378	-0.646912	-0.614419	-0.237124	-1.12087	-0.235207	-0.502027	1.34333	0.818933	0.930047	1.24433	2.19337	2.11205
hsa-miR-5571-5p	-1.19364	-0.824034	-0.12538	0.0560105	0.109956	0.5704	-1.16231	-1.07549	-0.386556	-0.325849	-0.915808	-1.06765	-1.07715	-0.739453	-0.417644	-0.6808	0.0937608	0.354925	1.34342	0.998423	1.62791	1.39988	1.72866	1.70842
hsa-mir-6760	-1.30988	-0.361667	-0.639642	-0.160428	0.139296	0.17953	-0.704286	-0.481454	-0.560385	-0.367332	-1.59219	-1.05966	0.0737898	-0.44871	-0.707879	-0.799932	0.196117	-0.175277	1.90239	0.894013	1.08308	0.947244	1.73957	2.21369
hsa-miR-5705	-1.10713	-0.201535	0.300587	-0.814996	-0.169807	0.294965	-1.11231	-0.234622	0.629197	-0.718813	-0.464016	-0.372395	-0.2772	-0.651489	-1.56678	-0.692353	-0.745902	-0.57703	1.43001	0.399581	1.3694	1.3796	2.38719	1.51584
hsa-mir-6894	-0.396288	-0.256722	0.309912	0.0246936	-0.265622	0.813084	-1.00888	-0.600365	-0.265622	-0.500405	-1.04092	-0.45924	-0.828211	0.303071	-1.57548	-0.957735	-0.448959	-1.09312	1.98927	1.07239	0.237797	1.69875	1.79044	1.45815

## Sheet: Cluster red
Cluster red
Transcript ID(Array Design)	HD 0	HD 0	HD 3	HD 3	HD 6	HD 6	HD 10	HD 10	KD 0	KD 0	KD 3	KD 3	KD 6	KD 6	KD 10	KD 10	ND 0	ND 0	ND 3	ND 3	ND 6	ND 6	ND 10	ND 10
HBII-85-20	0.567371	0.229963	-0.85646	0.751455	-0.525585	-0.263531	-0.302871	1.5326	2.04522	-0.0261725	-0.850825	-0.471428	-0.0624406	-0.452726	-0.533165	-0.525585	2.80468	0.738605	0.211851	-0.158792	-0.643397	-0.850825	-1.52678	-0.831164
ENSG00000239080	0.108931	-1.20017	1.70938	-0.179329	-0.170998	-0.0593182	0.869695	-0.273619	1.85831	-0.956382	-0.758925	1.19373	-0.213285	-0.761219	-0.258276	-0.323865	1.21986	1.97636	0.629767	-0.445681	-0.342781	-0.978711	-1.26955	-1.37392
ENSG00000238341	-0.578449	-0.779178	0.695456	0.0166118	-0.592438	-0.69722	-0.00836632	-0.277599	1.9903	-0.609576	-0.0439801	1.33436	-0.384009	0.499352	-0.204065	-0.702127	2.22687	2.00001	-0.237879	-1.58831	-0.653932	0.343009	-0.890671	-0.858171
hsa-miR-548at-5p	-0.395953	1.23288	-0.417315	-0.763313	-0.556735	-0.000846565	-1.23215	-0.0551466	0.212075	0.137029	-1.05024	-0.417315	1.35322	-0.141302	0.849578	0.559237	0.770808	3.29879	-0.4037	0.115173	-0.401792	-0.468912	-1.08304	-1.14103
hsa-miR-376c-5p	0.795715	-0.882981	-0.720183	0.454158	0.602236	0.435699	0.0716157	-1.14385	-0.0865818	-0.0746422	-0.831245	0.138464	-0.271594	-0.19065	0.297759	-0.485369	1.86474	3.42266	-0.824001	-0.404996	-0.109408	-0.960031	-0.914765	-0.182755
hsa-miR-3200-3p	0.405396	-0.080812	0.0414611	0.744426	0.298372	-0.373263	-0.49885	-0.999121	-0.628165	-0.211384	-0.456253	-0.30633	0.265629	0.383883	0.0142212	-0.785973	2.37566	3.20431	-0.117163	0.0302665	-1.34892	-0.990935	-0.597291	-0.369175
hsa-miR-3943	0.718851	-0.293951	-0.35243	-0.340344	-0.394778	-0.424845	-0.568034	-0.649817	-0.919311	0.263015	0.148517	-1.04621	0.447512	0.475872	-0.429985	0.354095	2.98609	2.76828	-0.339665	-0.0238229	-0.580849	-0.552717	-0.933491	-0.311983
hsa-miR-200a-5p	1.54897	-0.0091943	-0.380667	0.247516	-0.439523	0.230717	-0.586984	-0.312056	-0.028311	-0.783836	-0.615577	-1.07206	-0.168881	-0.87724	-0.840447	-1.24279	2.38353	2.8001	-0.0875799	-0.0334872	0.473143	0.215747	-0.769147	0.348055
hsa-miR-448	-0.0254481	0.084597	-0.53682	1.43197	0.0898269	-0.32506	-0.699107	-0.604071	-0.626106	0.305478	-0.616789	0.0983737	-0.699107	-0.651805	-0.752715	-0.755988	2.55134	2.40821	0.558765	1.00739	-0.755675	0.599712	-1.12914	-0.957829
hsa-mir-5000	0.355045	-0.568091	-0.105195	-0.234403	-0.825601	-0.638443	1.02116	-0.0752656	0.0997879	-0.544692	0.898909	-0.373333	-0.0543376	0.604224	-0.328352	-0.252342	0.714733	3.90098	-0.491386	-0.839183	-0.526241	-0.290915	-1.20893	-0.238125
hsa-miR-181c-3p	-0.68647	-0.398571	-0.526109	-0.0216255	-0.502001	-0.756053	-0.829268	-0.875374	-0.796309	-1.0571	1.10604	-0.817488	0.373394	0.597466	-0.128489	0.067991	1.06637	3.07725	0.882622	1.83169	-0.379478	-0.664125	0.00873466	-0.573103
hsa-miR-515-5p	-0.33763	-0.102421	-0.308864	-0.845294	0.0991465	-0.935286	-0.54377	-0.597541	-0.0310735	-0.041232	0.908492	-0.129826	0.216003	-1.10288	-0.147601	-0.229013	1.10517	3.62715	1.48861	0.208738	-0.742222	-0.473249	-0.958068	-0.127334
ENSG00000199262	0.113113	0.0853007	-0.0912737	0.0761768	-0.0982403	1.19067	-0.0594053	-0.723826	-0.344632	0.975112	0.581043	0.12862	0.719884	-0.819633	-1.6363	-1.27384	2.52163	1.40391	0.775327	0.367224	-0.15363	-1.63279	-1.30472	-0.79971
hsa-mir-3607	0.113113	0.0853007	-0.0912737	0.0761768	-0.0982403	1.19067	-0.0594053	-0.723826	-0.344632	0.975112	0.581043	0.12862	0.719884	-0.819633	-1.6363	-1.27384	2.52163	1.40391	0.775327	0.367224	-0.15363	-1.63279	-1.30472	-0.79971
hsa-miR-205-3p	-0.622226	0.0620011	-0.512618	-0.672599	-0.529524	-0.152998	-0.312873	-0.263978	0.130378	-0.411994	-0.615747	-0.262516	-0.315517	-0.52172	-0.375796	-0.980824	3.6815	1.18752	1.82499	0.0776087	-0.181055	-0.547669	0.719009	-0.403359
hsa-miR-429	-0.647003	-0.699084	-0.142472	-0.101394	-0.584	0.321014	-0.155263	-0.490128	-0.101394	-1.01333	-0.100678	0.547651	0.0995164	-0.391992	-1.07997	-0.316253	3.72826	0.736223	1.84666	-0.101394	-0.440758	-0.112741	-0.09574	-0.705725
hsa-miR-1911-5p	0.975003	0.38205	-0.392294	0.245394	-0.402461	-1.31564	-1.03489	-0.764126	-0.171093	-0.747929	-0.293991	-0.274812	-0.773671	-1.12959	-1.32538	0.365573	2.34747	0.910379	0.982855	2.3521	0.662994	0.18969	-0.358304	-0.429319
hsa-mir-512-1	0.991465	0.986895	1.08855	0.114537	-1.03598	-0.761931	-1.0746	-0.607734	0.238352	-0.106918	0.807245	-0.203811	-0.98417	-0.24482	-0.703047	-0.762456	2.82532	1.54152	0.327339	0.6259	-0.423551	-0.828153	-0.435571	-1.37438
hsa-mir-512-2	0.991465	0.986895	1.08855	0.114537	-1.03598	-0.761931	-1.0746	-0.607734	0.238352	-0.106918	0.807245	-0.203811	-0.98417	-0.24482	-0.703047	-0.762456	2.82532	1.54152	0.327339	0.6259	-0.423551	-0.828153	-0.435571	-1.37438
ENSG00000238752	-0.222283	-0.0867981	-0.714757	-0.579641	-1.30153	-0.426602	0.624472	0.187613	0.120089	0.294795	0.189641	1.29866	0.758142	-0.111342	0.0292301	-1.5362	3.39409	0.737202	-0.0867981	-0.111342	-0.621153	0.154679	-0.470737	-1.51944
hsa-miR-4719	-0.134526	0.757161	0.342807	0.198571	-0.769844	-0.614479	-0.260376	-0.516906	-0.831342	-0.292577	0.238706	1.36147	0.514402	-0.70538	1.38114	-0.0722945	3.03149	1.33506	-0.642973	-1.32308	-1.0068	-0.41106	-0.693652	-0.885512
hsa-miR-589-5p	-0.0631575	0.757806	-0.871452	-0.0348336	-0.844971	-1.14856	0.717214	0.9702	-1.02038	0.685249	-1.37752	-0.862213	0.297414	0.0366873	-0.378354	-1.03499	2.40483	2.52434	0.26333	0.0967987	0.00743555	-0.389101	-0.194639	-0.541139
hsa-miR-589-3p	0.635127	1.08733	-0.787065	-1.14394	0.262454	0.0477209	0.668107	-0.405169	-0.0323963	0.0894562	-1.53423	-0.63088	1.57008	1.18371	0.0649954	-1.34986	1.75115	1.94524	0.0872006	-0.199012	-1.24208	-0.666215	-0.208796	-1.19292
ENSG00000238747	-0.270229	0.0446475	-0.299128	-0.653055	-1.18399	0.306952	0.795675	-0.679905	-0.114256	1.16635	-0.171062	-1.4156	0.766131	0.75948	-0.420564	-0.116542	3.19743	1.36325	-0.55915	-1.17579	-0.508609	0.433004	-0.761581	-0.503447

## Sheet: Cluster green
Cluster green
Transcript ID(Array Design)	HD 0	HD 0	HD 3	HD 3	HD 6	HD 6	HD 10	HD 10	KD 0	KD 0	KD 3	KD 3	KD 6	KD 6	KD 10	KD 10	ND 0	ND 0	ND 3	ND 3	ND 6	ND 6	ND 10	ND 10
ENSG00000238809	0.750427	0.558036	0.0278713	-0.123705	-0.905226	0.144547	1.38245	0.79994	0.875387	1.24688	0.48585	2.92045	-0.60493	-0.306837	-1.30147	-0.872451	-0.442719	-0.498494	-0.211432	-1.30067	-1.41742	-0.567927	-0.333005	-0.305545
U17a	-1.47457	-0.480498	0.466655	-0.0109096	-1.15217	0.112386	-0.565346	-0.317439	2.11954	1.2986	1.32317	2.0474	0.469039	-0.440892	-1.62655	-1.61518	-0.133668	0.455328	-0.408	-0.556766	-0.0794223	0.14716	0.150391	0.271759
hsa-miR-5010-3p	-0.254189	-0.528983	-0.455439	-0.159854	-0.460787	-1.58435	-0.640059	-0.214705	2.28754	1.7101	1.31523	1.55051	0.146844	-1.38694	-0.382707	-0.693538	-1.08426	0.0104065	0.310896	0.741219	0.0558741	-1.0755	1.1328	-0.340105
hsa-miR-1248	-0.834987	-0.479531	0.222957	0.72076	-0.622921	0.285095	0.389075	-0.412482	-1.15732	-0.84724	0.560376	3.67808	0.545517	-0.0564344	-0.314944	0.276142	-0.146178	-1.0446	-0.902777	0.0891424	-0.55869	-0.414415	1.34696	-0.321578
hsa-miR-4432	-0.383721	-0.112123	-0.304318	0.929483	-0.387701	-0.55629	0.395156	-1.25602	-0.55629	-1.89961	1.40659	2.91791	0.50176	-0.667104	-0.225646	1.28882	0.422037	-0.0266992	-1.47582	-0.13992	0.305221	0.449464	-0.355055	-0.270133
hsa-mir-548am	0.0313434	-0.213173	-0.289404	-0.164387	-1.07241	-0.0191965	0.80304	0.466136	-0.308739	-0.568802	1.44754	3.60019	-0.594744	-0.349444	-0.547092	0.0293194	1.02333	-0.121061	-0.122742	-0.933604	-0.837024	0.430478	-0.446793	-1.24277
hsa-miR-3157-5p	-0.541368	-0.72846	-0.134055	0.0370843	-0.576029	-0.475158	-0.369216	-0.483184	0.327917	-0.908112	1.21686	3.93645	0.0272355	-0.066191	-0.0849184	-0.568623	-0.328357	-0.435525	-0.506503	-0.483101	-0.435525	1.41099	0.0439819	0.123803
ENSG00000252284	0.327156	-0.868244	-0.0993935	-0.862909	-0.545243	-0.600394	-0.642372	-0.15395	0.476944	-0.175137	1.8913	2.96153	0.0411804	-1.3521	0.203311	0.0552378	0.279561	1.4402	-0.755418	0.0780296	-1.46677	0.701473	-0.496454	-0.437548
hsa-mir-892c	0.875853	0.179237	1.55815	0.841549	-0.917987	-1.6134	0.434301	0.0194838	0.981327	-0.630972	2.73538	1.27643	-0.108631	-0.370451	-0.0324144	-0.4307	-0.227809	-0.141	-1.02196	-1.08577	-0.113231	-0.082527	-1.2197	-0.905157
hsa-mir-556	-0.38442	-0.172671	-0.21374	0.698437	-0.0625954	1.14806	0.222741	1.05407	-0.530868	-0.725838	2.96889	2.09429	-0.739781	0.0457854	0.141663	-0.414355	-0.202919	-0.188487	-1.1724	-0.34573	-0.302486	-0.754386	-1.57402	-0.589243
hsa-mir-548n	0.192026	0.619055	0.671646	0.170311	-1.33315	0.143224	-0.214431	-0.394848	-0.0137701	-0.652917	3.65522	1.64222	-0.0978211	-0.39166	-0.235007	-0.184444	-0.0618416	0.25657	-0.644855	-1.22929	-0.549326	0.0476749	-0.910302	-0.48429
hsa-miR-6839-3p	-0.725997	-0.0037877	0.781162	-0.698282	-0.212861	-0.0919766	-0.212861	-0.869682	-0.059516	-0.264558	3.74312	1.89985	-0.17306	-0.511638	0.0765194	0.14747	-0.454244	0.196932	-1.04592	-0.629634	0.27051	-0.761002	-0.338773	-0.0617773
hsa-miR-26a-1-3p	0.0984614	-0.88151	0.0318977	-0.240099	-0.281748	-0.305625	0.110059	-0.139529	-0.70792	-0.451839	3.63155	2.37142	-0.378355	-0.111483	-0.841061	-0.659379	-0.545473	0.365784	0.13972	-0.152249	-0.267897	0.237574	-0.583692	-0.438613
hsa-mir-4712	-0.706947	-0.522756	0.572382	-0.248884	-0.644785	-0.326989	-0.6068	0.190257	-0.225538	-0.494396	3.81949	1.94658	0.301302	0.320581	-0.511415	-0.15397	-0.0336639	-0.236409	-0.146316	-0.144607	-0.239521	-0.876088	-0.904548	-0.126954
hsa-miR-1205	0.00335459	0.672803	-0.661905	-0.270091	-1.16686	-0.055459	-0.342952	0.441606	-0.535278	-0.453767	3.54207	1.91069	-0.74936	-0.467066	0.662659	-0.623483	-0.389386	-0.207929	-0.81388	0.135279	-0.842136	0.126307	-0.436017	0.520799
hsa-mir-7856	-0.670517	-0.66963	-0.368973	-0.703223	-0.0416867	-0.532848	0.460867	-0.764693	-0.156111	-0.259527	2.89847	3.24273	-0.424421	-0.323639	0.0803226	0.0630216	0.423116	-0.405253	-0.522032	-0.233959	-0.531285	-0.235578	-0.271948	-0.0532037
hsa-miR-449c-5p	-0.0137547	-1.47737	0.0911381	0.664826	0.349102	-0.626919	1.02586	-0.731086	-0.724899	-0.289554	2.76205	2.2993	-1.30643	-0.623419	-0.237286	-0.681429	0.716285	0.161362	-0.352501	-0.582887	-0.0746989	-0.208268	0.659078	-0.7985
hsa-mir-5697	0.0784032	0.180657	-0.950102	-0.592982	0.269722	-1.33856	0.339584	-0.0318663	-0.12584	0.261306	3.58027	1.32755	-0.711017	-0.842383	1.07335	0.389067	-0.160728	-0.0525138	-0.0691703	0.408182	-0.740926	-0.608979	-0.78422	-0.898798
ENSG00000238416	0.164332	0.163317	-0.138813	0.476385	1.10628	-0.599779	1.30189	-0.0605328	-0.501015	-0.0289233	3.12149	1.70279	0.287071	-0.411023	-1.241	-0.72108	-0.0150294	-1.12802	-0.992254	-0.0317055	-0.72108	-0.33269	-0.286903	-1.1137
hsa-mir-6874	0.463222	-0.775409	-0.879159	-0.475469	-0.0187576	-0.0131218	0.927782	1.05526	-1.0312	0.372442	3.13551	1.52509	0.940993	-0.181703	-0.152203	-0.70744	-0.826049	0.480111	-0.873759	0.0259178	-0.960869	-0.990819	-0.142306	-0.898071
ENSG00000212538	-0.460773	1.18254	-0.00690274	-0.939744	0.35809	1.67908	0.0894238	0.0278698	0.379962	-0.168369	1.37147	3.09139	0.00992441	-0.582159	-0.69642	-0.0708549	-0.625197	-0.305108	-0.0552106	-1.04244	-0.244825	-0.560863	-1.53764	-0.893252
hsa-miR-92a-2-5p	0.590151	0.463548	0.406041	-0.987359	-0.106142	-1.2407	-0.310736	0.311921	0.346268	0.50425	2.3945	2.52507	0.921126	0.217974	-1.07793	-0.209636	-1.28562	-1.37417	-0.271517	-0.334301	0.163203	-0.0942677	-0.798362	-0.753302
hsa-mir-92a-2	1.26277	-0.14109	-0.47203	-0.301568	-0.348796	-0.437039	-0.557063	-1.02827	-0.0107746	0.453114	2.57399	3.22275	0.0885385	-0.0850913	-0.0801336	-0.548013	-0.55167	-0.356084	-0.557063	-0.397491	-0.673125	-0.0862392	-0.378549	-0.59107
hsa-miR-548aj-5p	0.145576	0.250631	0.116054	-0.341295	-0.349964	-0.292039	0.11143	-0.515182	-0.0116124	0.402532	1.68352	3.74479	0.670949	-0.526164	-0.753174	-0.16993	-0.0971604	0.0858037	-0.012748	-0.715858	-1.12526	-0.913525	-1.12082	-0.266545
hsa-miR-548x-5p	0.145576	0.250631	0.116054	-0.341295	-0.349964	-0.292039	0.11143	-0.515182	-0.0116124	0.402532	1.68352	3.74479	0.670949	-0.526164	-0.753174	-0.16993	-0.0971604	0.0858037	-0.012748	-0.715858	-1.12526	-0.913525	-1.12082	-0.266545
hsa-miR-548g-5p	0.145576	0.250631	0.116054	-0.341295	-0.349964	-0.292039	0.11143	-0.515182	-0.0116124	0.402532	1.68352	3.74479	0.670949	-0.526164	-0.753174	-0.16993	-0.0971604	0.0858037	-0.012748	-0.715858	-1.12526	-0.913525	-1.12082	-0.266545
hsa-miR-296-3p	0.404434	0.524101	0.386537	0.423942	-0.783194	-0.913554	-1.24144	-1.03593	1.75502	1.31546	1.40443	1.86492	0.511095	0.517453	-0.0298588	0.590033	0.140388	0.403621	-0.848049	-0.886506	-1.23557	-0.673936	-1.29153	-1.30187
hsa-miR-92a-1-5p	0.42357	0.672853	0.443478	0.338979	-0.227681	-0.464732	-0.999881	-1.02015	1.24743	1.05699	1.72453	2.00624	0.862216	0.623152	0.421163	0.564946	-0.86709	-0.506292	-1.04881	-1.13455	-0.664301	-0.546978	-1.66674	-1.23835
hsa-miR-18a-3p	-0.148606	-0.0326694	0.495857	0.296384	-0.713641	-0.537879	-0.95864	-0.745547	1.02462	1.17744	1.33747	1.7963	1.55289	1.25354	0.570619	0.515043	-0.265721	0.0574398	-1.43175	-1.80705	-0.848444	-0.889848	-0.881426	-0.816374
hsa-mir-92a-1	0.691189	0.325824	0.350017	-0.0955561	-0.727719	-0.751547	-0.497239	-0.844179	0.969335	0.0531531	2.42704	2.31836	1.31444	0.610633	0.514147	-0.292652	-1.0816	-0.512138	-0.818116	-1.12367	-0.604661	-0.396298	-0.83439	-0.994385
hsa-mir-92a-1	0.608774	0.277449	0.248872	-0.165277	-0.44329	-0.81998	-0.459122	-0.722614	1.74052	-0.0532448	2.29832	2.26639	1.27268	0.407226	0.236391	-0.356299	-0.963855	-0.533822	-0.795797	-1.16337	-0.69121	-0.409162	-0.810721	-0.968869
hsa-miR-20b-3p	0.236414	-0.0273175	0.0326552	-0.684125	-0.117234	-0.504612	0.575257	0.239634	0.630628	0.491196	2.11967	2.4151	1.21696	0.840606	-0.0642535	-0.598789	-0.398894	-0.474426	-0.690033	-1.02878	-0.115693	-0.738441	-1.3652	-1.99032
hsa-mir-20b	0.0948366	-0.0275958	-0.112675	-0.8115	-0.351215	-0.306695	0.808896	0.316953	1.04179	0.434265	2.1802	2.21393	1.05563	0.781472	-0.319627	0.00879435	-0.61313	-0.625301	-0.508475	-1.15232	-0.786912	-0.717935	-0.37593	-2.22746
hsa-miR-629-3p	0.121199	0.330902	0.458752	0.432256	0.360375	0.0367996	0.206085	0.303919	1.0923	0.856581	2.06518	2.22313	0.217789	-0.0449763	-0.0487977	-1.07399	-0.13075	-0.340139	-1.51094	-1.11536	-0.492318	-0.621714	-1.82479	-1.50149
hsa-miR-629-5p	0.0585565	-0.823244	0.516712	0.496763	0.689189	0.452518	0.220968	0.492887	0.267754	0.384469	2.29963	2.57452	0.257836	0.31979	-0.631205	-1.12184	-0.751736	0.135008	-1.48424	-0.967428	-0.746184	-0.50112	-1.2323	-0.907302
hsa-miR-3612	-0.71059	-0.171371	-0.159461	-0.445884	-0.564146	-0.140791	-0.445571	-0.595394	0.208566	-0.255864	2.98142	2.70781	0.341225	0.770996	-0.584324	1.25636	-0.691846	-0.552472	-0.397892	-0.644629	-0.697518	-0.269677	-0.343555	-0.595394
hsa-mir-186	-0.177162	0.0665711	0.103569	-0.547168	-0.479249	-0.890157	0.00822681	-0.53118	-0.335377	-1.00557	2.57243	2.84095	0.13388	1.56739	0.165992	0.501001	-0.802426	0.0734854	-0.802969	-0.320502	-0.68189	-0.11788	-0.60606	-0.735917
hsa-miR-363-5p	-0.000924353	0.0543383	-1.4346	-1.2191	-0.100844	-0.722434	0.268008	-0.72431	-0.419568	-0.120695	2.38883	2.29266	0.944916	1.1345	0.885966	1.17254	-0.489527	-0.797444	-0.776367	-0.538538	-0.364722	-0.129914	-0.830647	-0.472107
hsa-miR-6886-5p	-0.0608841	-0.0944056	1.10003	-0.749417	0.801201	-0.218655	0.226236	0.289372	0.126976	-1.3375	2.16618	2.10695	0.880114	0.50976	-0.72021	0.42714	-0.390477	-0.762507	-1.36755	-1.31478	-0.14114	0.716794	-1.56951	-0.623722
hsa-mir-3675	1.5178	-0.238894	0.612876	0.605126	-0.841225	0.453973	-0.324447	-0.274888	-0.779635	-0.829194	2.28145	2.09197	0.412083	0.0976594	0.123361	0.881743	0.0151741	0.22285	-0.866375	-0.526073	-1.65314	-1.10365	-0.655143	-1.22339
ENSG00000238657	1.22416	-0.170722	-1.06605	1.91533	-1.06754	-0.651998	-0.0456283	-0.32084	-0.786281	-0.791677	1.51379	2.69004	0.613624	1.30244	-0.293463	-0.253282	-0.700721	-0.646463	-0.558204	-0.481324	-0.481317	-0.197248	-0.379083	-0.367539
ENSG00000207407	-1.01849	-0.427375	-0.440181	-0.293535	0.449215	0.0804474	-0.7356	0.480353	-0.733269	-0.736477	2.61967	2.16322	0.00224257	1.46461	0.161927	-1.09652	-0.641115	1.20186	-0.88675	0.40471	-0.568781	0.165098	-0.985228	-0.630043
hsa-miR-5700	-0.850408	-0.597545	-0.253078	-0.473395	0.387434	2.07931	-0.390929	-0.263983	-0.643952	-0.164801	1.71474	2.50467	-0.283841	-0.279958	-0.314604	-0.283841	0.105474	1.75005	-0.762991	-0.606915	-1.35245	0.27472	-0.943247	-0.35045
ACA12	-0.0880782	0.467488	0.34239	-0.446717	0.183325	-0.316351	-0.563908	-0.307675	0.978279	0.2334	2.14729	1.49546	-0.854241	0.793703	0.778285	-0.547482	0.867795	1.60392	-1.68986	-0.602019	-0.931809	-1.00911	-1.53683	-0.997258
ENSG00000212455	0.235008	0.667601	-1.13083	-0.426248	-0.100527	-0.530497	1.19112	-0.0391414	0.506913	-0.00120626	1.30962	2.84185	-0.657079	0.268412	-0.381034	-0.567006	0.281775	1.56309	-1.5215	-0.494596	-1.2517	-0.503437	-1.18307	-0.0775137
hsa-miR-2110	-0.734983	-0.897184	-0.525932	-1.08774	0.633692	0.183869	0.437593	0.542526	0.396678	0.0233933	2.06891	2.39221	1.17749	0.265451	0.105929	0.424063	-1.04964	-0.20648	-1.43787	-0.854859	-1.46113	-0.68553	-0.516854	0.806405
hsa-miR-744-5p	-1.18885	-1.70094	0.0445793	0.6671	-0.000110151	-0.230834	-0.227608	0.623109	-0.485153	-0.583632	1.39636	2.0847	1.74508	0.899847	-0.00778027	0.472121	-1.78035	-0.924762	-0.572925	-0.49492	-0.604434	-0.727131	0.933817	0.662706
hsa-miR-4648	-0.895711	0.565434	-0.900019	-0.618426	1.40496	1.76192	-0.618368	-0.0356429	-0.968014	-0.467465	1.61856	2.13726	0.97737	1.2621	-0.694888	-1.35946	-0.365923	-1.0014	-0.265845	0.0178851	-0.0881424	-0.408448	-0.701356	-0.356394
hsa-miR-1287-5p	0.00233465	-0.616858	-0.361568	-0.645583	0.996404	0.976873	-0.629469	-0.485626	-0.95427	-0.797721	1.92659	2.02434	1.92385	1.50938	-0.106756	0.596196	-0.627037	-0.443357	-0.43022	-0.930562	-0.800951	-0.688765	-0.706404	-0.730828
ACA50	-1.28699	-0.953403	-0.308586	-0.110905	0.401139	0.247539	0.739205	0.227638	-1.47377	-0.263987	2.04199	1.69956	1.61444	0.774077	-0.339435	-1.27298	1.31523	-0.593908	-1.36043	-1.05482	-0.125612	0.394034	-0.140424	-0.169619

## Sheet: Cluster orange
Cluster orange
Transcript ID(Array Design)	HD 0	HD 0	HD 3	HD 3	HD 6	HD 6	HD 10	HD 10	KD 0	KD 0	KD 3	KD 3	KD 6	KD 6	KD 10	KD 10	ND 0	ND 0	ND 3	ND 3	ND 6	ND 6	ND 10	ND 10
hsa-miR-1303	0.865738	0.550361	0.726139	1.03737	0.0586193	-0.122838	0.751228	0.708445	1.44915	1.42443	-1.09389	0.600773	-0.325144	-0.870918	-1.42387	-2.88534	0.301286	0.879345	-0.0837129	-0.448981	-0.835269	-0.402058	-0.594097	-0.266759
hsa-miR-371a-5p	0.394934	0.125242	1.43249	1.3146	0.739675	0.681841	-0.206051	-0.121338	1.32731	1.26065	0.432073	0.597445	-0.63561	-0.586547	-2.26274	-2.55068	0.254205	0.451286	-0.370574	-0.159367	-0.375358	-0.297532	-0.770538	-0.67542
hsa-miR-373-3p	0.317166	0.0224977	1.1938	1.06639	0.977567	1.02153	-0.116862	-0.137131	1.17321	1.05703	0.449676	0.497028	-0.504196	-0.432054	-2.14843	-2.88867	0.51748	0.462648	-0.0943492	-0.102336	-0.467606	-0.413694	-0.631502	-0.819204
hsa-miR-372-3p	0.343024	0.0169998	1.17872	1.07626	0.943363	0.924857	0.0252101	-0.118166	1.07301	0.997104	0.400857	0.495108	-0.450211	-0.417544	-1.76421	-3.27577	0.529073	0.469261	-0.0651207	-0.214094	-0.459187	-0.525914	-0.409698	-0.772931
hsa-miR-371a-3p	0.211393	0.0842892	1.12387	1.11222	0.900802	0.933059	0.108564	0.0613913	1.02092	1.03599	0.538649	0.505632	-0.404497	-0.316516	-2.82896	-2.58088	0.26555	0.366605	-0.214172	-0.0536314	-0.312126	-0.494419	-0.540052	-0.523676
hsa-miR-302b-3p	0.4977	0.65859	0.513771	1.02803	0.705623	0.947262	-0.169603	-0.17437	0.589912	0.900389	0.204483	-0.04768	-1.57339	-0.686005	-2.59007	-2.51372	0.501783	0.721917	0.525077	0.743	0.351147	-0.0202955	-0.450085	-0.663463
hsa-miR-302c-3p	0.66689	0.622378	0.680278	0.984276	0.777719	0.949339	0.00626208	-0.0702256	0.547795	0.797474	-0.0267622	-0.205661	-1.07576	-0.764376	-2.05269	-2.87242	1.10496	0.815549	0.632248	0.463007	-0.0553997	-0.371026	-0.466944	-1.08691
hsa-miR-302a-3p	0.545772	0.579548	0.553126	1.07407	0.648017	0.995987	0.0358127	0.0278347	0.503608	0.887332	0.0510996	-0.164707	-1.13829	-0.749498	-2.04444	-3.12655	0.659328	0.64653	0.618105	0.632318	0.163337	-0.1491	-0.354712	-0.894516
hsa-miR-302d-3p	0.745296	0.749824	0.662935	0.878715	0.666006	0.819945	-0.0702574	-0.125338	0.646339	0.913382	-0.0523937	-0.209053	-1.11816	-0.74207	-2.43655	-2.71122	0.944221	0.900759	0.408321	0.426361	0.196079	-0.0987574	-0.502901	-0.891488
hsa-miR-302a-5p	0.683164	0.751726	0.771072	0.930359	0.657675	0.812896	-0.027447	-0.13421	0.720689	0.762596	-0.0744556	-0.0266511	-0.964257	-0.723327	-2.65918	-2.65026	0.756108	0.626847	0.625672	0.525597	0.0954946	-0.0258673	-0.530042	-0.904199
hsa-mir-302a	0.646268	0.744429	0.836368	1.00772	0.675883	0.910708	-0.036005	-0.0768856	0.622451	0.860325	-0.161033	-0.15768	-1.13255	-0.777221	-2.43382	-2.55647	0.799362	0.709432	0.59389	0.590299	0.104018	0.00256731	-0.697295	-1.07477
hsa-miR-302d-5p	0.731472	0.934065	0.840396	0.857638	0.421938	0.379739	-0.270421	-0.248948	1.30101	1.356	0.205267	0.157538	-0.673749	-0.764931	-2.53461	-2.493	0.572279	0.554456	0.370712	0.175852	0.0189219	-0.101219	-0.89326	-0.897149
hsa-miR-302c-5p	0.695186	0.705175	0.752021	0.750382	0.676717	0.654426	0.0751849	0.054151	0.843613	0.788609	0.126395	0.220175	-0.58417	-0.586396	-2.41625	-3.14976	0.558551	0.587222	0.330855	0.344938	0.0641876	0.0930108	-0.810939	-0.773282
hsa-miR-187-3p	0.867095	0.834037	0.813308	0.646893	0.407007	0.204806	-0.578676	-0.608898	0.816452	0.733444	0.0306087	0.215225	-0.399114	-0.720757	-2.75392	-2.70204	0.953451	0.962948	0.462795	0.415137	0.0907685	0.248797	-0.538489	-0.400874
hsa-miR-31-5p	1.3788	1.238	0.248073	0.0564677	0.454517	0.405127	0.430452	0.339065	0.403596	0.332075	-1.30098	-0.755992	-1.67598	-1.72027	-1.73882	-2.02198	1.18354	1.27052	0.279868	0.308794	0.0974466	0.288543	0.189494	0.309642
hsa-miR-200c-3p	0.428527	0.398129	0.0765023	0.0530821	1.04844	1.04356	1.26739	1.26724	0.366738	0.270649	-0.685867	-0.542477	-1.61726	-1.57066	-2.28914	-2.19287	0.241142	0.573991	0.022323	0.413354	0.267774	0.41061	0.193675	0.55515
hsa-miR-183-3p	0.523044	0.686416	0.0118522	0.11667	0.691612	0.794798	0.263229	0.132331	0.674604	0.749188	0.0286292	-0.900777	-2.64844	-1.09228	-1.51972	-2.4074	0.88118	1.12673	0.146444	0.357091	0.616939	0.533887	0.0285734	0.205412
hsa-miR-182-5p	0.55782	0.555909	-0.323863	-0.421938	0.638413	0.637949	-0.0470855	0.0970217	0.657563	0.41453	0.098187	0.233345	-1.58529	-1.64079	-2.34923	-2.37625	0.752604	1.14777	0.41147	0.8602	0.789345	0.842117	-0.204136	0.254338
hsa-miR-183-5p	0.618075	0.559635	-0.0170142	0.0211705	0.604341	0.873157	-0.259844	-0.0291703	0.590871	0.761128	0.313503	0.488233	-1.85337	-1.84909	-2.27029	-2.05178	0.847656	1.48362	-0.0856623	0.705774	0.336833	0.2422	-0.131399	0.101428
hsa-miR-373-5p	0.410842	-0.0268737	1.61188	1.4199	0.287617	0.540519	-0.493385	-1.59411	0.975632	0.647611	-2.20958	0.183477	-0.0960286	-0.281134	-1.79431	-2.1239	0.0914005	0.179974	0.327949	0.299314	0.286104	0.465339	0.53781	0.353958
hsa-mir-371a	-0.304341	-0.386603	1.28717	1.21353	1.26455	0.588099	-0.563381	-0.866269	-0.146688	-0.396737	0.696568	-0.775232	-1.14103	0.302971	-2.24648	-2.31994	-0.334883	-0.123045	0.925705	1.08464	0.450326	0.846575	0.441748	0.502748

## Sheet: Cluster yellow 
Cluster yellow
Transcript ID(Array Design)	HD 0	HD 0	HD 3	HD 3	HD 6	HD 6	HD 10	HD 10	KD 0	KD 0	KD 3	KD 3	KD 6	KD 6	KD 10	KD 10	ND 0	ND 0	ND 3	ND 3	ND 6	ND 6	ND 10	ND 10
ENSG00000238328	-0.0974349	0.00746671	1.7387	0.0338732	-0.155667	-0.960189	-0.476858	-0.377478	0.628789	0.0786704	0.459946	-0.338533	-0.110289	-0.049985	-0.583493	2.38387	1.41909	1.60431	-1.28114	-2.04841	0.0941305	-0.337049	-0.76688	-0.865432
hsa-miR-1295b-5p	-0.0594121	0.11427	2.69984	2.05113	-1.0497	-1.3467	-0.371019	0.0126647	-0.901014	-0.651832	0.141526	-0.924619	1.13166	-0.72573	0.108567	1.56883	-0.203356	0.445931	0.0422255	-0.770764	-0.101434	-0.241953	-1.06222	0.0931094
ENSG00000252985	-0.39547	-1.05795	1.69972	2.81032	-0.557859	-0.601441	-0.180579	0.61835	-0.795254	0.415853	0.104748	-0.50797	-0.855024	-0.182909	-0.296874	-0.766251	-1.589	-0.154866	0.0137483	0.137933	0.70068	-0.901036	0.568928	1.7722
spike_in-control-38	0.17125	-0.809061	3.21598	2.12862	-0.617201	-0.190211	-0.217848	-0.715277	-0.235731	0.941869	-0.872643	-0.420734	-0.305774	-0.208758	-0.486133	0.314918	-0.722435	-0.688873	-0.785934	0.224369	1.03478	-0.473347	0.605244	-0.887073
hsa-miR-7-2-3p	-0.901735	-0.902794	1.48619	2.87394	-0.655639	1.50641	-0.387769	-1.21801	-0.561606	-0.997498	-0.901614	-0.432919	-0.0669398	0.956797	0.909194	-0.0135913	-0.901679	-0.593944	1.05888	-0.0513097	0.152279	-0.401846	0.159856	-0.114639
hsa-miR-765	-0.355908	0.362068	2.06742	2.35594	-0.680455	0.739677	-1.271	-0.896722	0.430865	0.224705	0.487634	-0.700979	-0.587757	-0.332515	1.04948	-1.75451	-1.66891	-0.530038	-0.302897	0.601953	0.407565	0.290251	-0.20683	0.270958
hsa-miR-9-3p	-0.775437	-0.450818	1.81575	2.32548	0.20915	1.60221	0.220923	0.421674	-1.10202	-0.380358	-0.325477	-0.775273	-0.920188	-0.859004	-0.985867	-0.757822	-0.837641	0.97259	-0.836911	-0.242476	-0.110254	-0.506059	1.41464	0.88318
HBII-240	-1.76105	0.375401	2.18023	3.08127	0.211222	0.914508	-0.69833	-0.162908	0.0472952	-0.753664	0.0747438	-0.860824	-0.408843	-0.140696	0.15634	0.0439633	-0.590816	-0.106851	0.0823014	-0.53051	-0.762742	-0.69833	-0.485841	0.794125
hsa-miR-4267	-0.627885	-0.137518	3.03288	2.68892	-0.416609	1.5902	-0.430898	-0.21945	-0.134262	-0.278842	-0.390871	-1.09339	-0.275455	-0.735152	-0.809052	-0.407672	-0.345587	-0.0561601	-0.133627	-0.134976	-0.00918188	-0.366538	-0.162448	-0.146431
hsa-miR-196a-3p	0.130441	-1.12087	2.34948	2.29689	0.15477	1.40218	-1.14443	-0.425889	-0.4481	0.439553	1.15553	-0.686974	-0.131239	0.264538	-0.543417	-1.35038	0.373012	-0.354185	-1.54467	-0.546059	0.0917074	0.028644	-0.131239	-0.259312
hsa-mir-559	-0.949192	-0.521734	2.12018	2.34668	0.309361	0.833658	0.306979	-1.88321	-0.704641	0.911959	0.385177	1.04472	-1.07812	-0.709641	-0.807976	0.07748	0.434613	0.802796	-0.420868	-0.641414	-0.211336	-0.256739	-0.650849	-0.737892
ENSG00000200418	-0.563874	-0.225016	2.80297	1.45998	-0.290376	0.237777	-0.420123	-1.5	1.40724	-0.682908	0.654384	0.683123	-1.21318	-0.185197	-0.0282037	0.092429	0.770945	-1.51084	-0.264976	-0.802111	0.566313	0.31417	-1.07588	-0.226646
hsa-miR-4423-3p	0.874083	0.847246	1.84031	2.19777	-0.502201	-0.352963	-0.0193747	0.618588	1.37231	-0.422717	-0.190172	-0.738634	-0.888811	0.169575	0.0360054	0.287709	1.21148	0.032653	-0.761439	-1.25798	-1.36201	-1.57161	-0.585631	-0.834183
hsa-mir-921	-0.671951	0.786086	2.65904	2.57739	0.760149	-0.178134	-0.65635	-0.340625	1.1008	0.263449	0.160319	-0.686932	-0.464426	-0.491438	-0.728023	-0.00111227	0.506969	-0.194518	-0.314349	-0.684031	-0.473453	-1.07077	-0.519007	-1.33908
hsa-miR-3128	-0.740238	-0.434868	3.192	2.58627	0.118212	-0.561706	-0.0853622	0.0247783	0.89805	-0.0747066	0.986439	-0.144836	-0.301363	-0.566409	-0.28688	-0.127765	-0.283865	-0.369657	-0.656716	-0.738235	-0.552264	-0.456717	-0.784076	-0.64008
hsa-mir-372	0.374718	-0.115416	2.42572	2.9904	0.117664	1.01239	-0.295382	-0.297092	0.932454	0.203775	-0.161021	-0.247939	-0.794655	-0.61362	-0.644306	-0.88492	0.425856	-0.137921	-0.407395	-0.452911	-0.820197	-0.977987	-0.631741	-1.00048
hsa-miR-372-5p	-0.532149	-0.479718	2.91435	2.45601	1.11571	0.831574	-0.536564	-0.789224	0.86933	0.408579	-0.606489	-0.660772	-0.359323	-0.382452	-0.438419	-0.657283	-0.304569	0.522978	-0.179894	-0.65568	-0.782739	-0.511666	-0.538221	-0.703364
hsa-mir-4679-1	0.893595	0.224926	2.65725	2.42878	0.0772668	0.295871	-0.288658	-0.419355	0.872292	0.0575848	-0.558501	0.175421	-0.0103216	-0.890527	-0.0895876	-0.162881	-0.719748	0.444691	0.387303	-1.17975	-0.786786	-0.987788	-0.965158	-1.45592
hsa-miR-4268	-0.1918	0.435057	1.87057	2.62148	-0.964025	-0.347144	-0.275786	-0.543785	2.71766	-0.278762	-0.832386	-0.0966262	-0.909071	-0.422177	-0.862368	-0.678908	-0.398674	0.057421	-0.49144	-0.153234	-0.194006	0.211988	0.0346459	-0.308639
hsa-miR-4800-5p	0.0958858	0.190741	3.05048	2.76114	-0.45628	-0.165738	-0.57275	-0.394231	0.898445	-0.419086	-0.143807	0.544949	-0.288694	-0.414075	-1.4114	-0.726532	-0.69068	-0.371311	-0.337368	-0.321931	-0.294382	-0.288199	-0.437733	0.192553
mgU2-25-61	-0.201552	-1.31935	2.3702	1.87474	0.396385	0.943445	-0.653484	-0.44222	1.2458	-0.306896	0.911585	-0.117776	0.399276	-0.728056	-0.92813	-0.213466	-1.27843	-0.286398	-0.0296507	-1.7793	-0.142305	-0.864479	0.666536	0.483526
HBII-382	-0.201552	-1.31935	2.3702	1.87474	0.396385	0.943445	-0.653484	-0.44222	1.2458	-0.306896	0.911585	-0.117776	0.399276	-0.728056	-0.92813	-0.213466	-1.27843	-0.286398	-0.0296507	-1.7793	-0.142305	-0.864479	0.666536	0.483526
hsa-miR-135b-3p	0.925416	-0.844717	2.7367	0.46672	0.969921	1.58424	-1.26856	-0.997917	-0.106359	-0.400994	0.0787612	1.08122	-0.178281	-1.27921	-0.987564	-1.48286	-0.89581	0.02505	0.0136413	-0.5063	0.200264	0.239469	0.064968	0.5622
hsa-miR-4485	-0.246082	-0.555783	2.24035	2.17356	-0.712685	-0.988269	-0.387557	-0.527223	1.24895	1.45133	0.0441651	0.0311066	-0.214477	0.0777061	-1.50765	-1.58137	0.105249	0.151209	-0.165607	-0.183304	0.777815	0.506787	-0.946034	-0.792192
hsa-miR-2276-3p	-0.235143	-0.196679	2.6627	1.60449	-1.31868	-1.81685	0.270157	-1.71948	0.75073	-0.134084	0.0955579	0.0728856	0.508259	0.181585	-0.176098	-0.119291	-0.148624	0.640266	-0.826113	-0.65854	-0.12516	1.39218	-0.846898	0.142828
hsa-miR-4428	0.0781048	0.584747	1.95955	1.53157	-2.48249	-1.55292	-1.46699	0.127015	0.0903409	0.6768	0.700217	0.1021	-0.349135	-0.0855588	-1.18567	-0.277317	-0.324795	-1.07083	0.640527	0.145835	0.467213	1.00043	0.305396	0.385871

## Sheet: Cluster blue
Cluster blue
Transcript ID(Array Design)	HD 0	HD 0	HD 3	HD 3	HD 6	HD 6	HD 10	HD 10	KD 0	KD 0	KD 3	KD 3	KD 6	KD 6	KD 10	KD 10	ND 0	ND 0	ND 3	ND 3	ND 6	ND 6	ND 10	ND 10
hsa-mir-4293	-1.56748	-1.20953	0.746943	-0.868034	-0.650829	-0.210182	1.84432	2.27219	-0.300029	-0.14474	2.14042	0.762902	0.0688219	-0.39687	-0.259228	0.616325	-0.818578	-0.834024	-0.548489	0.698121	0.063729	-0.422211	-0.620144	-0.363406
hsa-miR-3976	-1.71335	-0.809076	0.164525	0.572562	-0.0963303	-0.524475	2.91322	1.911	1.28499	-0.15141	0.609932	0.553516	-0.823202	-0.446124	0.0551453	0.165721	-1.1921	-0.789517	-0.39283	-0.428743	0.0702939	-0.0411473	0.0942919	-0.986898
hsa-miR-193a-3p	-0.695066	-0.549785	-0.783942	-0.539601	-0.720321	0.0132357	2.46249	2.14107	0.513187	-0.81594	-0.370813	-0.909719	-0.246289	0.717552	-0.65182	1.60395	1.43282	0.60493	-0.0286058	-0.86404	-0.40231	-0.743292	-0.347028	-0.820662
hsa-mir-548h-4	0.196579	0.130211	-0.157972	-1.17293	-0.730106	-0.433337	2.62765	1.45465	0.0925302	-0.199683	0.454784	2.3916	-0.481765	-0.076799	0.345304	0.0819727	0.688346	-0.733718	-0.869561	-0.876535	-0.590267	0.113191	-1.01548	-1.23866
hsa-miR-4511	-0.832785	-0.450904	-1.31085	-0.984913	-0.219837	0.936765	2.23705	2.37718	0.0796579	-1.05899	1.60441	1.27648	0.181417	-0.341813	-0.657311	-0.162038	0.27845	-0.059545	-0.819558	-0.658745	-0.736318	-0.141272	-0.294781	-0.241746
hsa-miR-606	-0.0565696	-0.290595	-0.646031	0.0794122	0.651325	-0.458549	3.62719	1.91704	-0.783822	0.123185	-0.475825	-0.581638	-0.335298	-0.594129	0.647363	0.462139	-0.198824	0.542016	-0.507123	-0.292044	-0.625096	-0.842836	-0.796574	-0.564715
ENSG00000238982	-0.236248	0.281899	-0.260386	-0.793539	0.410259	-0.413679	3.3009	1.8137	0.337686	-0.505106	-0.338508	-0.49485	-0.324871	-0.137592	0.799029	-0.26577	1.19412	-0.114623	-0.826064	-1.24722	-0.598126	0.0989995	-1.39872	-0.281302
hsa-miR-1295a	-1.1258	-0.778145	-0.64384	-0.396907	-0.208795	-0.0655384	3.30862	2.56731	0.177592	-0.347543	0.495772	-0.123133	-0.6367	0.0588007	0.394592	-0.208795	-0.472747	-0.550207	-0.037247	-0.315594	-0.991386	-0.372079	0.420672	-0.148906
hsa-miR-192-3p	-0.407183	-0.293182	-0.2827	-0.620121	-0.374035	1.3251	3.24485	2.79946	-0.409413	-0.286785	-0.15061	-0.489281	-0.286789	-0.42555	-0.332568	-0.164528	-0.573225	-0.305851	-0.363633	-0.231126	-0.471739	-0.37237	-0.251937	-0.276773
hsa-miR-146b-3p	-0.427815	-0.509587	-0.241673	-0.106078	-0.366462	0.536578	3.74423	2.09946	-0.691703	-0.689475	-0.513213	0.809874	-0.393976	0.389864	-0.336693	-0.233071	-0.270317	-0.149414	-0.446348	-0.506438	-0.377876	-0.379267	-0.398408	-0.542191
ENSG00000221332	1.16943	-0.178263	0.0724806	-0.290478	-0.214704	-0.351233	3.15823	2.08813	0.0710703	-0.920622	-0.539393	0.608963	-0.625895	0.246766	-0.292926	-0.503923	-1.57271	0.540127	-0.621861	0.0514024	-0.234873	-0.0404341	-0.511536	-1.10775
hsa-mir-548h-2	0.841863	1.51152	-0.883713	-0.696597	-0.177544	-0.0142412	2.01052	2.0004	2.08787	-0.0175504	-0.287345	-0.0406818	0.655094	-0.16125	-0.686428	-1.27125	-0.61999	-0.537839	-0.570447	-0.679434	-0.26511	-0.51023	-0.362472	-1.32514

## Sheet: Cluster purple
Cluster purple
Transcript ID(Array Design)	HD 0	HD 0	HD 3	HD 3	HD 6	HD 6	HD 10	HD 10	KD 0	KD 0	KD 3	KD 3	KD 6	KD 6	KD 10	KD 10	ND 0	ND 0	ND 3	ND 3	ND 6	ND 6	ND 10	ND 10
hsa-miR-26b-5p	-1.38609	-0.5957	0.350939	0.664036	1.75302	2.35424	1.32312	1.29721	-0.977845	-0.0841346	-0.0214746	-0.516157	-0.583641	0.507995	-0.349281	-0.882089	0.227723	-0.433015	-0.442148	-0.667982	-1.30011	-1.12238	1.20358	-0.319813
hsa-miR-192-5p	-1.5994	-0.840246	0.024863	-0.0601208	1.26022	1.31714	2.49394	2.4083	-0.569261	-0.389817	0.276976	0.513499	-0.156293	0.0334928	-0.211053	-1.18618	-0.0181037	-0.153814	-0.703172	-0.689531	-0.530554	-0.850178	-0.0657935	-0.30492
hsa-miR-891a-5p	-0.179131	-0.122883	-0.258397	-0.681811	0.984204	1.24352	2.54086	2.77907	-0.511053	1.13683	-0.256106	-0.611163	-0.741002	-0.510257	-0.66661	-0.529394	-0.811328	-0.201262	-0.649121	-0.101337	-0.449082	-0.352116	-0.217723	-0.834716
hsa-miR-194-3p	-0.67024	-0.625636	-0.424697	-0.126923	1.8364	1.54868	2.4478	2.36059	-0.661879	-0.559715	-0.927375	-0.700645	-0.826999	-0.595203	0.0936911	-0.855152	-0.409175	-0.550098	-0.0897291	0.268061	-0.222469	0.168572	-0.186894	-0.290968
hsa-miR-122-3p	-0.516756	-0.166287	-0.503116	-0.157558	1.07338	1.92191	2.67432	2.53487	-0.189965	-0.478156	-0.490551	-0.37886	0.465033	-0.589113	-0.394303	-0.494717	-0.620051	-0.346374	-0.618064	-0.622337	-0.596448	-0.460253	-0.558419	-0.488189
hsa-miR-122-5p	-0.245901	0.439257	-0.480975	-0.175548	2.0637	2.06175	2.20116	2.21104	-0.626315	-0.478759	-0.58193	-0.61356	-0.464213	-0.318165	-0.623423	-0.615285	-0.499733	-0.5257	-0.54019	-0.475754	-0.257285	-0.484412	-0.535329	-0.434434
HBII-52-3	-1.24727	-0.382131	-0.789923	-0.508177	1.23171	2.00621	2.8404	1.38044	-0.772796	-0.141586	-0.436663	-0.835551	0.906691	-1.01133	-0.621759	-0.828811	0.239616	-0.208948	-0.152004	-0.287555	-0.381294	0.0183291	0.239616	-0.257211
hsa-miR-215-5p	-0.669282	-0.948511	-0.724986	0.171262	0.74478	1.99407	1.62035	2.73247	-0.239718	-1.34143	-0.523776	0.692942	0.220355	-0.829217	-0.679394	-0.0149514	-0.621096	0.558734	-0.910939	-0.263457	0.529301	-0.477899	-0.65062	-0.368992
hsa-miR-1247-5p	-0.5319	-0.648032	0.862028	-0.0270598	1.32457	0.672937	2.51455	2.30399	-1.19605	-0.679033	-1.09406	-0.253606	0.708424	0.297341	-1.09368	-0.0217988	-0.78455	-1.12768	-0.154629	-0.691514	-0.110076	-0.336406	-0.326099	0.392332
SNORD123	-0.846097	-0.841924	0.99653	0.584239	1.53997	1.33673	1.7195	2.04899	-0.791883	-0.901083	-0.283645	-0.758407	0.653986	-0.0591799	-0.261436	-0.804749	-0.379208	-0.488609	-1.15412	-1.17716	-0.445055	-1.14139	0.609701	0.844287
hsa-mir-6763	-1.52112	-0.541184	0.226339	0.302965	0.977611	1.20953	1.63175	1.23286	-0.706027	-1.46021	-0.74793	-0.950954	-0.712664	-0.853784	-1.07493	-1.12813	-0.381764	-0.800115	0.998127	0.365928	1.19776	0.767987	1.06373	0.904206
HBII-52-40	0.358943	-0.899495	-1.0142	-0.630253	0.885879	1.71172	1.84444	1.35123	-1.39678	-1.00078	0.176293	-0.475014	-1.17142	-0.844991	-0.364302	-0.902347	-0.531977	-0.0323944	-0.695946	0.32993	0.0623316	0.461691	0.88877	1.88867
HBII-52-5	-1.0161	-0.697517	-0.741827	-0.696845	1.35976	2.53324	0.324646	2.06254	-0.434638	-0.285559	0.647777	-0.719833	-0.890366	-0.818277	-0.937442	-0.693726	0.628276	-0.460353	-0.770799	0.355286	0.0159051	-0.384768	0.10311	1.51752
HBII-52-22	-0.908147	-1.02895	-0.792809	-0.867205	1.78674	1.78958	1.62662	1.9345	-0.942978	-0.628114	-0.408656	-1.15506	-0.475109	-0.857261	-0.365587	-0.706779	-0.0237934	-0.585454	-0.435556	0.34855	0.566028	0.568623	0.610533	0.950273
HBII-52-26	-1.26795	-0.858077	-0.273712	-0.956179	1.81787	1.71274	1.64654	1.96023	-1.05546	-0.652764	-0.429163	-1.28439	-0.685002	-0.734918	-0.222109	-0.523444	0.142877	-0.414392	-0.578486	0.22041	0.503748	0.444637	0.609266	0.87773
HBII-52-9	-1.25948	-0.854676	-0.347267	-0.942642	1.81786	1.71594	1.64371	1.95619	-1.01868	-0.643197	-0.420463	-1.27238	-0.62572	-0.721014	-0.500287	-0.514379	0.257466	-0.401731	-0.56232	0.229386	0.51285	0.452743	0.61394	0.884158
HBII-52-12	-1.25948	-0.854676	-0.347267	-0.942642	1.81786	1.71594	1.64371	1.95619	-1.01868	-0.643197	-0.420463	-1.27238	-0.62572	-0.721014	-0.500287	-0.514379	0.257466	-0.401731	-0.56232	0.229386	0.51285	0.452743	0.61394	0.884158
HBII-52-29	-1.24423	-0.841581	-0.336878	-0.929079	1.81371	1.71533	1.64349	1.9543	-1.03716	-0.63123	-0.409684	-1.2569	-0.604869	-0.715938	-0.210516	-0.827367	0.153639	-0.398357	-0.550784	0.236701	0.511348	0.458868	0.619206	0.887982
HBII-52-11	-1.24423	-0.841581	-0.336878	-0.929079	1.81371	1.71533	1.64349	1.9543	-1.03716	-0.63123	-0.409684	-1.2569	-0.604869	-0.715938	-0.210516	-0.827367	0.153639	-0.398357	-0.550784	0.236701	0.511348	0.458868	0.619206	0.887982
HBII-52-36	-1.24423	-0.841581	-0.336878	-0.929079	1.81371	1.71533	1.64349	1.9543	-1.03716	-0.63123	-0.409684	-1.2569	-0.604869	-0.715938	-0.210516	-0.827367	0.153639	-0.398357	-0.550784	0.236701	0.511348	0.458868	0.619206	0.887982
HBII-52-43	-1.24423	-0.841581	-0.336878	-0.929079	1.81371	1.71533	1.64349	1.9543	-1.03716	-0.63123	-0.409684	-1.2569	-0.604869	-0.715938	-0.210516	-0.827367	0.153639	-0.398357	-0.550784	0.236701	0.511348	0.458868	0.619206	0.887982
HBII-52-20	-0.792403	-0.815254	-0.281753	-1.00485	1.9486	1.79044	1.79198	1.9676	-0.62589	-0.69001	-0.455823	-0.837988	-0.764945	-1.20504	-0.483324	-0.544852	-0.11859	-0.670321	-0.604974	0.215012	0.313705	0.461512	0.631773	0.775401
HBII-52-13	-1.60876	-1.40736	-1.10738	-0.754897	1.93975	2.01816	1.69404	0.693529	-0.25965	-0.436835	-0.502471	0.375292	-0.885783	-0.0138353	-0.338184	-0.885783	-0.467019	-0.248845	-0.52353	0.0658848	0.372073	0.190751	0.733796	1.35706
HBII-52-16	-1.30332	-1.43685	-1.11023	-0.989581	1.7574	1.70992	1.19419	0.285716	-0.341338	-0.419573	-0.532187	-0.488023	-0.833457	-0.460276	0.188557	-0.833457	-0.783337	-0.907238	0.703811	0.408312	0.57365	0.815178	1.53522	1.2669
hsa-miR-5096	-0.758974	0.440704	0.525455	0.491733	1.64787	1.96177	0.6006	0.635783	-0.535065	-1.46057	-0.799041	-0.695658	-1.09654	0.345647	-0.991589	-1.26131	0.503069	-0.779569	-0.592432	-1.08033	0.191604	-0.2746	1.55915	1.4223
HBII-52-44	-0.177679	0.553868	-1.016	-0.570435	1.52633	2.41462	0.781576	1.26696	-0.11714	-0.696386	-0.74529	-0.37882	-1.61632	-0.657423	-0.427265	-0.999863	1.14219	-0.176474	-0.674268	-0.414509	0.0674914	-1.15969	0.896172	1.17836
hsa-miR-141-3p	0.701804	0.168568	-0.469182	-0.431655	0.791874	0.969866	1.19923	0.484398	0.137213	0.468455	0.0215125	-1.53474	-1.48996	-0.656593	-1.53597	-1.55034	1.73259	1.01782	1.23519	-0.309946	-0.372435	-1.34286	1.06441	-0.299251
hsa-miR-22-5p	-0.390057	-1.23061	-1.20664	0.35358	1.49674	1.67292	2.06559	1.84553	0.00588429	-0.223873	-0.257575	-0.902368	-1.17418	-1.13987	-0.220083	-0.380665	0.912412	0.646568	-0.170258	-0.656527	-0.611362	-0.452891	0.697768	-0.680056
hsa-miR-22-3p	-0.273869	0.0159514	-0.616699	-0.29452	1.21698	1.32275	2.31182	2.22367	-0.258638	-0.154177	-0.653739	-0.959563	-1.08115	-1.06551	-0.383972	-0.792436	1.28031	0.130523	0.0261642	-0.861484	-0.645373	-0.91504	0.794895	-0.366897
hsa-mir-22	-0.453173	-0.463168	-0.603042	-0.412459	0.725168	0.698202	1.67019	2.21795	-0.579337	-0.81502	-0.960039	-0.931775	-0.00100225	-0.877375	-0.846683	-1.06965	1.45052	0.729384	0.567853	-0.242197	-0.596724	-1.27355	1.65521	0.410726

## Sheet: Cluster gray
Cluster gray
Transcript ID(Array Design)	HD 0	HD 0	HD 3	HD 3	HD 6	HD 6	HD 10	HD 10	KD 0	KD 0	KD 3	KD 3	KD 6	KD 6	KD 10	KD 10	ND 0	ND 0	ND 3	ND 3	ND 6	ND 6	ND 10	ND 10
hsa-miR-660-3p	-0.386108	-0.53243	-0.715991	-0.553889	1.9311	1.75371	-0.277242	-0.845365	-0.821811	-0.352028	0.51331	1.87095	0.0189451	0.186691	0.243389	-1.03068	0.754817	-1.13008	-0.61716	-0.764992	-1.04795	-0.904195	1.2134	1.49361
HBII-52-7	-1.3904	-0.217116	-0.269793	-0.61873	2.72188	2.11732	0.613661	-0.714662	-0.810016	0.0238473	-0.62644	0.129413	1.24156	-0.130215	0.980758	-0.441113	-0.476373	-1.66472	-0.426974	-0.314496	0.0518228	-0.441897	0.723326	-0.0606409
HBII-52-10	-1.01862	-1.52858	-1.10028	-0.684088	2.62172	1.7953	0.213118	0.210574	-0.372053	-1.31091	-0.555314	0.513195	-0.136542	0.100449	-1.32711	-0.323587	-0.498729	-0.0788758	0.591267	0.286241	0.161773	1.40405	0.189896	0.847097
HBII-52-6	-0.241683	-1.07144	-0.947299	-1.04858	2.57497	1.69481	2.03448	-0.230737	0.993376	-0.186213	0.140945	-0.291789	-0.229619	0.139275	-0.884294	-0.465958	-0.89387	-0.73122	-0.040953	-0.231492	-1.04106	-0.0407753	1.18157	-0.182455
hsa-miR-212-3p	-0.599707	-1.00518	-0.738422	0.258865	2.95087	2.48729	-0.47516	0.397541	0.130464	0.846509	-0.864445	-0.939582	-0.694915	-0.164009	0.568891	-0.838843	0.626758	-0.434964	0.193783	0.0256413	-0.218239	0.00255065	-0.652304	-0.863391
hsa-miR-5587-5p	-0.46178	-0.259151	-0.39228	-0.822017	2.89431	3.24569	0.082687	-0.715675	-0.273599	-0.357704	-0.308175	-0.170375	-0.47131	-0.129405	-0.596407	-0.564797	0.158307	-0.820497	-0.427693	0.441396	-0.230153	0.0827747	-0.150328	0.24618
hsa-mir-642b	0.000501649	0.0619885	-0.313325	-1.21277	2.54014	1.82658	-0.7383	-0.583147	-0.481592	0.434044	-1.61666	-0.419062	-0.422195	-0.504633	-0.141458	-1.75339	0.0117165	-0.675656	0.908691	1.28627	0.0628117	0.369878	0.765368	0.594195
hsa-mir-200c	0.614475	-0.462267	-0.260972	0.0342307	2.09067	2.51659	0.415335	0.526821	-0.28513	-0.17571	-1.91045	-0.934401	-1.19903	-0.710768	-0.710768	-1.37434	-0.146772	0.858753	-0.67783	0.408951	0.128836	0.184607	0.214137	0.85503
ENSG00000239063	-0.0624368	-0.762591	-0.556482	0.129236	2.19213	2.21614	-0.656912	0.883077	-0.933685	-0.65247	-2.23746	-0.123471	-0.770524	-0.345885	-0.492826	-0.537808	0.694194	0.729114	0.613821	-0.455151	0.5031	1.21594	-0.0787462	-0.510309
hsa-mir-212	-0.175555	-0.542469	0.375036	-0.939585	2.14038	2.23557	-0.125225	-0.806333	-0.499623	-0.878233	-0.338483	-1.43792	-0.111768	-0.296615	-0.574651	-1.20063	-0.434102	-0.0679831	-0.522962	0.910681	2.14038	0.469535	0.372925	0.307623
ENSG00000252200	0.36454	-0.0224615	0.143605	1.00243	2.27226	2.29754	-0.940703	-1.10893	0.734457	-0.453882	1.14373	-1.12032	-1.54508	0.00405638	-0.0224615	-1.09726	-0.585516	-1.02047	-0.271731	-0.263549	0.687845	0.0709443	0.279169	-0.548218
hsa-miR-3939	0.831091	-0.358083	0.976779	1.23444	1.14416	2.75969	-1.70649	-1.52223	-0.648023	-1.13438	-1.04756	0.114722	-0.162944	0.451526	-0.291082	0.302311	-0.433035	-0.290292	0.196869	0.0186609	-0.792403	-0.252832	1.05846	-0.44936
