# Supplementary material for: Comparison of multi-lineage differentiation of hiPSCs reveals novel miRNAs that regulate lineage specification
Source: Sci Rep. 2018 Jun 25;8:9630. doi: 10.1038/s41598-018-27719-0 (PMC6018499; doi:10.1038/s41598-018-27719-0)
Supplement: Supplementary file 4 — Table S3 [file 41598_2018_27719_MOESM4_ESM.xlsx]

## Sheet: Final result of prediction
Database 1: GSE14897
Database 2: GSE25744
Gene symbol	Regulatory miRNA	Regulatory miRNA	Database 1	Fold-Change(HD vs. hiPSC)	Database 2	Fold-Change(HD vs. hiPSC)
ABHD17B	192-3p	192-5p	Database 1	-2.62507	Database 2	-2.04882
ACTN3	192-3p	192-5p	Database 1	-9.60674	Database 2	-2.4447
ADAM23	192-3p	192-5p	Database 1	-3.36464	Database 2	-2.52821
ADAT2	192-3p	192-5p	Database 1	-2.34538	Database 2	-2.67127
ADCY1	192-3p	192-5p	Database 1	-3.67404	Database 2	-4.88009
ADCYAP1R1	192-3p	192-5p	Database 1	-2.42977	Database 2	-2.7391
AK5	192-3p	192-5p	Database 1	-2.42699	Database 2	-2.00775
ALDOA	192-3p	192-5p	Database 1	-2.12019	Database 2	-3.27321
ARMC4	192-3p	192-5p	Database 1	-2.30193	Database 2	-2.70312
ASTN1	192-3p	192-5p	Database 1	-2.0333	Database 2	-2.15913
ATP1A2	192-3p	192-5p	Database 1	-10.3479	Database 2	-2.60463
ATP8A2	192-3p	192-5p	Database 1	-2.10544	Database 2	-2.53011
ATP8B3	192-3p	192-5p	Database 1	-2.31509	Database 2	-2.27888
B3GAT1	192-3p	192-5p	Database 1	-2.59106	Database 2	-2.76914
BCAP29	192-3p	192-5p	Database 1	-2.31613	Database 2	-5.46559
BCL2L11	192-3p	192-5p	Database 1	-2.38365	Database 2	-2.32027
BCL7A	192-3p	192-5p	Database 1	-2.02494	Database 2	-2.26401
CACNA1A	192-3p	192-5p	Database 1	-2.48034	Database 2	-9.36757
CADM2	192-3p	192-5p	Database 1	-2.12535	Database 2	-2.41879
CALN1	192-3p	192-5p	Database 1	-6.25007	Database 2	-4.26543
CCDC181	192-3p	192-5p	Database 1	-2.86268	Database 2	-2.20852
CDH6	192-3p	192-5p	Database 1	-2.04559	Database 2	-2.68265
CECR1	192-3p	192-5p	Database 1	-2.67656	Database 2	-2.33649
CELF5	192-3p	192-5p	Database 1	-3.15802	Database 2	-5.205
CHRNA3	192-3p	192-5p	Database 1	-2.08092	Database 2	-2.16849
CNTN1	192-3p	192-5p	Database 1	-3.07763	Database 2	-2.63481
CR2	192-3p	192-5p	Database 1	-2.87207	Database 2	-4.9783
CTCFL	192-3p	192-5p	Database 1	-3.5933	Database 2	-8.81751
DAZL	192-3p	192-5p	Database 1	-6.0796	Database 2	-4.06965
DCX	192-3p	192-5p	Database 1	-2.67534	Database 2	-2.51294
DIDO1	192-3p	192-5p	Database 1	-2.21633	Database 2	-2.64177
DLG3	192-3p	192-5p	Database 1	-2.03092	Database 2	-2.43569
DLGAP1	192-3p	192-5p	Database 1	-4.71897	Database 2	-3.12019
DNAJB5	192-3p	192-5p	Database 1	-2.20684	Database 2	-5.09882
DPPA4	192-3p	192-5p	Database 1	-2.09582	Database 2	-3.17645
DPYSL5	192-3p	192-5p	Database 1	-2.45556	Database 2	-2.80634
EIF1AX	192-3p	192-5p	Database 1	-2.11362	Database 2	-2.05489
EYA3	192-3p	192-5p	Database 1	-2.58335	Database 2	-3.94986
FAM71F1	192-3p	192-5p	Database 1	-2.53202	Database 2	-2.69525
FLT1	192-3p	192-5p	Database 1	-2.22018	Database 2	-2.79725
FOSB	192-3p	192-5p	Database 1	-7.3599	Database 2	-2.24766
FUT9	192-3p	192-5p	Database 1	-3.78026	Database 2	-2.519
GKAP1	192-3p	192-5p	Database 1	-2.35557	Database 2	-2.47964
GLI2	192-3p	192-5p	Database 1	-2.84938	Database 2	-3.06601
GNAS	192-3p	192-5p	Database 1	-3.59522	Database 2	-3.24948
GNL3	192-3p	192-5p	Database 1	-2.27375	Database 2	-3.66318
GPC2	192-3p	192-5p	Database 1	-2.11829	Database 2	-2.03432
GSTO2	192-3p	192-5p	Database 1	-2.00223	Database 2	-4.3542
GYLTL1B	192-3p	192-5p	Database 1	-2.46298	Database 2	-2.9694
HCK	192-3p	192-5p	Database 1	-2.1287	Database 2	-3.67693
HESX1	192-3p	192-5p	Database 1	-6.52474	Database 2	-2.06172
HHEX	192-3p	192-5p	Database 1	-2.83248	Database 2	-2.36503
HS3ST5	192-3p	192-5p	Database 1	-2.05446	Database 2	-3.32033
HTR2C	192-3p	192-5p	Database 1	-2.21538	Database 2	-2.96606
HTR3A	192-3p	192-5p	Database 1	-2.79338	Database 2	-2.03718
INA	192-3p	192-5p	Database 1	-2.60611	Database 2	-2.88433
JMJD1C	192-3p	192-5p	Database 1	-2.30102	Database 2	-2.30215
KCNG3	192-3p	192-5p	Database 1	-3.03109	Database 2	-2.17213
KCNQ2	192-3p	192-5p	Database 1	-3.73293	Database 2	-4.45235
KIAA0922	192-3p	192-5p	Database 1	-2.29469	Database 2	-2.14111
KIF1A	192-3p	192-5p	Database 1	-2.15744	Database 2	-3.36257
KIF21B	192-3p	192-5p	Database 1	-2.30092	Database 2	-4.6344
KLF11	192-3p	192-5p	Database 1	-3.05999	Database 2	-2.50832
LATS1	192-3p	192-5p	Database 1	-2.21325	Database 2	-2.84474
LDHC	192-3p	192-5p	Database 1	-2.03173	Database 2	-2.06855
LFNG	192-3p	192-5p	Database 1	-2.84923	Database 2	-2.12736
LIG3	192-3p	192-5p	Database 1	-2.2998	Database 2	-2.87638
LINGO1	192-3p	192-5p	Database 1	-2.81582	Database 2	-3.43118
MED14	192-3p	192-5p	Database 1	-2.10572	Database 2	-2.33015
MGAT4C	192-3p	192-5p	Database 1	-7.04827	Database 2	-4.84123
MMP24	192-3p	192-5p	Database 1	-2.44278	Database 2	-2.23739
NAV3	192-3p	192-5p	Database 1	-2.19649	Database 2	-2.61977
NBEA	192-3p	192-5p	Database 1	-2.81748	Database 2	-5.56575
NELL2	192-3p	192-5p	Database 1	-5.54754	Database 2	-4.24388
NOS1	192-3p	192-5p	Database 1	-3.11941	Database 2	-2.88477
NPTX1	192-3p	192-5p	Database 1	-9.21295	Database 2	-3.81711
NR4A2	192-3p	192-5p	Database 1	-6.33756	Database 2	-3.83118
NR6A1	192-3p	192-5p	Database 1	-2.69254	Database 2	-2.43861
NRXN1	192-3p	192-5p	Database 1	-2.01183	Database 2	-2.10725
NUP210	192-3p	192-5p	Database 1	-2.32733	Database 2	-2.64237
PAK1	192-3p	192-5p	Database 1	-3.27491	Database 2	-2.09123
PAK3	192-3p	192-5p	Database 1	-2.45382	Database 2	-3.94455
PCNXL2	192-3p	192-5p	Database 1	-2.33004	Database 2	-3.58606
PHF21B	192-3p	192-5p	Database 1	-2.33376	Database 2	-2.29928
PIAS2	192-3p	192-5p	Database 1	-2.17618	Database 2	-8.0764
PIWIL2	192-3p	192-5p	Database 1	-2.56132	Database 2	-2.94063
PPP1R1B	192-3p	192-5p	Database 1	-2.62645	Database 2	-3.53653
PPP2R2B	192-3p	192-5p	Database 1	-2.29114	Database 2	-2.25326
PRKCB	192-3p	192-5p	Database 1	-2.70169	Database 2	-5.21264
PRRG3	192-3p	192-5p	Database 1	-2.04226	Database 2	-2.59476
PSIP1	192-3p	192-5p	Database 1	-2.55648	Database 2	-2.74542
PTPRN2	192-3p	192-5p	Database 1	-2.36897	Database 2	-2.00226
PURG	192-3p	192-5p	Database 1	-2.17274	Database 2	-3.07164
RASEF	192-3p	192-5p	Database 1	-3.91422	Database 2	-3.00592
RET	192-3p	192-5p	Database 1	-2.43945	Database 2	-2.06299
RHBDL3	192-3p	192-5p	Database 1	-2.08345	Database 2	-7.20322
RIMKLA	192-3p	192-5p	Database 1	-2.24387	Database 2	-2.1854
RORA	192-3p	192-5p	Database 1	-3.25329	Database 2	-3.30046
SCG5	192-3p	192-5p	Database 1	-11.1172	Database 2	-2.09901
SF1	192-3p	192-5p	Database 1	-2.47446	Database 2	-3.14168
SH2D3C	192-3p	192-5p	Database 1	-2.297	Database 2	-2.03508
SLC16A14	192-3p	192-5p	Database 1	-5.47011	Database 2	-5.46632
SLC24A2	192-3p	192-5p	Database 1	-2.1806	Database 2	-3.66786
SLC6A8	192-3p	192-5p	Database 1	-3.73409	Database 2	-3.00716
SNRPN	192-3p	192-5p	Database 1	-9.51006	Database 2	-5.69783
SOGA3	192-3p	192-5p	Database 1	-2.04042	Database 2	-2.01066
SOX13	192-3p	192-5p	Database 1	-2.01853	Database 2	-2.39831
SPATC1L	192-3p	192-5p	Database 1	-2.04262	Database 2	-8.68303
SYT6	192-3p	192-5p	Database 1	-5.06865	Database 2	-4.09432
TCERG1	192-3p	192-5p	Database 1	-2.12644	Database 2	-2.04862
TCF15	192-3p	192-5p	Database 1	-2.17088	Database 2	-2.10916
THAP9	192-3p	192-5p	Database 1	-3.00287	Database 2	-2.74411
TNFRSF11A	192-3p	192-5p	Database 1	-4.28236	Database 2	-5.3546
TP53	192-3p	192-5p	Database 1	-2.61405	Database 2	-2.047
TRIM54	192-3p	192-5p	Database 1	-2.61217	Database 2	-3.08147
USP2	192-3p	192-5p	Database 1	-2.25862	Database 2	-3.13984
VIPR2	192-3p	192-5p	Database 1	-2.15021	Database 2	-2.5475
WIPF3	192-3p	192-5p	Database 1	-2.62558	Database 2	-3.39191
ZMYND8	192-3p	192-5p	Database 1	-2.06014	Database 2	-2.6332
ZNF134	192-3p	192-5p	Database 1	-2.26504	Database 2	-2.33931
ZNF280C	192-3p	192-5p	Database 1	-2.45929	Database 2	-2.05394
ZNF367	192-3p	192-5p	Database 1	-2.93728	Database 2	-2.78912
ZNF483	192-3p	192-5p	Database 1	-2.68874	Database 2	-3.05583

## Sheet: Common targets of 192-3p and 5p
Gene symbol	Regulatory miRNA	Regulatory miRNA
A1BG	192-3p	192-5p
A1CF	192-3p	192-5p
A2M	192-3p	192-5p
A2ML1	192-3p	192-5p
A4GALT	192-3p	192-5p
A4GNT	192-3p	192-5p
AAAS	192-3p	192-5p
AACS	192-3p	192-5p
AADACL3	192-3p	192-5p
AADACL4	192-3p	192-5p
AADAT	192-3p	192-5p
AAED1	192-3p	192-5p
AAGAB	192-3p	192-5p
AAK1	192-3p	192-5p
AAMP	192-3p	192-5p
AANAT	192-3p	192-5p
AAR2	192-3p	192-5p
AARD	192-3p	192-5p
AARS	192-3p	192-5p
AARS2	192-3p	192-5p
AASDH	192-3p	192-5p
AASDHPPT	192-3p	192-5p
AASS	192-3p	192-5p
AATF	192-3p	192-5p
AATK	192-3p	192-5p
ABAT	192-3p	192-5p
ABCA1	192-3p	192-5p
ABCA10	192-3p	192-5p
ABCA12	192-3p	192-5p
ABCA13	192-3p	192-5p
ABCA2	192-3p	192-5p
ABCA3	192-3p	192-5p
ABCA4	192-3p	192-5p
ABCA5	192-3p	192-5p
ABCA6	192-3p	192-5p
ABCA7	192-3p	192-5p
ABCA8	192-3p	192-5p
ABCA9	192-3p	192-5p
ABCB1	192-3p	192-5p
ABCB10	192-3p	192-5p
ABCB11	192-3p	192-5p
ABCB4	192-3p	192-5p
ABCB5	192-3p	192-5p
ABCB6	192-3p	192-5p
ABCB7	192-3p	192-5p
ABCB8	192-3p	192-5p
ABCB9	192-3p	192-5p
ABCC1	192-3p	192-5p
ABCC10	192-3p	192-5p
ABCC11	192-3p	192-5p
ABCC12	192-3p	192-5p
ABCC2	192-3p	192-5p
ABCC3	192-3p	192-5p
ABCC4	192-3p	192-5p
ABCC5	192-3p	192-5p
ABCC6	192-3p	192-5p
ABCC8	192-3p	192-5p
ABCC9	192-3p	192-5p
ABCD1	192-3p	192-5p
ABCD2	192-3p	192-5p
ABCD3	192-3p	192-5p
ABCD4	192-3p	192-5p
ABCE1	192-3p	192-5p
ABCF2	192-3p	192-5p
ABCF3	192-3p	192-5p
ABCG1	192-3p	192-5p
ABCG2	192-3p	192-5p
ABCG4	192-3p	192-5p
ABCG5	192-3p	192-5p
ABCG8	192-3p	192-5p
ABHD1	192-3p	192-5p
ABHD10	192-3p	192-5p
ABHD11	192-3p	192-5p
ABHD12	192-3p	192-5p
ABHD12B	192-3p	192-5p
ABHD13	192-3p	192-5p
ABHD14A	192-3p	192-5p
ABHD14B	192-3p	192-5p
ABHD15	192-3p	192-5p
ABHD16B	192-3p	192-5p
ABHD17B	192-3p	192-5p
ABHD17C	192-3p	192-5p
ABHD2	192-3p	192-5p
ABHD3	192-3p	192-5p
ABHD4	192-3p	192-5p
ABHD5	192-3p	192-5p
ABHD6	192-3p	192-5p
ABHD8	192-3p	192-5p
ABI1	192-3p	192-5p
ABI2	192-3p	192-5p
ABI3	192-3p	192-5p
ABI3BP	192-3p	192-5p
ABL1	192-3p	192-5p
ABL2	192-3p	192-5p
ABLIM1	192-3p	192-5p
ABLIM2	192-3p	192-5p
ABLIM3	192-3p	192-5p
ABR	192-3p	192-5p
ABRA	192-3p	192-5p
ABRACL	192-3p	192-5p
ABT1	192-3p	192-5p
ABTB1	192-3p	192-5p
ABTB2	192-3p	192-5p
ACAA1	192-3p	192-5p
ACAA2	192-3p	192-5p
ACACA	192-3p	192-5p
ACACB	192-3p	192-5p
ACAD10	192-3p	192-5p
ACAD11	192-3p	192-5p
ACAD8	192-3p	192-5p
ACAD9	192-3p	192-5p
ACADL	192-3p	192-5p
ACADM	192-3p	192-5p
ACADS	192-3p	192-5p
ACADSB	192-3p	192-5p
ACADVL	192-3p	192-5p
ACAN	192-3p	192-5p
ACAP1	192-3p	192-5p
ACAP2	192-3p	192-5p
ACAP3	192-3p	192-5p
ACAT1	192-3p	192-5p
ACAT2	192-3p	192-5p
ACBD3	192-3p	192-5p
ACBD5	192-3p	192-5p
ACBD6	192-3p	192-5p
ACBD7	192-3p	192-5p
ACCS	192-3p	192-5p
ACCSL	192-3p	192-5p
ACE	192-3p	192-5p
ACE2	192-3p	192-5p
ACER1	192-3p	192-5p
ACER2	192-3p	192-5p
ACER3	192-3p	192-5p
ACHE	192-3p	192-5p
ACIN1	192-3p	192-5p
ACKR2	192-3p	192-5p
ACKR3	192-3p	192-5p
ACKR4	192-3p	192-5p
ACLY	192-3p	192-5p
ACMSD	192-3p	192-5p
ACN9	192-3p	192-5p
ACO1	192-3p	192-5p
ACO2	192-3p	192-5p
ACOT1	192-3p	192-5p
ACOT11	192-3p	192-5p
ACOT12	192-3p	192-5p
ACOT13	192-3p	192-5p
ACOT2	192-3p	192-5p
ACOT4	192-3p	192-5p
ACOT7	192-3p	192-5p
ACOT8	192-3p	192-5p
ACOT9	192-3p	192-5p
ACOX1	192-3p	192-5p
ACOX3	192-3p	192-5p
ACOXL	192-3p	192-5p
ACP1	192-3p	192-5p
ACP2	192-3p	192-5p
ACP5	192-3p	192-5p
ACPL2	192-3p	192-5p
ACPP	192-3p	192-5p
ACR	192-3p	192-5p
ACRC	192-3p	192-5p
ACSBG1	192-3p	192-5p
ACSBG2	192-3p	192-5p
ACSF2	192-3p	192-5p
ACSF3	192-3p	192-5p
ACSL1	192-3p	192-5p
ACSL3	192-3p	192-5p
ACSL4	192-3p	192-5p
ACSL5	192-3p	192-5p
ACSL6	192-3p	192-5p
ACSM1	192-3p	192-5p
ACSM2A	192-3p	192-5p
ACSM2B	192-3p	192-5p
ACSM3	192-3p	192-5p
ACSM4	192-3p	192-5p
ACSM5	192-3p	192-5p
ACSS1	192-3p	192-5p
ACSS2	192-3p	192-5p
ACSS3	192-3p	192-5p
ACTA2	192-3p	192-5p
ACTB	192-3p	192-5p
ACTBL2	192-3p	192-5p
ACTC1	192-3p	192-5p
ACTG1	192-3p	192-5p
ACTG2	192-3p	192-5p
ACTL10	192-3p	192-5p
ACTL6A	192-3p	192-5p
ACTL6B	192-3p	192-5p
ACTN1	192-3p	192-5p
ACTN2	192-3p	192-5p
ACTN3	192-3p	192-5p
ACTN4	192-3p	192-5p
ACTR10	192-3p	192-5p
ACTR1A	192-3p	192-5p
ACTR1B	192-3p	192-5p
ACTR2	192-3p	192-5p
ACTR3	192-3p	192-5p
ACTR3B	192-3p	192-5p
ACTR3C	192-3p	192-5p
ACTR5	192-3p	192-5p
ACTR6	192-3p	192-5p
ACTR8	192-3p	192-5p
ACTRT1	192-3p	192-5p
ACTRT2	192-3p	192-5p
ACTRT3	192-3p	192-5p
ACVR1	192-3p	192-5p
ACVR1B	192-3p	192-5p
ACVR1C	192-3p	192-5p
ACVR2A	192-3p	192-5p
ACVR2B	192-3p	192-5p
ACVRL1	192-3p	192-5p
ACY1	192-3p	192-5p
ACYP2	192-3p	192-5p
ADA	192-3p	192-5p
ADAD1	192-3p	192-5p
ADAD2	192-3p	192-5p
ADAL	192-3p	192-5p
ADAM10	192-3p	192-5p
ADAM11	192-3p	192-5p
ADAM12	192-3p	192-5p
ADAM15	192-3p	192-5p
ADAM17	192-3p	192-5p
ADAM18	192-3p	192-5p
ADAM19	192-3p	192-5p
ADAM2	192-3p	192-5p
ADAM20	192-3p	192-5p
ADAM21	192-3p	192-5p
ADAM22	192-3p	192-5p
ADAM23	192-3p	192-5p
ADAM28	192-3p	192-5p
ADAM29	192-3p	192-5p
ADAM30	192-3p	192-5p
ADAM33	192-3p	192-5p
ADAM7	192-3p	192-5p
ADAM9	192-3p	192-5p
ADAMDEC1	192-3p	192-5p
ADAMTS1	192-3p	192-5p
ADAMTS10	192-3p	192-5p
ADAMTS12	192-3p	192-5p
ADAMTS13	192-3p	192-5p
ADAMTS14	192-3p	192-5p
ADAMTS15	192-3p	192-5p
ADAMTS16	192-3p	192-5p
ADAMTS17	192-3p	192-5p
ADAMTS18	192-3p	192-5p
ADAMTS19	192-3p	192-5p
ADAMTS2	192-3p	192-5p
ADAMTS20	192-3p	192-5p
ADAMTS3	192-3p	192-5p
ADAMTS4	192-3p	192-5p
ADAMTS5	192-3p	192-5p
ADAMTS6	192-3p	192-5p
ADAMTS7	192-3p	192-5p
ADAMTS8	192-3p	192-5p
ADAMTS9	192-3p	192-5p
ADAMTSL1	192-3p	192-5p
ADAMTSL2	192-3p	192-5p
ADAMTSL3	192-3p	192-5p
ADAMTSL4	192-3p	192-5p
ADAP1	192-3p	192-5p
ADAR	192-3p	192-5p
ADARB1	192-3p	192-5p
ADARB2	192-3p	192-5p
ADAT1	192-3p	192-5p
ADAT2	192-3p	192-5p
ADAT3	192-3p	192-5p
ADC	192-3p	192-5p
ADCK1	192-3p	192-5p
ADCK2	192-3p	192-5p
ADCK3	192-3p	192-5p
ADCK4	192-3p	192-5p
ADCK5	192-3p	192-5p
ADCY1	192-3p	192-5p
ADCY10	192-3p	192-5p
ADCY2	192-3p	192-5p
ADCY3	192-3p	192-5p
ADCY4	192-3p	192-5p
ADCY5	192-3p	192-5p
ADCY6	192-3p	192-5p
ADCY7	192-3p	192-5p
ADCY8	192-3p	192-5p
ADCY9	192-3p	192-5p
ADCYAP1	192-3p	192-5p
ADCYAP1R1	192-3p	192-5p
ADD1	192-3p	192-5p
ADD2	192-3p	192-5p
ADD3	192-3p	192-5p
ADGB	192-3p	192-5p
ADH1A	192-3p	192-5p
ADH1B	192-3p	192-5p
ADH4	192-3p	192-5p
ADH5	192-3p	192-5p
ADH6	192-3p	192-5p
ADH7	192-3p	192-5p
ADHFE1	192-3p	192-5p
ADIPOQ	192-3p	192-5p
ADIPOR1	192-3p	192-5p
ADIPOR2	192-3p	192-5p
ADIRF	192-3p	192-5p
ADM	192-3p	192-5p
ADM2	192-3p	192-5p
ADM5	192-3p	192-5p
ADNP	192-3p	192-5p
ADNP2	192-3p	192-5p
ADO	192-3p	192-5p
ADORA1	192-3p	192-5p
ADORA2A	192-3p	192-5p
ADORA2B	192-3p	192-5p
ADORA3	192-3p	192-5p
ADPGK	192-3p	192-5p
ADPRH	192-3p	192-5p
ADPRHL1	192-3p	192-5p
ADPRHL2	192-3p	192-5p
ADPRM	192-3p	192-5p
ADRA1A	192-3p	192-5p
ADRA1B	192-3p	192-5p
ADRA1D	192-3p	192-5p
ADRA2A	192-3p	192-5p
ADRA2B	192-3p	192-5p
ADRA2C	192-3p	192-5p
ADRB1	192-3p	192-5p
ADRB2	192-3p	192-5p
ADRB3	192-3p	192-5p
ADRBK1	192-3p	192-5p
ADRBK2	192-3p	192-5p
ADRM1	192-3p	192-5p
ADSL	192-3p	192-5p
ADSS	192-3p	192-5p
ADSSL1	192-3p	192-5p
ADTRP	192-3p	192-5p
AEBP1	192-3p	192-5p
AEBP2	192-3p	192-5p
AEN	192-3p	192-5p
AES	192-3p	192-5p
AFAP1	192-3p	192-5p
AFAP1L1	192-3p	192-5p
AFAP1L2	192-3p	192-5p
AFF1	192-3p	192-5p
AFF2	192-3p	192-5p
AFF3	192-3p	192-5p
AFF4	192-3p	192-5p
AFG3L2	192-3p	192-5p
AFM	192-3p	192-5p
AFMID	192-3p	192-5p
AFTPH	192-3p	192-5p
AGA	192-3p	192-5p
AGAP1	192-3p	192-5p
AGAP10	192-3p	192-5p
AGAP11	192-3p	192-5p
AGAP2	192-3p	192-5p
AGAP3	192-3p	192-5p
AGAP4	192-3p	192-5p
AGAP5	192-3p	192-5p
AGAP6	192-3p	192-5p
AGAP7	192-3p	192-5p
AGAP8	192-3p	192-5p
AGAP9	192-3p	192-5p
AGBL1	192-3p	192-5p
AGBL2	192-3p	192-5p
AGBL3	192-3p	192-5p
AGBL4	192-3p	192-5p
AGBL5	192-3p	192-5p
AGER	192-3p	192-5p
AGFG1	192-3p	192-5p
AGFG2	192-3p	192-5p
AGGF1	192-3p	192-5p
AGK	192-3p	192-5p
AGL	192-3p	192-5p
AGMAT	192-3p	192-5p
AGMO	192-3p	192-5p
AGO1	192-3p	192-5p
AGO2	192-3p	192-5p
AGO3	192-3p	192-5p
AGO4	192-3p	192-5p
AGPAT1	192-3p	192-5p
AGPAT3	192-3p	192-5p
AGPAT4	192-3p	192-5p
AGPAT5	192-3p	192-5p
AGPAT6	192-3p	192-5p
AGPAT9	192-3p	192-5p
AGPS	192-3p	192-5p
AGR2	192-3p	192-5p
AGRN	192-3p	192-5p
AGRP	192-3p	192-5p
AGT	192-3p	192-5p
AGTPBP1	192-3p	192-5p
AGTR1	192-3p	192-5p
AGTR2	192-3p	192-5p
AGTRAP	192-3p	192-5p
AGXT2	192-3p	192-5p
AHCTF1	192-3p	192-5p
AHCY	192-3p	192-5p
AHCYL1	192-3p	192-5p
AHCYL2	192-3p	192-5p
AHDC1	192-3p	192-5p
AHI1	192-3p	192-5p
AHNAK	192-3p	192-5p
AHNAK2	192-3p	192-5p
AHR	192-3p	192-5p
AHRR	192-3p	192-5p
AHSA1	192-3p	192-5p
AHSA2	192-3p	192-5p
AHSG	192-3p	192-5p
AICDA	192-3p	192-5p
AIDA	192-3p	192-5p
AIF1	192-3p	192-5p
AIF1L	192-3p	192-5p
AIFM1	192-3p	192-5p
AIFM2	192-3p	192-5p
AIFM3	192-3p	192-5p
AIG1	192-3p	192-5p
AIM1	192-3p	192-5p
AIM2	192-3p	192-5p
AIMP1	192-3p	192-5p
AIMP2	192-3p	192-5p
AIPL1	192-3p	192-5p
AIRE	192-3p	192-5p
AJAP1	192-3p	192-5p
AJUBA	192-3p	192-5p
AK1	192-3p	192-5p
AK2	192-3p	192-5p
AK3	192-3p	192-5p
AK4	192-3p	192-5p
AK5	192-3p	192-5p
AK7	192-3p	192-5p
AK8	192-3p	192-5p
AK9	192-3p	192-5p
AKAP1	192-3p	192-5p
AKAP10	192-3p	192-5p
AKAP11	192-3p	192-5p
AKAP12	192-3p	192-5p
AKAP13	192-3p	192-5p
AKAP17A	192-3p	192-5p
AKAP2	192-3p	192-5p
AKAP3	192-3p	192-5p
AKAP4	192-3p	192-5p
AKAP5	192-3p	192-5p
AKAP6	192-3p	192-5p
AKAP7	192-3p	192-5p
AKAP8	192-3p	192-5p
AKAP8L	192-3p	192-5p
AKAP9	192-3p	192-5p
AKIP1	192-3p	192-5p
AKIRIN1	192-3p	192-5p
AKIRIN2	192-3p	192-5p
AKNA	192-3p	192-5p
AKNAD1	192-3p	192-5p
AKR1B1	192-3p	192-5p
AKR1B10	192-3p	192-5p
AKR1B15	192-3p	192-5p
AKR1C1	192-3p	192-5p
AKR1C2	192-3p	192-5p
AKR1C3	192-3p	192-5p
AKR1C4	192-3p	192-5p
AKR1D1	192-3p	192-5p
AKR1E2	192-3p	192-5p
AKR7A2	192-3p	192-5p
AKT1	192-3p	192-5p
AKT1S1	192-3p	192-5p
AKT2	192-3p	192-5p
AKT3	192-3p	192-5p
AKTIP	192-3p	192-5p
ALAD	192-3p	192-5p
ALAS1	192-3p	192-5p
ALAS2	192-3p	192-5p
ALB	192-3p	192-5p
ALCAM	192-3p	192-5p
ALDH16A1	192-3p	192-5p
ALDH18A1	192-3p	192-5p
ALDH1A1	192-3p	192-5p
ALDH1A2	192-3p	192-5p
ALDH1A3	192-3p	192-5p
ALDH1B1	192-3p	192-5p
ALDH1L1	192-3p	192-5p
ALDH1L2	192-3p	192-5p
ALDH2	192-3p	192-5p
ALDH3A1	192-3p	192-5p
ALDH3A2	192-3p	192-5p
ALDH3B1	192-3p	192-5p
ALDH4A1	192-3p	192-5p
ALDH5A1	192-3p	192-5p
ALDH6A1	192-3p	192-5p
ALDH7A1	192-3p	192-5p
ALDH8A1	192-3p	192-5p
ALDH9A1	192-3p	192-5p
ALDOA	192-3p	192-5p
ALDOB	192-3p	192-5p
ALG1	192-3p	192-5p
ALG10	192-3p	192-5p
ALG10B	192-3p	192-5p
ALG11	192-3p	192-5p
ALG12	192-3p	192-5p
ALG13	192-3p	192-5p
ALG1L	192-3p	192-5p
ALG2	192-3p	192-5p
ALG3	192-3p	192-5p
ALG5	192-3p	192-5p
ALG6	192-3p	192-5p
ALG8	192-3p	192-5p
ALG9	192-3p	192-5p
ALK	192-3p	192-5p
ALKBH1	192-3p	192-5p
ALKBH2	192-3p	192-5p
ALKBH3	192-3p	192-5p
ALKBH4	192-3p	192-5p
ALKBH5	192-3p	192-5p
ALKBH6	192-3p	192-5p
ALKBH7	192-3p	192-5p
ALKBH8	192-3p	192-5p
ALLC	192-3p	192-5p
ALMS1	192-3p	192-5p
ALOX12	192-3p	192-5p
ALOX15	192-3p	192-5p
ALOX15B	192-3p	192-5p
ALOX5	192-3p	192-5p
ALOX5AP	192-3p	192-5p
ALOXE3	192-3p	192-5p
ALPI	192-3p	192-5p
ALPK1	192-3p	192-5p
ALPK2	192-3p	192-5p
ALPK3	192-3p	192-5p
ALPL	192-3p	192-5p
ALS2	192-3p	192-5p
ALS2CL	192-3p	192-5p
ALS2CR11	192-3p	192-5p
ALS2CR12	192-3p	192-5p
ALX1	192-3p	192-5p
ALX3	192-3p	192-5p
ALX4	192-3p	192-5p
ALYREF	192-3p	192-5p
AMACR	192-3p	192-5p
AMBP	192-3p	192-5p
AMBRA1	192-3p	192-5p
AMDHD1	192-3p	192-5p
AMDHD2	192-3p	192-5p
AMER1	192-3p	192-5p
AMER2	192-3p	192-5p
AMER3	192-3p	192-5p
AMFR	192-3p	192-5p
AMHR2	192-3p	192-5p
AMICA1	192-3p	192-5p
AMIGO1	192-3p	192-5p
AMIGO2	192-3p	192-5p
AMIGO3	192-3p	192-5p
AMMECR1	192-3p	192-5p
AMMECR1L	192-3p	192-5p
AMN1	192-3p	192-5p
AMOT	192-3p	192-5p
AMOTL1	192-3p	192-5p
AMOTL2	192-3p	192-5p
AMPD1	192-3p	192-5p
AMPD2	192-3p	192-5p
AMPD3	192-3p	192-5p
AMPH	192-3p	192-5p
AMT	192-3p	192-5p
AMTN	192-3p	192-5p
AMY1A	192-3p	192-5p
AMY1B	192-3p	192-5p
AMY1C	192-3p	192-5p
AMY2A	192-3p	192-5p
AMY2B	192-3p	192-5p
AMZ1	192-3p	192-5p
AMZ2	192-3p	192-5p
ANAPC1	192-3p	192-5p
ANAPC10	192-3p	192-5p
ANAPC11	192-3p	192-5p
ANAPC15	192-3p	192-5p
ANAPC16	192-3p	192-5p
ANAPC2	192-3p	192-5p
ANAPC5	192-3p	192-5p
ANAPC7	192-3p	192-5p
ANG	192-3p	192-5p
ANGEL1	192-3p	192-5p
ANGEL2	192-3p	192-5p
ANGPT1	192-3p	192-5p
ANGPT2	192-3p	192-5p
ANGPT4	192-3p	192-5p
ANGPTL1	192-3p	192-5p
ANGPTL2	192-3p	192-5p
ANGPTL3	192-3p	192-5p
ANGPTL4	192-3p	192-5p
ANGPTL5	192-3p	192-5p
ANGPTL6	192-3p	192-5p
ANGPTL7	192-3p	192-5p
ANHX	192-3p	192-5p
ANK1	192-3p	192-5p
ANK2	192-3p	192-5p
ANK3	192-3p	192-5p
ANKAR	192-3p	192-5p
ANKDD1A	192-3p	192-5p
ANKDD1B	192-3p	192-5p
ANKEF1	192-3p	192-5p
ANKFN1	192-3p	192-5p
ANKFY1	192-3p	192-5p
ANKH	192-3p	192-5p
ANKHD1	192-3p	192-5p
ANKHD1-EIF4EBP3	192-3p	192-5p
ANKIB1	192-3p	192-5p
ANKK1	192-3p	192-5p
ANKLE1	192-3p	192-5p
ANKLE2	192-3p	192-5p
ANKMY1	192-3p	192-5p
ANKMY2	192-3p	192-5p
ANKRD1	192-3p	192-5p
ANKRD10	192-3p	192-5p
ANKRD11	192-3p	192-5p
ANKRD12	192-3p	192-5p
ANKRD13A	192-3p	192-5p
ANKRD13B	192-3p	192-5p
ANKRD13C	192-3p	192-5p
ANKRD16	192-3p	192-5p
ANKRD17	192-3p	192-5p
ANKRD18A	192-3p	192-5p
ANKRD18B	192-3p	192-5p
ANKRD2	192-3p	192-5p
ANKRD20A1	192-3p	192-5p
ANKRD20A2	192-3p	192-5p
ANKRD20A3	192-3p	192-5p
ANKRD20A4	192-3p	192-5p
ANKRD22	192-3p	192-5p
ANKRD23	192-3p	192-5p
ANKRD24	192-3p	192-5p
ANKRD26	192-3p	192-5p
ANKRD27	192-3p	192-5p
ANKRD28	192-3p	192-5p
ANKRD29	192-3p	192-5p
ANKRD30A	192-3p	192-5p
ANKRD31	192-3p	192-5p
ANKRD32	192-3p	192-5p
ANKRD33B	192-3p	192-5p
ANKRD34A	192-3p	192-5p
ANKRD34B	192-3p	192-5p
ANKRD34C	192-3p	192-5p
ANKRD36	192-3p	192-5p
ANKRD36B	192-3p	192-5p
ANKRD36C	192-3p	192-5p
ANKRD39	192-3p	192-5p
ANKRD40	192-3p	192-5p
ANKRD42	192-3p	192-5p
ANKRD44	192-3p	192-5p
ANKRD45	192-3p	192-5p
ANKRD46	192-3p	192-5p
ANKRD49	192-3p	192-5p
ANKRD50	192-3p	192-5p
ANKRD52	192-3p	192-5p
ANKRD53	192-3p	192-5p
ANKRD54	192-3p	192-5p
ANKRD6	192-3p	192-5p
ANKRD60	192-3p	192-5p
ANKRD61	192-3p	192-5p
ANKRD62	192-3p	192-5p
ANKRD63	192-3p	192-5p
ANKRD66	192-3p	192-5p
ANKRD9	192-3p	192-5p
ANKS1A	192-3p	192-5p
ANKS1B	192-3p	192-5p
ANKS3	192-3p	192-5p
ANKS4B	192-3p	192-5p
ANKS6	192-3p	192-5p
ANKUB1	192-3p	192-5p
ANKZF1	192-3p	192-5p
ANLN	192-3p	192-5p
ANO1	192-3p	192-5p
ANO10	192-3p	192-5p
ANO2	192-3p	192-5p
ANO3	192-3p	192-5p
ANO4	192-3p	192-5p
ANO5	192-3p	192-5p
ANO6	192-3p	192-5p
ANO7	192-3p	192-5p
ANO8	192-3p	192-5p
ANP32A	192-3p	192-5p
ANP32B	192-3p	192-5p
ANP32C	192-3p	192-5p
ANP32E	192-3p	192-5p
ANPEP	192-3p	192-5p
ANTXR1	192-3p	192-5p
ANTXR2	192-3p	192-5p
ANXA1	192-3p	192-5p
ANXA11	192-3p	192-5p
ANXA2	192-3p	192-5p
ANXA3	192-3p	192-5p
ANXA6	192-3p	192-5p
ANXA9	192-3p	192-5p
AOAH	192-3p	192-5p
AOC1	192-3p	192-5p
AOC2	192-3p	192-5p
AOC3	192-3p	192-5p
AOX1	192-3p	192-5p
AP1AR	192-3p	192-5p
AP1B1	192-3p	192-5p
AP1G1	192-3p	192-5p
AP1G2	192-3p	192-5p
AP1M1	192-3p	192-5p
AP1M2	192-3p	192-5p
AP1S1	192-3p	192-5p
AP1S2	192-3p	192-5p
AP1S3	192-3p	192-5p
AP2A1	192-3p	192-5p
AP2A2	192-3p	192-5p
AP2B1	192-3p	192-5p
AP2M1	192-3p	192-5p
AP2S1	192-3p	192-5p
AP3B1	192-3p	192-5p
AP3B2	192-3p	192-5p
AP3D1	192-3p	192-5p
AP3M1	192-3p	192-5p
AP3M2	192-3p	192-5p
AP3S1	192-3p	192-5p
AP3S2	192-3p	192-5p
AP4B1	192-3p	192-5p
AP4E1	192-3p	192-5p
AP4M1	192-3p	192-5p
AP4S1	192-3p	192-5p
AP5B1	192-3p	192-5p
AP5M1	192-3p	192-5p
AP5S1	192-3p	192-5p
AP5Z1	192-3p	192-5p
APAF1	192-3p	192-5p
APBA1	192-3p	192-5p
APBA2	192-3p	192-5p
APBB1	192-3p	192-5p
APBB1IP	192-3p	192-5p
APBB2	192-3p	192-5p
APBB3	192-3p	192-5p
APC	192-3p	192-5p
APC2	192-3p	192-5p
APCDD1	192-3p	192-5p
APCDD1L	192-3p	192-5p
APCS	192-3p	192-5p
APEX1	192-3p	192-5p
APEX2	192-3p	192-5p
APH1A	192-3p	192-5p
APH1B	192-3p	192-5p
API5	192-3p	192-5p
APIP	192-3p	192-5p
APITD1	192-3p	192-5p
APITD1-CORT	192-3p	192-5p
APLF	192-3p	192-5p
APLN	192-3p	192-5p
APLNR	192-3p	192-5p
APLP1	192-3p	192-5p
APLP2	192-3p	192-5p
APMAP	192-3p	192-5p
APOA1	192-3p	192-5p
APOA1BP	192-3p	192-5p
APOA4	192-3p	192-5p
APOB	192-3p	192-5p
APOBEC2	192-3p	192-5p
APOBEC3A	192-3p	192-5p
APOBEC3A_B	192-3p	192-5p
APOBEC3B	192-3p	192-5p
APOBEC3D	192-3p	192-5p
APOBEC3F	192-3p	192-5p
APOBR	192-3p	192-5p
APOE	192-3p	192-5p
APOF	192-3p	192-5p
APOL1	192-3p	192-5p
APOL2	192-3p	192-5p
APOL3	192-3p	192-5p
APOL4	192-3p	192-5p
APOL6	192-3p	192-5p
APOM	192-3p	192-5p
APOO	192-3p	192-5p
APOOL	192-3p	192-5p
APOPT1	192-3p	192-5p
APP	192-3p	192-5p
APPBP2	192-3p	192-5p
APPL1	192-3p	192-5p
APPL2	192-3p	192-5p
APTX	192-3p	192-5p
AQP1	192-3p	192-5p
AQP10	192-3p	192-5p
AQP12A	192-3p	192-5p
AQP2	192-3p	192-5p
AQP3	192-3p	192-5p
AQP4	192-3p	192-5p
AQP5	192-3p	192-5p
AQP6	192-3p	192-5p
AQP7	192-3p	192-5p
AQP9	192-3p	192-5p
AQPEP	192-3p	192-5p
AQR	192-3p	192-5p
AR	192-3p	192-5p
ARAF	192-3p	192-5p
ARAP1	192-3p	192-5p
ARAP2	192-3p	192-5p
ARAP3	192-3p	192-5p
ARCN1	192-3p	192-5p
AREG	192-3p	192-5p
AREGB	192-3p	192-5p
AREL1	192-3p	192-5p
ARF1	192-3p	192-5p
ARF3	192-3p	192-5p
ARF4	192-3p	192-5p
ARF5	192-3p	192-5p
ARF6	192-3p	192-5p
ARFGAP1	192-3p	192-5p
ARFGAP2	192-3p	192-5p
ARFGEF1	192-3p	192-5p
ARFGEF2	192-3p	192-5p
ARFIP1	192-3p	192-5p
ARFRP1	192-3p	192-5p
ARG1	192-3p	192-5p
ARG2	192-3p	192-5p
ARGFX	192-3p	192-5p
ARHGAP1	192-3p	192-5p
ARHGAP10	192-3p	192-5p
ARHGAP11A	192-3p	192-5p
ARHGAP11B	192-3p	192-5p
ARHGAP12	192-3p	192-5p
ARHGAP15	192-3p	192-5p
ARHGAP18	192-3p	192-5p
ARHGAP19	192-3p	192-5p
ARHGAP20	192-3p	192-5p
ARHGAP21	192-3p	192-5p
ARHGAP22	192-3p	192-5p
ARHGAP23	192-3p	192-5p
ARHGAP24	192-3p	192-5p
ARHGAP25	192-3p	192-5p
ARHGAP26	192-3p	192-5p
ARHGAP27	192-3p	192-5p
ARHGAP28	192-3p	192-5p
ARHGAP29	192-3p	192-5p
ARHGAP30	192-3p	192-5p
ARHGAP31	192-3p	192-5p
ARHGAP32	192-3p	192-5p
ARHGAP33	192-3p	192-5p
ARHGAP35	192-3p	192-5p
ARHGAP36	192-3p	192-5p
ARHGAP4	192-3p	192-5p
ARHGAP40	192-3p	192-5p
ARHGAP42	192-3p	192-5p
ARHGAP44	192-3p	192-5p
ARHGAP5	192-3p	192-5p
ARHGAP6	192-3p	192-5p
ARHGAP9	192-3p	192-5p
ARHGDIB	192-3p	192-5p
ARHGEF1	192-3p	192-5p
ARHGEF10	192-3p	192-5p
ARHGEF10L	192-3p	192-5p
ARHGEF11	192-3p	192-5p
ARHGEF12	192-3p	192-5p
ARHGEF15	192-3p	192-5p
ARHGEF16	192-3p	192-5p
ARHGEF17	192-3p	192-5p
ARHGEF18	192-3p	192-5p
ARHGEF19	192-3p	192-5p
ARHGEF2	192-3p	192-5p
ARHGEF25	192-3p	192-5p
ARHGEF26	192-3p	192-5p
ARHGEF28	192-3p	192-5p
ARHGEF3	192-3p	192-5p
ARHGEF33	192-3p	192-5p
ARHGEF35	192-3p	192-5p
ARHGEF37	192-3p	192-5p
ARHGEF38	192-3p	192-5p
ARHGEF39	192-3p	192-5p
ARHGEF4	192-3p	192-5p
ARHGEF40	192-3p	192-5p
ARHGEF5	192-3p	192-5p
ARHGEF6	192-3p	192-5p
ARHGEF7	192-3p	192-5p
ARHGEF9	192-3p	192-5p
ARID1A	192-3p	192-5p
ARID1B	192-3p	192-5p
ARID2	192-3p	192-5p
ARID3A	192-3p	192-5p
ARID3B	192-3p	192-5p
ARID4A	192-3p	192-5p
ARID4B	192-3p	192-5p
ARID5A	192-3p	192-5p
ARID5B	192-3p	192-5p
ARIH1	192-3p	192-5p
ARIH2	192-3p	192-5p
ARIH2OS	192-3p	192-5p
ARL1	192-3p	192-5p
ARL10	192-3p	192-5p
ARL11	192-3p	192-5p
ARL13B	192-3p	192-5p
ARL14EPL	192-3p	192-5p
ARL15	192-3p	192-5p
ARL17A	192-3p	192-5p
ARL17B	192-3p	192-5p
ARL2	192-3p	192-5p
ARL2BP	192-3p	192-5p
ARL3	192-3p	192-5p
ARL4A	192-3p	192-5p
ARL4C	192-3p	192-5p
ARL4D	192-3p	192-5p
ARL5A	192-3p	192-5p
ARL5B	192-3p	192-5p
ARL5C	192-3p	192-5p
ARL6IP1	192-3p	192-5p
ARL6IP4	192-3p	192-5p
ARL6IP5	192-3p	192-5p
ARL6IP6	192-3p	192-5p
ARL8B	192-3p	192-5p
ARL9	192-3p	192-5p
ARMC1	192-3p	192-5p
ARMC10	192-3p	192-5p
ARMC2	192-3p	192-5p
ARMC2-AS1	192-3p	192-5p
ARMC3	192-3p	192-5p
ARMC4	192-3p	192-5p
ARMC5	192-3p	192-5p
ARMC6	192-3p	192-5p
ARMC8	192-3p	192-5p
ARMC9	192-3p	192-5p
ARMCX1	192-3p	192-5p
ARMCX2	192-3p	192-5p
ARMCX3	192-3p	192-5p
ARMCX4	192-3p	192-5p
ARMCX5	192-3p	192-5p
ARMCX5-GPRASP2	192-3p	192-5p
ARMCX6	192-3p	192-5p
ARNT	192-3p	192-5p
ARNT2	192-3p	192-5p
ARNTL	192-3p	192-5p
ARNTL2	192-3p	192-5p
ARPC1A	192-3p	192-5p
ARPC1B	192-3p	192-5p
ARPC2	192-3p	192-5p
ARPC4	192-3p	192-5p
ARPC4-TTLL3	192-3p	192-5p
ARPC5	192-3p	192-5p
ARPC5L	192-3p	192-5p
ARPP19	192-3p	192-5p
ARPP21	192-3p	192-5p
ARR3	192-3p	192-5p
ARRB1	192-3p	192-5p
ARRB2	192-3p	192-5p
ARRDC1	192-3p	192-5p
ARRDC2	192-3p	192-5p
ARRDC3	192-3p	192-5p
ARRDC4	192-3p	192-5p
ARRDC5	192-3p	192-5p
ARSA	192-3p	192-5p
ARSB	192-3p	192-5p
ARSD	192-3p	192-5p
ARSE	192-3p	192-5p
ARSF	192-3p	192-5p
ARSG	192-3p	192-5p
ARSH	192-3p	192-5p
ARSI	192-3p	192-5p
ARSJ	192-3p	192-5p
ARSK	192-3p	192-5p
ART1	192-3p	192-5p
ART3	192-3p	192-5p
ART4	192-3p	192-5p
ART5	192-3p	192-5p
ARVCF	192-3p	192-5p
ARX	192-3p	192-5p
AS3MT	192-3p	192-5p
ASAH1	192-3p	192-5p
ASAH2	192-3p	192-5p
ASAH2B	192-3p	192-5p
ASAP1	192-3p	192-5p
ASAP2	192-3p	192-5p
ASAP3	192-3p	192-5p
ASB1	192-3p	192-5p
ASB10	192-3p	192-5p
ASB11	192-3p	192-5p
ASB12	192-3p	192-5p
ASB13	192-3p	192-5p
ASB14	192-3p	192-5p
ASB15	192-3p	192-5p
ASB16	192-3p	192-5p
ASB17	192-3p	192-5p
ASB2	192-3p	192-5p
ASB3	192-3p	192-5p
ASB4	192-3p	192-5p
ASB5	192-3p	192-5p
ASB6	192-3p	192-5p
ASB7	192-3p	192-5p
ASB8	192-3p	192-5p
ASB9	192-3p	192-5p
ASCC1	192-3p	192-5p
ASCC2	192-3p	192-5p
ASCC3	192-3p	192-5p
ASCL1	192-3p	192-5p
ASCL4	192-3p	192-5p
ASF1A	192-3p	192-5p
ASF1B	192-3p	192-5p
ASGR1	192-3p	192-5p
ASGR2	192-3p	192-5p
ASH1L	192-3p	192-5p
ASH2L	192-3p	192-5p
ASIC1	192-3p	192-5p
ASIC2	192-3p	192-5p
ASIC3	192-3p	192-5p
ASIC4	192-3p	192-5p
ASIC5	192-3p	192-5p
ASL	192-3p	192-5p
ASMT	192-3p	192-5p
ASNS	192-3p	192-5p
ASNSD1	192-3p	192-5p
ASPA	192-3p	192-5p
ASPG	192-3p	192-5p
ASPH	192-3p	192-5p
ASPM	192-3p	192-5p
ASPN	192-3p	192-5p
ASPRV1	192-3p	192-5p
ASPSCR1	192-3p	192-5p
ASRGL1	192-3p	192-5p
ASS1	192-3p	192-5p
ASTE1	192-3p	192-5p
ASTL	192-3p	192-5p
ASTN1	192-3p	192-5p
ASTN2	192-3p	192-5p
ASUN	192-3p	192-5p
ASXL1	192-3p	192-5p
ASXL2	192-3p	192-5p
ASXL3	192-3p	192-5p
ASZ1	192-3p	192-5p
ATAD1	192-3p	192-5p
ATAD2	192-3p	192-5p
ATAD2B	192-3p	192-5p
ATAD3A	192-3p	192-5p
ATAD3B	192-3p	192-5p
ATAD3C	192-3p	192-5p
ATAD5	192-3p	192-5p
ATAT1	192-3p	192-5p
ATCAY	192-3p	192-5p
ATE1	192-3p	192-5p
ATF1	192-3p	192-5p
ATF2	192-3p	192-5p
ATF3	192-3p	192-5p
ATF4	192-3p	192-5p
ATF5	192-3p	192-5p
ATF6	192-3p	192-5p
ATF6B	192-3p	192-5p
ATF7	192-3p	192-5p
ATF7IP	192-3p	192-5p
ATF7IP2	192-3p	192-5p
ATG10	192-3p	192-5p
ATG12	192-3p	192-5p
ATG13	192-3p	192-5p
ATG14	192-3p	192-5p
ATG16L1	192-3p	192-5p
ATG16L2	192-3p	192-5p
ATG2A	192-3p	192-5p
ATG2B	192-3p	192-5p
ATG3	192-3p	192-5p
ATG4A	192-3p	192-5p
ATG4B	192-3p	192-5p
ATG4C	192-3p	192-5p
ATG5	192-3p	192-5p
ATG7	192-3p	192-5p
ATG9A	192-3p	192-5p
ATG9B	192-3p	192-5p
ATHL1	192-3p	192-5p
ATIC	192-3p	192-5p
ATL1	192-3p	192-5p
ATL2	192-3p	192-5p
ATL3	192-3p	192-5p
ATM	192-3p	192-5p
ATMIN	192-3p	192-5p
ATN1	192-3p	192-5p
ATP10A	192-3p	192-5p
ATP10B	192-3p	192-5p
ATP10D	192-3p	192-5p
ATP11A	192-3p	192-5p
ATP11B	192-3p	192-5p
ATP11C	192-3p	192-5p
ATP12A	192-3p	192-5p
ATP13A1	192-3p	192-5p
ATP13A2	192-3p	192-5p
ATP13A3	192-3p	192-5p
ATP13A4	192-3p	192-5p
ATP13A5	192-3p	192-5p
ATP1A1	192-3p	192-5p
ATP1A2	192-3p	192-5p
ATP1A4	192-3p	192-5p
ATP1B1	192-3p	192-5p
ATP1B2	192-3p	192-5p
ATP1B4	192-3p	192-5p
ATP2A1	192-3p	192-5p
ATP2A2	192-3p	192-5p
ATP2A3	192-3p	192-5p
ATP2B1	192-3p	192-5p
ATP2B2	192-3p	192-5p
ATP2B3	192-3p	192-5p
ATP2B4	192-3p	192-5p
ATP2C1	192-3p	192-5p
ATP2C2	192-3p	192-5p
ATP4A	192-3p	192-5p
ATP4B	192-3p	192-5p
ATP5A1	192-3p	192-5p
ATP5B	192-3p	192-5p
ATP5C1	192-3p	192-5p
ATP5F1	192-3p	192-5p
ATP5G1	192-3p	192-5p
ATP5G2	192-3p	192-5p
ATP5G3	192-3p	192-5p
ATP5H	192-3p	192-5p
ATP5I	192-3p	192-5p
ATP5J	192-3p	192-5p
ATP5J2	192-3p	192-5p
ATP5J2-PTCD1	192-3p	192-5p
ATP5L	192-3p	192-5p
ATP5L2	192-3p	192-5p
ATP5O	192-3p	192-5p
ATP5S	192-3p	192-5p
ATP5SL	192-3p	192-5p
ATP6AP1	192-3p	192-5p
ATP6AP1L	192-3p	192-5p
ATP6AP2	192-3p	192-5p
ATP6V0A1	192-3p	192-5p
ATP6V0A2	192-3p	192-5p
ATP6V0A4	192-3p	192-5p
ATP6V0B	192-3p	192-5p
ATP6V0C	192-3p	192-5p
ATP6V0D1	192-3p	192-5p
ATP6V0D2	192-3p	192-5p
ATP6V0E1	192-3p	192-5p
ATP6V0E2	192-3p	192-5p
ATP6V1A	192-3p	192-5p
ATP6V1B1	192-3p	192-5p
ATP6V1B2	192-3p	192-5p
ATP6V1C1	192-3p	192-5p
ATP6V1C2	192-3p	192-5p
ATP6V1D	192-3p	192-5p
ATP6V1E1	192-3p	192-5p
ATP6V1E2	192-3p	192-5p
ATP6V1F	192-3p	192-5p
ATP6V1G1	192-3p	192-5p
ATP6V1G2	192-3p	192-5p
ATP6V1H	192-3p	192-5p
ATP7A	192-3p	192-5p
ATP7B	192-3p	192-5p
ATP8A1	192-3p	192-5p
ATP8A2	192-3p	192-5p
ATP8B1	192-3p	192-5p
ATP8B2	192-3p	192-5p
ATP8B3	192-3p	192-5p
ATP8B4	192-3p	192-5p
ATP9A	192-3p	192-5p
ATP9B	192-3p	192-5p
ATPAF1	192-3p	192-5p
ATPIF1	192-3p	192-5p
ATR	192-3p	192-5p
ATRAID	192-3p	192-5p
ATRIP	192-3p	192-5p
ATRN	192-3p	192-5p
ATRNL1	192-3p	192-5p
ATRX	192-3p	192-5p
ATXN1	192-3p	192-5p
ATXN10	192-3p	192-5p
ATXN1L	192-3p	192-5p
ATXN2	192-3p	192-5p
ATXN2L	192-3p	192-5p
ATXN3	192-3p	192-5p
ATXN7	192-3p	192-5p
ATXN7L1	192-3p	192-5p
ATXN7L2	192-3p	192-5p
ATXN7L3	192-3p	192-5p
ATXN7L3B	192-3p	192-5p
AUH	192-3p	192-5p
AUNIP	192-3p	192-5p
AURKA	192-3p	192-5p
AURKC	192-3p	192-5p
AUTS2	192-3p	192-5p
AVIL	192-3p	192-5p
AVL9	192-3p	192-5p
AVPI1	192-3p	192-5p
AVPR1A	192-3p	192-5p
AVPR1B	192-3p	192-5p
AVPR2	192-3p	192-5p
AWAT1	192-3p	192-5p
AWAT2	192-3p	192-5p
AXDND1	192-3p	192-5p
AXIN1	192-3p	192-5p
AXIN2	192-3p	192-5p
AXL	192-3p	192-5p
AZI2	192-3p	192-5p
AZIN1	192-3p	192-5p
AZU1	192-3p	192-5p
B3GALNT1	192-3p	192-5p
B3GALNT2	192-3p	192-5p
B3GALT1	192-3p	192-5p
B3GALT2	192-3p	192-5p
B3GALT5	192-3p	192-5p
B3GALT6	192-3p	192-5p
B3GALTL	192-3p	192-5p
B3GAT1	192-3p	192-5p
B3GAT2	192-3p	192-5p
B3GAT3	192-3p	192-5p
B3GNT1	192-3p	192-5p
B3GNT2	192-3p	192-5p
B3GNT3	192-3p	192-5p
B3GNT5	192-3p	192-5p
B3GNT6	192-3p	192-5p
B3GNT7	192-3p	192-5p
B3GNT8	192-3p	192-5p
B3GNT9	192-3p	192-5p
B4GALNT1	192-3p	192-5p
B4GALNT2	192-3p	192-5p
B4GALNT3	192-3p	192-5p
B4GALNT4	192-3p	192-5p
B4GALT1	192-3p	192-5p
B4GALT2	192-3p	192-5p
B4GALT3	192-3p	192-5p
B4GALT4	192-3p	192-5p
B4GALT5	192-3p	192-5p
B4GALT6	192-3p	192-5p
B4GALT7	192-3p	192-5p
B9D1	192-3p	192-5p
B9D2	192-3p	192-5p
BAALC	192-3p	192-5p
BAAT	192-3p	192-5p
BABAM1	192-3p	192-5p
BACE1	192-3p	192-5p
BACE2	192-3p	192-5p
BACH1	192-3p	192-5p
BACH2	192-3p	192-5p
BAG1	192-3p	192-5p
BAG2	192-3p	192-5p
BAG3	192-3p	192-5p
BAG4	192-3p	192-5p
BAG5	192-3p	192-5p
BAG6	192-3p	192-5p
BAGE2	192-3p	192-5p
BAGE3	192-3p	192-5p
BAGE4	192-3p	192-5p
BAHCC1	192-3p	192-5p
BAHD1	192-3p	192-5p
BAI1	192-3p	192-5p
BAI2	192-3p	192-5p
BAI3	192-3p	192-5p
BAIAP2	192-3p	192-5p
BAIAP2L1	192-3p	192-5p
BAIAP2L2	192-3p	192-5p
BAIAP3	192-3p	192-5p
BAK1	192-3p	192-5p
BANK1	192-3p	192-5p
BANP	192-3p	192-5p
BAP1	192-3p	192-5p
BARD1	192-3p	192-5p
BATF2	192-3p	192-5p
BAX	192-3p	192-5p
BAZ1A	192-3p	192-5p
BAZ1B	192-3p	192-5p
BAZ2A	192-3p	192-5p
BAZ2B	192-3p	192-5p
BBC3	192-3p	192-5p
BBIP1	192-3p	192-5p
BBS1	192-3p	192-5p
BBS10	192-3p	192-5p
BBS12	192-3p	192-5p
BBS2	192-3p	192-5p
BBS4	192-3p	192-5p
BBS5	192-3p	192-5p
BBS7	192-3p	192-5p
BBS9	192-3p	192-5p
BBX	192-3p	192-5p
BCAM	192-3p	192-5p
BCAP29	192-3p	192-5p
BCAR1	192-3p	192-5p
BCAR3	192-3p	192-5p
BCAS1	192-3p	192-5p
BCAS2	192-3p	192-5p
BCAS3	192-3p	192-5p
BCAT1	192-3p	192-5p
BCCIP	192-3p	192-5p
BCDIN3D	192-3p	192-5p
BCHE	192-3p	192-5p
BCKDHA	192-3p	192-5p
BCKDK	192-3p	192-5p
BCL10	192-3p	192-5p
BCL11A	192-3p	192-5p
BCL11B	192-3p	192-5p
BCL2	192-3p	192-5p
BCL2L1	192-3p	192-5p
BCL2L10	192-3p	192-5p
BCL2L11	192-3p	192-5p
BCL2L12	192-3p	192-5p
BCL2L13	192-3p	192-5p
BCL2L14	192-3p	192-5p
BCL2L15	192-3p	192-5p
BCL2L2	192-3p	192-5p
BCL2L2-PABPN1	192-3p	192-5p
BCL3	192-3p	192-5p
BCL6	192-3p	192-5p
BCL6B	192-3p	192-5p
BCL7A	192-3p	192-5p
BCL7B	192-3p	192-5p
BCL9	192-3p	192-5p
BCL9L	192-3p	192-5p
BCLAF1	192-3p	192-5p
BCMO1	192-3p	192-5p
BCO2	192-3p	192-5p
BCOR	192-3p	192-5p
BCORL1	192-3p	192-5p
BCR	192-3p	192-5p
BCS1L	192-3p	192-5p
BDH1	192-3p	192-5p
BDKRB1	192-3p	192-5p
BDKRB2	192-3p	192-5p
BDNF	192-3p	192-5p
BDP1	192-3p	192-5p
BEAN1	192-3p	192-5p
BECN1	192-3p	192-5p
BEGAIN	192-3p	192-5p
BEND2	192-3p	192-5p
BEND3	192-3p	192-5p
BEND4	192-3p	192-5p
BEND5	192-3p	192-5p
BEND6	192-3p	192-5p
BEND7	192-3p	192-5p
BEST1	192-3p	192-5p
BEST2	192-3p	192-5p
BEST3	192-3p	192-5p
BEST4	192-3p	192-5p
BET1	192-3p	192-5p
BET1L	192-3p	192-5p
BEX2	192-3p	192-5p
BEX4	192-3p	192-5p
BEX5	192-3p	192-5p
BFAR	192-3p	192-5p
BFSP1	192-3p	192-5p
BFSP2	192-3p	192-5p
BGN	192-3p	192-5p
BHLHA15	192-3p	192-5p
BHLHB9	192-3p	192-5p
BHLHE22	192-3p	192-5p
BHLHE40	192-3p	192-5p
BHMT	192-3p	192-5p
BHMT2	192-3p	192-5p
BICC1	192-3p	192-5p
BICD1	192-3p	192-5p
BICD2	192-3p	192-5p
BID	192-3p	192-5p
BIN1	192-3p	192-5p
BIN2	192-3p	192-5p
BIRC2	192-3p	192-5p
BIRC3	192-3p	192-5p
BIRC5	192-3p	192-5p
BIRC6	192-3p	192-5p
BIRC7	192-3p	192-5p
BIRC8	192-3p	192-5p
BIVM	192-3p	192-5p
BIVM-ERCC5	192-3p	192-5p
BLCAP	192-3p	192-5p
BLK	192-3p	192-5p
BLM	192-3p	192-5p
BLMH	192-3p	192-5p
BLOC1S2	192-3p	192-5p
BLOC1S3	192-3p	192-5p
BLOC1S4	192-3p	192-5p
BLOC1S5	192-3p	192-5p
BLOC1S6	192-3p	192-5p
BLVRA	192-3p	192-5p
BLZF1	192-3p	192-5p
BMF	192-3p	192-5p
BMI1	192-3p	192-5p
BMP1	192-3p	192-5p
BMP10	192-3p	192-5p
BMP15	192-3p	192-5p
BMP2	192-3p	192-5p
BMP2K	192-3p	192-5p
BMP3	192-3p	192-5p
BMP4	192-3p	192-5p
BMP5	192-3p	192-5p
BMP6	192-3p	192-5p
BMP7	192-3p	192-5p
BMP8A	192-3p	192-5p
BMP8B	192-3p	192-5p
BMPER	192-3p	192-5p
BMPR1A	192-3p	192-5p
BMPR1B	192-3p	192-5p
BMPR2	192-3p	192-5p
BMS1	192-3p	192-5p
BNC1	192-3p	192-5p
BNC2	192-3p	192-5p
BNIP2	192-3p	192-5p
BNIP3	192-3p	192-5p
BNIP3L	192-3p	192-5p
BNIPL	192-3p	192-5p
BOC	192-3p	192-5p
BOD1	192-3p	192-5p
BOD1L1	192-3p	192-5p
BOD1L2	192-3p	192-5p
BOK	192-3p	192-5p
BOLA2	192-3p	192-5p
BOLL	192-3p	192-5p
BORA	192-3p	192-5p
BPGM	192-3p	192-5p
BPI	192-3p	192-5p
BPIFA1	192-3p	192-5p
BPIFA2	192-3p	192-5p
BPIFA3	192-3p	192-5p
BPIFB1	192-3p	192-5p
BPIFB2	192-3p	192-5p
BPIFB3	192-3p	192-5p
BPIFB4	192-3p	192-5p
BPIFB6	192-3p	192-5p
BPIFC	192-3p	192-5p
BPNT1	192-3p	192-5p
BPTF	192-3p	192-5p
BPY2	192-3p	192-5p
BPY2B	192-3p	192-5p
BPY2C	192-3p	192-5p
BRAF	192-3p	192-5p
BRAP	192-3p	192-5p
BRAT1	192-3p	192-5p
BRCA1	192-3p	192-5p
BRCA2	192-3p	192-5p
BRCC3	192-3p	192-5p
BRD1	192-3p	192-5p
BRD2	192-3p	192-5p
BRD3	192-3p	192-5p
BRD4	192-3p	192-5p
BRD7	192-3p	192-5p
BRD8	192-3p	192-5p
BRD9	192-3p	192-5p
BRDT	192-3p	192-5p
BRE	192-3p	192-5p
BRF1	192-3p	192-5p
BRI3	192-3p	192-5p
BRI3BP	192-3p	192-5p
BRICD5	192-3p	192-5p
BRINP1	192-3p	192-5p
BRINP2	192-3p	192-5p
BRINP3	192-3p	192-5p
BRIP1	192-3p	192-5p
BRK1	192-3p	192-5p
BRMS1L	192-3p	192-5p
BROX	192-3p	192-5p
BRPF1	192-3p	192-5p
BRPF3	192-3p	192-5p
BRS3	192-3p	192-5p
BRSK1	192-3p	192-5p
BRSK2	192-3p	192-5p
BRWD1	192-3p	192-5p
BRWD3	192-3p	192-5p
BSCL2	192-3p	192-5p
BSDC1	192-3p	192-5p
BSN	192-3p	192-5p
BSPH1	192-3p	192-5p
BSPRY	192-3p	192-5p
BST1	192-3p	192-5p
BTAF1	192-3p	192-5p
BTBD1	192-3p	192-5p
BTBD10	192-3p	192-5p
BTBD11	192-3p	192-5p
BTBD16	192-3p	192-5p
BTBD17	192-3p	192-5p
BTBD18	192-3p	192-5p
BTBD19	192-3p	192-5p
BTBD3	192-3p	192-5p
BTBD6	192-3p	192-5p
BTBD7	192-3p	192-5p
BTBD9	192-3p	192-5p
BTC	192-3p	192-5p
BTD	192-3p	192-5p
BTF3	192-3p	192-5p
BTF3L4	192-3p	192-5p
BTG1	192-3p	192-5p
BTG2	192-3p	192-5p
BTG3	192-3p	192-5p
BTG4	192-3p	192-5p
BTK	192-3p	192-5p
BTLA	192-3p	192-5p
BTN1A1	192-3p	192-5p
BTN2A1	192-3p	192-5p
BTN2A2	192-3p	192-5p
BTN3A1	192-3p	192-5p
BTN3A2	192-3p	192-5p
BTN3A3	192-3p	192-5p
BTNL2	192-3p	192-5p
BTNL3	192-3p	192-5p
BTNL9	192-3p	192-5p
BTRC	192-3p	192-5p
BUB1	192-3p	192-5p
BUB1B	192-3p	192-5p
BUB3	192-3p	192-5p
BUD13	192-3p	192-5p
BUD31	192-3p	192-5p
BVES	192-3p	192-5p
BYSL	192-3p	192-5p
BZRAP1	192-3p	192-5p
BZW1	192-3p	192-5p
BZW2	192-3p	192-5p
C10orf10	192-3p	192-5p
C10orf105	192-3p	192-5p
C10orf107	192-3p	192-5p
C10orf11	192-3p	192-5p
C10orf112	192-3p	192-5p
C10orf118	192-3p	192-5p
C10orf12	192-3p	192-5p
C10orf126	192-3p	192-5p
C10orf128	192-3p	192-5p
C10orf129	192-3p	192-5p
C10orf131	192-3p	192-5p
C10orf137	192-3p	192-5p
C10orf2	192-3p	192-5p
C10orf25	192-3p	192-5p
C10orf35	192-3p	192-5p
C10orf53	192-3p	192-5p
C10orf54	192-3p	192-5p
C10orf55	192-3p	192-5p
C10orf67	192-3p	192-5p
C10orf68	192-3p	192-5p
C10orf71	192-3p	192-5p
C10orf76	192-3p	192-5p
C10orf82	192-3p	192-5p
C10orf88	192-3p	192-5p
C10orf90	192-3p	192-5p
C11orf1	192-3p	192-5p
C11orf16	192-3p	192-5p
C11orf21	192-3p	192-5p
C11orf24	192-3p	192-5p
C11orf30	192-3p	192-5p
C11orf34	192-3p	192-5p
C11orf35	192-3p	192-5p
C11orf40	192-3p	192-5p
C11orf42	192-3p	192-5p
C11orf44	192-3p	192-5p
C11orf45	192-3p	192-5p
C11orf48	192-3p	192-5p
C11orf49	192-3p	192-5p
C11orf52	192-3p	192-5p
C11orf53	192-3p	192-5p
C11orf54	192-3p	192-5p
C11orf57	192-3p	192-5p
C11orf58	192-3p	192-5p
C11orf63	192-3p	192-5p
C11orf65	192-3p	192-5p
C11orf68	192-3p	192-5p
C11orf70	192-3p	192-5p
C11orf71	192-3p	192-5p
C11orf73	192-3p	192-5p
C11orf80	192-3p	192-5p
C11orf82	192-3p	192-5p
C11orf83	192-3p	192-5p
C11orf84	192-3p	192-5p
C11orf85	192-3p	192-5p
C11orf87	192-3p	192-5p
C11orf95	192-3p	192-5p
C12orf10	192-3p	192-5p
C12orf23	192-3p	192-5p
C12orf29	192-3p	192-5p
C12orf40	192-3p	192-5p
C12orf44	192-3p	192-5p
C12orf49	192-3p	192-5p
C12orf5	192-3p	192-5p
C12orf50	192-3p	192-5p
C12orf52	192-3p	192-5p
C12orf55	192-3p	192-5p
C12orf56	192-3p	192-5p
C12orf57	192-3p	192-5p
C12orf60	192-3p	192-5p
C12orf63	192-3p	192-5p
C12orf65	192-3p	192-5p
C12orf66	192-3p	192-5p
C12orf68	192-3p	192-5p
C12orf74	192-3p	192-5p
C12orf75	192-3p	192-5p
C12orf76	192-3p	192-5p
C12orf77	192-3p	192-5p
C12orf79	192-3p	192-5p
C13orf35	192-3p	192-5p
C13orf45	192-3p	192-5p
C14orf1	192-3p	192-5p
C14orf105	192-3p	192-5p
C14orf119	192-3p	192-5p
C14orf132	192-3p	192-5p
C14orf159	192-3p	192-5p
C14orf166B	192-3p	192-5p
C14orf169	192-3p	192-5p
C14orf177	192-3p	192-5p
C14orf180	192-3p	192-5p
C14orf183	192-3p	192-5p
C14orf2	192-3p	192-5p
C14orf28	192-3p	192-5p
C14orf37	192-3p	192-5p
C14orf39	192-3p	192-5p
C14orf79	192-3p	192-5p
C14orf80	192-3p	192-5p
C15orf26	192-3p	192-5p
C15orf27	192-3p	192-5p
C15orf32	192-3p	192-5p
C15orf38	192-3p	192-5p
C15orf38-AP3S2	192-3p	192-5p
C15orf39	192-3p	192-5p
C15orf41	192-3p	192-5p
C15orf43	192-3p	192-5p
C15orf52	192-3p	192-5p
C15orf53	192-3p	192-5p
C15orf54	192-3p	192-5p
C15orf56	192-3p	192-5p
C15orf57	192-3p	192-5p
C15orf59	192-3p	192-5p
C15orf60	192-3p	192-5p
C15orf61	192-3p	192-5p
C15orf62	192-3p	192-5p
C16orf11	192-3p	192-5p
C16orf45	192-3p	192-5p
C16orf46	192-3p	192-5p
C16orf52	192-3p	192-5p
C16orf58	192-3p	192-5p
C16orf59	192-3p	192-5p
C16orf62	192-3p	192-5p
C16orf70	192-3p	192-5p
C16orf71	192-3p	192-5p
C16orf72	192-3p	192-5p
C16orf78	192-3p	192-5p
C16orf80	192-3p	192-5p
C16orf82	192-3p	192-5p
C16orf86	192-3p	192-5p
C16orf87	192-3p	192-5p
C16orf92	192-3p	192-5p
C16orf93	192-3p	192-5p
C16orf95	192-3p	192-5p
C16orf96	192-3p	192-5p
C17orf102	192-3p	192-5p
C17orf103	192-3p	192-5p
C17orf104	192-3p	192-5p
C17orf107	192-3p	192-5p
C17orf112	192-3p	192-5p
C17orf49	192-3p	192-5p
C17orf50	192-3p	192-5p
C17orf51	192-3p	192-5p
C17orf53	192-3p	192-5p
C17orf58	192-3p	192-5p
C17orf59	192-3p	192-5p
C17orf62	192-3p	192-5p
C17orf64	192-3p	192-5p
C17orf66	192-3p	192-5p
C17orf67	192-3p	192-5p
C17orf70	192-3p	192-5p
C17orf72	192-3p	192-5p
C17orf74	192-3p	192-5p
C17orf75	192-3p	192-5p
C17orf77	192-3p	192-5p
C17orf78	192-3p	192-5p
C17orf80	192-3p	192-5p
C17orf82	192-3p	192-5p
C17orf85	192-3p	192-5p
C17orf89	192-3p	192-5p
C17orf96	192-3p	192-5p
C17orf97	192-3p	192-5p
C17orf99	192-3p	192-5p
C18orf21	192-3p	192-5p
C18orf25	192-3p	192-5p
C18orf42	192-3p	192-5p
C18orf54	192-3p	192-5p
C18orf56	192-3p	192-5p
C18orf63	192-3p	192-5p
C18orf8	192-3p	192-5p
C19orf12	192-3p	192-5p
C19orf25	192-3p	192-5p
C19orf35	192-3p	192-5p
C19orf38	192-3p	192-5p
C19orf40	192-3p	192-5p
C19orf44	192-3p	192-5p
C19orf45	192-3p	192-5p
C19orf47	192-3p	192-5p
C19orf48	192-3p	192-5p
C19orf54	192-3p	192-5p
C19orf55	192-3p	192-5p
C19orf57	192-3p	192-5p
C19orf60	192-3p	192-5p
C19orf66	192-3p	192-5p
C19orf68	192-3p	192-5p
C19orf70	192-3p	192-5p
C19orf82	192-3p	192-5p
C1D	192-3p	192-5p
C1GALT1	192-3p	192-5p
C1QA	192-3p	192-5p
C1QB	192-3p	192-5p
C1QL2	192-3p	192-5p
C1QL3	192-3p	192-5p
C1QL4	192-3p	192-5p
C1QTNF1	192-3p	192-5p
C1QTNF2	192-3p	192-5p
C1QTNF3	192-3p	192-5p
C1QTNF5	192-3p	192-5p
C1QTNF6	192-3p	192-5p
C1QTNF7	192-3p	192-5p
C1QTNF8	192-3p	192-5p
C1QTNF9	192-3p	192-5p
C1R	192-3p	192-5p
C1RL	192-3p	192-5p
C1S	192-3p	192-5p
C1orf101	192-3p	192-5p
C1orf105	192-3p	192-5p
C1orf106	192-3p	192-5p
C1orf109	192-3p	192-5p
C1orf110	192-3p	192-5p
C1orf111	192-3p	192-5p
C1orf112	192-3p	192-5p
C1orf115	192-3p	192-5p
C1orf116	192-3p	192-5p
C1orf123	192-3p	192-5p
C1orf127	192-3p	192-5p
C1orf131	192-3p	192-5p
C1orf141	192-3p	192-5p
C1orf158	192-3p	192-5p
C1orf159	192-3p	192-5p
C1orf167	192-3p	192-5p
C1orf168	192-3p	192-5p
C1orf172	192-3p	192-5p
C1orf173	192-3p	192-5p
C1orf185	192-3p	192-5p
C1orf186	192-3p	192-5p
C1orf195	192-3p	192-5p
C1orf198	192-3p	192-5p
C1orf204	192-3p	192-5p
C1orf21	192-3p	192-5p
C1orf210	192-3p	192-5p
C1orf216	192-3p	192-5p
C1orf226	192-3p	192-5p
C1orf227	192-3p	192-5p
C1orf228	192-3p	192-5p
C1orf233	192-3p	192-5p
C1orf27	192-3p	192-5p
C1orf43	192-3p	192-5p
C1orf50	192-3p	192-5p
C1orf51	192-3p	192-5p
C1orf52	192-3p	192-5p
C1orf56	192-3p	192-5p
C1orf63	192-3p	192-5p
C1orf65	192-3p	192-5p
C1orf74	192-3p	192-5p
C1orf85	192-3p	192-5p
C1orf86	192-3p	192-5p
C1orf94	192-3p	192-5p
C1orf95	192-3p	192-5p
C2	192-3p	192-5p
C20orf112	192-3p	192-5p
C20orf173	192-3p	192-5p
C20orf194	192-3p	192-5p
C20orf196	192-3p	192-5p
C20orf197	192-3p	192-5p
C20orf201	192-3p	192-5p
C20orf202	192-3p	192-5p
C20orf203	192-3p	192-5p
C20orf26	192-3p	192-5p
C20orf27	192-3p	192-5p
C20orf78	192-3p	192-5p
C20orf96	192-3p	192-5p
C21orf2	192-3p	192-5p
C21orf33	192-3p	192-5p
C21orf58	192-3p	192-5p
C21orf59	192-3p	192-5p
C21orf62	192-3p	192-5p
C21orf91	192-3p	192-5p
C22orf15	192-3p	192-5p
C22orf24	192-3p	192-5p
C22orf26	192-3p	192-5p
C22orf29	192-3p	192-5p
C22orf39	192-3p	192-5p
C22orf42	192-3p	192-5p
C22orf43	192-3p	192-5p
C22orf46	192-3p	192-5p
C2CD2	192-3p	192-5p
C2CD2L	192-3p	192-5p
C2CD3	192-3p	192-5p
C2CD4A	192-3p	192-5p
C2CD4B	192-3p	192-5p
C2CD4C	192-3p	192-5p
C2CD5	192-3p	192-5p
C2orf15	192-3p	192-5p
C2orf16	192-3p	192-5p
C2orf27A	192-3p	192-5p
C2orf42	192-3p	192-5p
C2orf43	192-3p	192-5p
C2orf44	192-3p	192-5p
C2orf47	192-3p	192-5p
C2orf48	192-3p	192-5p
C2orf49	192-3p	192-5p
C2orf50	192-3p	192-5p
C2orf54	192-3p	192-5p
C2orf57	192-3p	192-5p
C2orf61	192-3p	192-5p
C2orf62	192-3p	192-5p
C2orf68	192-3p	192-5p
C2orf69	192-3p	192-5p
C2orf70	192-3p	192-5p
C2orf71	192-3p	192-5p
C2orf72	192-3p	192-5p
C2orf73	192-3p	192-5p
C2orf76	192-3p	192-5p
C2orf78	192-3p	192-5p
C2orf81	192-3p	192-5p
C2orf83	192-3p	192-5p
C2orf88	192-3p	192-5p
C2orf91	192-3p	192-5p
C3	192-3p	192-5p
C3AR1	192-3p	192-5p
C3orf14	192-3p	192-5p
C3orf17	192-3p	192-5p
C3orf18	192-3p	192-5p
C3orf20	192-3p	192-5p
C3orf22	192-3p	192-5p
C3orf27	192-3p	192-5p
C3orf30	192-3p	192-5p
C3orf35	192-3p	192-5p
C3orf36	192-3p	192-5p
C3orf43	192-3p	192-5p
C3orf52	192-3p	192-5p
C3orf55	192-3p	192-5p
C3orf56	192-3p	192-5p
C3orf58	192-3p	192-5p
C3orf62	192-3p	192-5p
C3orf67	192-3p	192-5p
C3orf70	192-3p	192-5p
C3orf72	192-3p	192-5p
C3orf80	192-3p	192-5p
C4A	192-3p	192-5p
C4B	192-3p	192-5p
C4BPA	192-3p	192-5p
C4BPB	192-3p	192-5p
C4orf17	192-3p	192-5p
C4orf19	192-3p	192-5p
C4orf21	192-3p	192-5p
C4orf22	192-3p	192-5p
C4orf26	192-3p	192-5p
C4orf29	192-3p	192-5p
C4orf3	192-3p	192-5p
C4orf32	192-3p	192-5p
C4orf33	192-3p	192-5p
C4orf36	192-3p	192-5p
C4orf40	192-3p	192-5p
C4orf46	192-3p	192-5p
C4orf47	192-3p	192-5p
C4orf50	192-3p	192-5p
C4orf51	192-3p	192-5p
C4orf6	192-3p	192-5p
C5	192-3p	192-5p
C5AR1	192-3p	192-5p
C5orf15	192-3p	192-5p
C5orf20	192-3p	192-5p
C5orf22	192-3p	192-5p
C5orf24	192-3p	192-5p
C5orf28	192-3p	192-5p
C5orf30	192-3p	192-5p
C5orf34	192-3p	192-5p
C5orf38	192-3p	192-5p
C5orf42	192-3p	192-5p
C5orf47	192-3p	192-5p
C5orf49	192-3p	192-5p
C5orf50	192-3p	192-5p
C5orf51	192-3p	192-5p
C5orf54	192-3p	192-5p
C5orf55	192-3p	192-5p
C5orf63	192-3p	192-5p
C5orf64	192-3p	192-5p
C6	192-3p	192-5p
C6orf10	192-3p	192-5p
C6orf106	192-3p	192-5p
C6orf118	192-3p	192-5p
C6orf120	192-3p	192-5p
C6orf132	192-3p	192-5p
C6orf136	192-3p	192-5p
C6orf141	192-3p	192-5p
C6orf15	192-3p	192-5p
C6orf163	192-3p	192-5p
C6orf165	192-3p	192-5p
C6orf183	192-3p	192-5p
C6orf195	192-3p	192-5p
C6orf201	192-3p	192-5p
C6orf203	192-3p	192-5p
C6orf211	192-3p	192-5p
C6orf222	192-3p	192-5p
C6orf223	192-3p	192-5p
C6orf25	192-3p	192-5p
C6orf47	192-3p	192-5p
C6orf48	192-3p	192-5p
C6orf58	192-3p	192-5p
C6orf62	192-3p	192-5p
C6orf89	192-3p	192-5p
C6orf99	192-3p	192-5p
C7	192-3p	192-5p
C7orf10	192-3p	192-5p
C7orf25	192-3p	192-5p
C7orf26	192-3p	192-5p
C7orf31	192-3p	192-5p
C7orf33	192-3p	192-5p
C7orf41	192-3p	192-5p
C7orf43	192-3p	192-5p
C7orf49	192-3p	192-5p
C7orf50	192-3p	192-5p
C7orf55	192-3p	192-5p
C7orf55-LUC7L2	192-3p	192-5p
C7orf60	192-3p	192-5p
C7orf61	192-3p	192-5p
C7orf63	192-3p	192-5p
C7orf65	192-3p	192-5p
C7orf71	192-3p	192-5p
C7orf72	192-3p	192-5p
C7orf73	192-3p	192-5p
C7orf76	192-3p	192-5p
C8A	192-3p	192-5p
C8B	192-3p	192-5p
C8orf22	192-3p	192-5p
C8orf31	192-3p	192-5p
C8orf34	192-3p	192-5p
C8orf37	192-3p	192-5p
C8orf4	192-3p	192-5p
C8orf44	192-3p	192-5p
C8orf44-SGK3	192-3p	192-5p
C8orf46	192-3p	192-5p
C8orf48	192-3p	192-5p
C8orf58	192-3p	192-5p
C8orf74	192-3p	192-5p
C8orf76	192-3p	192-5p
C8orf82	192-3p	192-5p
C8orf86	192-3p	192-5p
C9	192-3p	192-5p
C9orf114	192-3p	192-5p
C9orf117	192-3p	192-5p
C9orf131	192-3p	192-5p
C9orf135	192-3p	192-5p
C9orf139	192-3p	192-5p
C9orf152	192-3p	192-5p
C9orf153	192-3p	192-5p
C9orf156	192-3p	192-5p
C9orf163	192-3p	192-5p
C9orf169	192-3p	192-5p
C9orf170	192-3p	192-5p
C9orf171	192-3p	192-5p
C9orf172	192-3p	192-5p
C9orf24	192-3p	192-5p
C9orf3	192-3p	192-5p
C9orf37	192-3p	192-5p
C9orf40	192-3p	192-5p
C9orf41	192-3p	192-5p
C9orf43	192-3p	192-5p
C9orf47	192-3p	192-5p
C9orf57	192-3p	192-5p
C9orf64	192-3p	192-5p
C9orf66	192-3p	192-5p
C9orf69	192-3p	192-5p
C9orf72	192-3p	192-5p
C9orf84	192-3p	192-5p
C9orf91	192-3p	192-5p
C9orf92	192-3p	192-5p
CA1	192-3p	192-5p
CA10	192-3p	192-5p
CA11	192-3p	192-5p
CA12	192-3p	192-5p
CA13	192-3p	192-5p
CA14	192-3p	192-5p
CA2	192-3p	192-5p
CA3	192-3p	192-5p
CA4	192-3p	192-5p
CA5A	192-3p	192-5p
CA5B	192-3p	192-5p
CA8	192-3p	192-5p
CA9	192-3p	192-5p
CAAP1	192-3p	192-5p
CAB39	192-3p	192-5p
CAB39L	192-3p	192-5p
CABIN1	192-3p	192-5p
CABLES1	192-3p	192-5p
CABLES2	192-3p	192-5p
CABP1	192-3p	192-5p
CABP2	192-3p	192-5p
CABP4	192-3p	192-5p
CABP5	192-3p	192-5p
CABP7	192-3p	192-5p
CABS1	192-3p	192-5p
CABYR	192-3p	192-5p
CACFD1	192-3p	192-5p
CACHD1	192-3p	192-5p
CACNA1A	192-3p	192-5p
CACNA1B	192-3p	192-5p
CACNA1C	192-3p	192-5p
CACNA1D	192-3p	192-5p
CACNA1E	192-3p	192-5p
CACNA1F	192-3p	192-5p
CACNA1G	192-3p	192-5p
CACNA1H	192-3p	192-5p
CACNA1I	192-3p	192-5p
CACNA1S	192-3p	192-5p
CACNA2D1	192-3p	192-5p
CACNA2D2	192-3p	192-5p
CACNA2D3	192-3p	192-5p
CACNA2D4	192-3p	192-5p
CACNB1	192-3p	192-5p
CACNB2	192-3p	192-5p
CACNB3	192-3p	192-5p
CACNB4	192-3p	192-5p
CACNG2	192-3p	192-5p
CACNG3	192-3p	192-5p
CACNG4	192-3p	192-5p
CACNG5	192-3p	192-5p
CACNG6	192-3p	192-5p
CACNG7	192-3p	192-5p
CACNG8	192-3p	192-5p
CACTIN	192-3p	192-5p
CACUL1	192-3p	192-5p
CACYBP	192-3p	192-5p
CAD	192-3p	192-5p
CADM1	192-3p	192-5p
[truncated: 14,524 more rows]

## Sheet: Decreased gene in two databases
Gene Symbol	Database 1	Database 2
ABHD17B	Database 1	Database 2
ACTN3	Database 1	Database 2
ADAM23	Database 1	Database 2
ADAT2	Database 1	Database 2
ADCY1	Database 1	Database 2
ADCYAP1R1	Database 1	Database 2
AK5	Database 1	Database 2
ALDOA	Database 1	Database 2
ARC	Database 1	Database 2
ARMC4	Database 1	Database 2
ASTN1	Database 1	Database 2
ATP1A2	Database 1	Database 2
ATP1A3	Database 1	Database 2
ATP8A2	Database 1	Database 2
ATP8B3	Database 1	Database 2
B3GAT1	Database 1	Database 2
BCAP29	Database 1	Database 2
BCL2L11	Database 1	Database 2
BCL7A	Database 1	Database 2
CACNA1A	Database 1	Database 2
CADM2	Database 1	Database 2
CALN1	Database 1	Database 2
CCDC181	Database 1	Database 2
CDH6	Database 1	Database 2
CECR1	Database 1	Database 2
CELF5	Database 1	Database 2
CHRNA3	Database 1	Database 2
CNTN1	Database 1	Database 2
CR2	Database 1	Database 2
CTCFL	Database 1	Database 2
DAZL	Database 1	Database 2
DCX	Database 1	Database 2
DIDO1	Database 1	Database 2
DLG3	Database 1	Database 2
DLGAP1	Database 1	Database 2
DNAJB5	Database 1	Database 2
DPPA4	Database 1	Database 2
DPYSL5	Database 1	Database 2
EFNA3	Database 1	Database 2
EGR4	Database 1	Database 2
EIF1AX	Database 1	Database 2
EYA3	Database 1	Database 2
FAM155B	Database 1	Database 2
FAM71F1	Database 1	Database 2
FLT1	Database 1	Database 2
FOSB	Database 1	Database 2
FUT9	Database 1	Database 2
GKAP1	Database 1	Database 2
GLI2	Database 1	Database 2
GNAS	Database 1	Database 2
GNL3	Database 1	Database 2
GPC2	Database 1	Database 2
GSTO2	Database 1	Database 2
GYLTL1B	Database 1	Database 2
HCK	Database 1	Database 2
HESX1	Database 1	Database 2
HHEX	Database 1	Database 2
HIST1H2BE	Database 1	Database 2
HIST1H3I	Database 1	Database 2
HS3ST5	Database 1	Database 2
HTR1D	Database 1	Database 2
HTR2C	Database 1	Database 2
HTR3A	Database 1	Database 2
IGFBP2	Database 1	Database 2
INA	Database 1	Database 2
JMJD1C	Database 1	Database 2
KCNG3	Database 1	Database 2
KCNQ2	Database 1	Database 2
KIAA0922	Database 1	Database 2
KIF1A	Database 1	Database 2
KIF21B	Database 1	Database 2
KLF11	Database 1	Database 2
LATS1	Database 1	Database 2
LDHC	Database 1	Database 2
LFNG	Database 1	Database 2
LIG3	Database 1	Database 2
LINGO1	Database 1	Database 2
MED14	Database 1	Database 2
MGAT4C	Database 1	Database 2
MMP24	Database 1	Database 2
NAV3	Database 1	Database 2
NBEA	Database 1	Database 2
NELL2	Database 1	Database 2
NOS1	Database 1	Database 2
NPTX1	Database 1	Database 2
NR4A2	Database 1	Database 2
NR6A1	Database 1	Database 2
NRARP	Database 1	Database 2
NRXN1	Database 1	Database 2
NUP210	Database 1	Database 2
PAK1	Database 1	Database 2
PAK3	Database 1	Database 2
PCNXL2	Database 1	Database 2
PHF21B	Database 1	Database 2
PIAS2	Database 1	Database 2
PIWIL2	Database 1	Database 2
PPP1R1B	Database 1	Database 2
PPP2R2B	Database 1	Database 2
PRKCB	Database 1	Database 2
PRRG3	Database 1	Database 2
PSIP1	Database 1	Database 2
PTPRN2	Database 1	Database 2
PURG	Database 1	Database 2
RASEF	Database 1	Database 2
RET	Database 1	Database 2
RHBDL3	Database 1	Database 2
RIMKLA	Database 1	Database 2
RORA	Database 1	Database 2
SCG5	Database 1	Database 2
SF1	Database 1	Database 2
SH2D3C	Database 1	Database 2
SLC16A14	Database 1	Database 2
SLC24A2	Database 1	Database 2
SLC6A8	Database 1	Database 2
SNHG3	Database 1	Database 2
SNRPN	Database 1	Database 2
SOGA3	Database 1	Database 2
SOX13	Database 1	Database 2
SPATC1L	Database 1	Database 2
SYT6	Database 1	Database 2
TCERG1	Database 1	Database 2
TCF15	Database 1	Database 2
THAP9	Database 1	Database 2
TNFRSF11A	Database 1	Database 2
TNNC2	Database 1	Database 2
TP53	Database 1	Database 2
TRIM54	Database 1	Database 2
USP2	Database 1	Database 2
VIPR2	Database 1	Database 2
WIPF3	Database 1	Database 2
ZMYND8	Database 1	Database 2
ZNF134	Database 1	Database 2
ZNF280C	Database 1	Database 2
ZNF367	Database 1	Database 2
ZNF483	Database 1	Database 2
